# Supplementary material for: Partitioning of the denitrification pathway and other nitrite metabolisms within global oxygen deficient zones
Source: ISME Commun. 2023 Jul 20;3:76. doi: 10.1038/s43705-023-00284-y (PMC10359470; doi:10.1038/s43705-023-00284-y)
Supplement: Supplementary file 2 — Supplementary Dataset 1 [file 43705_2023_284_MOESM2_ESM.xlsx]

## Sheet: sampling_summary
Metagenome ID	Ocean	Month	Year	Name_in_figures	Station ID	Station_Name_in_Figure_S1	Filter size fraction	depth	oxygen	Nitrate	Nitrite	Salinity	Temp	Phosphate
Fuchsman_SRR4465024	Eastern Tropical North Pacific Ocean	April	2012	Fu_2012_100m	136	ETNP Fu_136	>0.2 μm	100	2.34	23.67	1.03	34.6448	15.0425	2.55
Fuchsman_SRR4465025	Eastern Tropical North Pacific Ocean	April	2012	Fu_2012_90m	136	ETNP Fu_136	>0.2 μm	90	10.28	23.7	1.09	34.5908	16.4246	2.41
Fuchsman_SRR4465026	Eastern Tropical North Pacific Ocean	April	2012	Fu_2012_120m	136	ETNP Fu_136	>0.2 μm	120	1.58	20.53	2	34.7501	34.7501	2.62
Fuchsman_SRR4465027	Eastern Tropical North Pacific Ocean	April	2012	Fu_2012_110m	136	ETNP Fu_136	>0.2 μm	110	1.58	21.54	1.07	34.7223	14.0977	2.62
Fuchsman_SRR4465028	Eastern Tropical North Pacific Ocean	April	2012	Fu_2012_160m	136	ETNP Fu_136	>0.2 μm	160	1.57	19.24	4.74	34.7766	12.6951	2.65
Fuchsman_SRR4465029	Eastern Tropical North Pacific Ocean	April	2012	Fu_2012_140m	136	ETNP Fu_136	>0.2 μm	140	1.61	18.84	4.74	34.7759	13.1404	2.63
Fuchsman_SRR4465034	Eastern Tropical North Pacific Ocean	April	2012	Fu_2012_70m	136	ETNP Fu_136	>0.2 μm	70	63.2	17.18	1.33	34.4379	20.3003	1.82
Fuchsman_SRR4465035	Eastern Tropical North Pacific Ocean	April	2012	Fu_2012_300m	136	ETNP Fu_136	>0.2 μm	300	1.64	23.39	1.97	34.6899	10.6858	2.79
Fuchsman_SRR4465036	Eastern Tropical North Pacific Ocean	April	2012	Fu_2012_180m	136	ETNP Fu_136	>0.2 μm	180	1.61	20.3	4.38	34.7756	12.3784	2.66
Fuchsman_SRR4465037	Eastern Tropical North Pacific Ocean	April	2012	Fu_2012_60m	136	ETNP Fu_136	>0.2 μm	60	121.46	7.61	1.5	34.3793	22.6171	0.89
Glass_SRR1509790	Eastern Tropical North Pacific Ocean	June	2013	Gl_2013_30m	6	ETNP Gl_6	0.22-1.6 μm	30	201.705	0	0	34.6737	34.6737
Glass_SRR1509792	Eastern Tropical North Pacific Ocean	June	2013	Gl_2013_85m	6	ETNP Gl_6	0.22-1.6 μm	85	2.98	22.37	0.07	34.7392	34.7392
Glass_SRR1509793	Eastern Tropical North Pacific Ocean	June	2013	Gl_2013_100m	6	ETNP Gl_6	0.22-1.6 μm	100	2.413	16.25	4.19	34.7814	34.7814
Glass_SRR1509794	Eastern Tropical North Pacific Ocean	June	2013	Gl_2013_125m	6	ETNP Gl_6	0.22-1.6 μm	125	2.441	15.48	6.06	34.8053	34.8053
Glass_SRR1509796	Eastern Tropical North Pacific Ocean	June	2013	Gl_2013_300m	6	ETNP Gl_6	0.22-1.6 μm	300	2.22	21.93	1.23	34.704	34.704
Glass_SRR1509797	Eastern Tropical North Pacific Ocean	June	2013	Gl_2013_30m	10	ETNP Gl_10	0.22-1.6 μm	30	188.1			34.6836	26.2224
Glass_SRR1509798	Eastern Tropical North Pacific Ocean	June	2013	Gl_2013_80m	10	ETNP Gl_10	0.22-1.6 μm	80	5.298			34.6609	15.6162
Glass_SRR1509799	Eastern Tropical North Pacific Ocean	June	2013	Gl_2013_125m	10	ETNP Gl_10	0.22-1.6 μm	125	1.19			34.7744	12.8545
Glass_SRR1509800	Eastern Tropical North Pacific Ocean	June	2013	Gl_2013_300m	10	ETNP Gl_10	0.22-1.6 μm	300	2.02			34.6959	10.802
Tsementzi_SRR3718412	Eastern Tropical North Pacific Ocean	June	2013	Ts_2013_68m	2T	ETNP Ts_2T	0.22-1.6 μm	68	73.86	38.79	0.07	34.4277	16.5278
Tsementzi_SRR3718413	Eastern Tropical North Pacific Ocean	June	2013	Ts_2013_120m	2T	ETNP Ts_2T	0.22-1.6 μm	120	5	12.91	0.04	34.7333	13.1877
Stewart_SRR064444	Eastern Tropical South Pacific Ocean	June	2008	St_2008_50m	3	ETSP St	0.22-1.6 μm	50	131	10	0.08	34.67	13.7	2.28
Stewart_SRR064448	Eastern Tropical South Pacific Ocean	June	2008	St_2008_110m	3	ETSP St	0.22-1.6 μm	110	1.8	10.6	4.32	34.85	12.84	2.72
Stewart_SRR064450	Eastern Tropical South Pacific Ocean	June	2008	St_2008_200m	3	ETSP St	0.22-1.6 μm	200	1.9	10.5	6.22	34.85	12.26	2.31
Stewart_SRR304656	Eastern Tropical South Pacific Ocean	June	2008	St_2008_65m	3	ETSP St	0.22-1.6 μm	65	54.7	13.4	0.09	34.73	13.07	1.98
Stewart_SRR304668	Eastern Tropical South Pacific Ocean	June	2008	St_2008_500m	3	ETSP St	0.22-1.6 μm	500	6.5	35.7	0.03	34.61	8.53	2.73
Stewart_SRR304671	Eastern Tropical South Pacific Ocean	June	2008	St_2008_35m	3	ETSP St	0.22-1.6 μm	35	125.8	9.69	1.71	34.93	15.57	0.07
Stewart_SRR304672	Eastern Tropical South Pacific Ocean	June	2008	St_2008_50m	3	ETSP St	0.22-1.6 μm	50	6.4	19.9	2.88	34.8	13.74	0.04
Stewart_SRR304673	Eastern Tropical South Pacific Ocean	June	2008	St_2008_110m	3	ETSP St	0.22-1.6 μm	110	1.7	8.37	2.93	34.88	13.02	5.96
Stewart_SRR304674	Eastern Tropical South Pacific Ocean	June	2008	St_2008_50m	3	ETSP St	0.22-1.6 μm	50	7.4	ND	5.27	34.88	13.73	2.58
Stewart_SRR304680	Eastern Tropical South Pacific Ocean	June	2008	St_2008_110m	3	ETSP St	0.22-1.6 μm	110	2.1	ND	5.88	34.9	13.07	2.62
Stewart_SRR304684	Eastern Tropical South Pacific Ocean	June	2008	St_2008_15m	3	ETSP St	0.22-1.6 μm	15	284.5	1.67	0.16	34.85	17.46	0.86
Stewart_SRR070081	Eastern Tropical South Pacific Ocean	June	2008	St_2008_70m	3	ETSP St	0.22-1.6 μm	70	2.8	12.39	2.96	34.83	13.4	2.8
Stewart_SRR070082	Eastern Tropical South Pacific Ocean	June	2008	St_2008_200m	3	ETSP St	0.22-1.6 μm	200	1.7	15.9	2.87	34.84	12.06	5.75
Stewart_SRR304683	Eastern Tropical South Pacific Ocean	June	2008	St_2008_800m	3	ETSP St	0.22-1.6 μm	800	48.6
Stewart_SRR070084	Eastern Tropical South Pacific Ocean	June	2008	St_2008_150m	3	ETSP St	0.22-1.6 μm	150	1.9	ND	6.42	34.9	12.97	2.53
Ganesh_SRR960580	Eastern Tropical South Pacific Ocean	November	2010	Ga_2010_70m	1	ETSP Ga	0.22-1.6 μm	70	0.046	17.67	0.03	34.81	12.725	2.66
Ganesh_SRR961673	Eastern Tropical South Pacific Ocean	November	2010	Ga_2010_110m	1	ETSP Ga	0.22-1.6 μm	110	0.022	9.415	5.085	34.839	12.237
Ganesh_SRR961676	Eastern Tropical South Pacific Ocean	November	2010	Ga_2010_200m	1	ETSP Ga	0.22-1.6 μm	200	0.018			34.796	11.397
Ganesh_SRR961679	Eastern Tropical South Pacific Ocean	November	2010	Ga_2010_1000m	1	ETSP Ga	0.22-1.6 μm	1000	57.99	43.3	0	34.507	4.533	3.04
AMALJGI-DNA-1	Eastern Tropical North Pacific Ocean	April	2016	2016_53m	PS-S6	ETNP PS-S6	>0.22 μm	53	16.37	23.88	0	34.61	17.94	2.36
AMALJGI-DNA-2	Eastern Tropical North Pacific Ocean	April	2016	2016_120m	PS-S6	ETNP PS-S6	>0.22 μm	120	1.08	22.9	4.3	34.83	13.13	2.64
AMALJGI-DNA-3	Eastern Tropical North Pacific Ocean	April	2016	2016_200m	PS-S6	ETNP PS-S6	>0.22 μm	200	1.2	22.88	2.71	34.79	12.12	2.73
AMALJGI-DNA-5	Eastern Tropical North Pacific Ocean	April	2016	2016_10m	14	ETNP 14	>0.22 μm	10	200.67	0	0	34.07	25.9	0.22
AMALJGI-DNA-7	Eastern Tropical North Pacific Ocean	April	2016	2016_185m	14	ETNP 14	>0.22 μm	185	0.026	26.8	0.14	34.77	12.86
AMALJGI-DNA-8	Eastern Tropical North Pacific Ocean	April	2016	2016_215m	14	ETNP 14	>0.22 μm	215	0.021	23.9	2.45	34.77	12.11
AMALJGI-DNA-9	Arabian Sea	October	2007	2007_130m	2N	Arabian 2N	>0.22 μm	130	0.61	24.5	0.28	35.97	20.63	1.97
AMALJGI-DNA-10	Arabian Sea	October	2007	2007_150m	2N	Arabian 2N	>0.22 μm	150	0.63	20.83	2.13	35.83	18.91	2.13
AMALJGI-DNA-11	Arabian Sea	October	2007	2007_200m	2N	Arabian 2N	>0.22 μm	200	0.66	14.88	4.62	35.78	16.88	2.27
AMALJGI-DNA-12	Arabian Sea	October	2007	2007_400m	2N	Arabian 2N	>0.22 μm	400	0.84	27.68	0.04	35.64	12.96	2.57
AMALJGI-DNA-13	Eastern Tropical North Pacific Ocean	March	2018	2018_60m	PS2	ETNP PS2	>0.22 μm	60	189	0	0.6	34.32	21.4
AMALJGI-DNA-14	Eastern Tropical North Pacific Ocean	March	2018	2018_95m	PS2	ETNP PS2	>0.22 μm	95	0	24.6	0.06	34.69	15.6
AMALJGI-DNA-15	Eastern Tropical North Pacific Ocean	March	2018	2018_200m	PS2	ETNP PS2	>0.22 μm	200	0	22.7	1.5	34.78	12.16
AMALJGI-DNA-18	Eastern Tropical North Pacific Ocean	April	2018	2018_45m	PS3	ETNP PS3	>0.22 μm	45	0	26	0.19	34.69	16.59
AMALJGI-DNA-17	Eastern Tropical North Pacific Ocean	April	2018	2018_16m	PS3	ETNP PS3	>0.22 μm	16	120	5.2	0.4	34.45	21.7
AMALJGI-DNA-20	Eastern Tropical North Pacific Ocean	April	2018	2018_250m	PS3	ETNP PS3	>0.22 μm	250	0	22	1.94	34.76	11.58

## Sheet: Ganesh_nuts
date	latitude	longitude	cast	station	bot	depth	PO4	NO3_NO2	SiO4	NO2	NH4
20101119	-20.0833	-70.8	1	1	1	376	2.99	36.2	33.5	0.01	0.02
20101119	-20.0833	-70.8	1	1	3	100	2.78	14.8	28.1	0.03	0.04
20101119	-20.0833	-70.8	1	1	5	48	2.47	18.4	13.9	0.78	0.55
20101119	-20.0833	-70.8	1	1	7	36	1.98	14.6	7.6	0.48	0.18
20101119	-20.0833	-70.8	1	1	9	22	1.36	6.9	2	0.7	0.27
20101119	-20.0833	-70.8	1	1	11	20	1.28	5.6	2.4	0.56	0.38
20101119	-20.0833	-70.8	1	1	13	13	1	2.1	0.5	0.3	0.55
20101119	-20.0833	-70.8	1	1	15	9	0.94	0.6	BDL	0.13	0.36
20101119	-20.0833	-70.8	1	1	17	5	1.1	BDL	0.5	BDL	BDL
20101120	-20.0961	-70.8	5	1	1	400	3	38.1	34.3	BDL	0.18
20101120	-20.0961	-70.8	5	1	3	100	2.79	14.8	28.5	2.91	BDL
20101120	-20.0961	-70.8	5	1	5	65	2.8	15.2	25.7	0.72	0.14
20101120	-20.0961	-70.8	5	1	11	50	2.79	18.3	21.8	0.22	0.4
20101120	-20.0961	-70.8	5	1	13	42	2.24	20	11.7	0.46	0.07
20101120	-20.0961	-70.8	5	1	15	32	1.7	14.8	6.4	0.68	0.2
20101120	-20.0961	-70.8	5	1	17	24	2.24	20.1	11.5	0.47	0.02
20101120	-20.0961	-70.8	5	1	19	17	1.4	6.9	3	0.36	0.29
20101120	-20.0961	-70.8	5	1	21	13	1.04	3.4	1.4	0.21	0.21
20101120	-20.0961	-70.8	5	1	22	6	0.78	BDL	0.9	0.01	0.02
20101121	-20.0833	-70.8	9	1	1	360	2.75	35.1	32.1	0.02	0.05
20101121	-20.0833	-70.8	9	1	3	239	2.7	27.4	30.9	5.92	0.02
20101121	-20.0833	-70.8	9	1	4	180	2.71	21.4	31.2	7.11	0.02
20101121	-20.0833	-70.8	9	1	5	100	2.71	15.6	29.3	3.77	0.02
20101121	-20.0833	-70.8	9	1	7	70	2.66	17.7	24	0.03	BDL
20101121	-20.0833	-70.8	9	1	9	50	2.65	19	18.9	0.56	0.74
20101121	-20.0833	-70.8	9	1	11A	43	2.39	20.6	11.7	0.2	0.05
20101121	-20.0833	-70.8	9	1	11B	43	2.39	20.6	11.7	0.18	0.06
20101121	-20.0833	-70.8	9	1	13	33	1.84	15.9	7.1	0.73	0.11
20101121	-20.0833	-70.8	9	1	15	30	1.7	13.3	5.9	0.74	0.35
20101121	-20.0833	-70.8	9	1	17	25	1.49	10.1	3.5	0.69	0.51
20101121	-20.0833	-70.8	9	1	19	18	1.23	5.9	3.3	0.43	0.87
20101121	-20.0833	-70.8	9	1	21	13	0.99	1.8	BDL	0.14	0.75
20101121	-20.0833	-70.8	9	1	23	7	0.86	0.3	BDL	0.02	0.28
20101122	-20.0833	-70.8	16	1	1	1992	2.74	38.3	129.3	BDL	0.02
20101122	-20.0833	-70.8	16	1	2	1750	2.81	39.2	121.4	BDL	0.02
20101122	-20.0833	-70.8	16	1	3	1500	2.86	40.2	111.5	BDL	0.02
20101122	-20.0833	-70.8	16	1	4	1250	2.95	41.4	97.5	BDL	0.02
20101122	-20.0833	-70.8	16	1	5	1000	3.04	43.3	76.3	BDL	0.02
20101122	-20.0833	-70.8	16	1	6	750	3.04	43.8	54.2	BDL	0.02
20101122	-20.0833	-70.8	16	1	7	500	2.94	41.4	36.6	BDL	0.02
20101122	-20.0833	-70.8	16	1	8	450	2.94	39.7	35.7	BDL	BDL
20101122	-20.0833	-70.8	16	1	9	400	2.93	41.2	36.6	BDL	BDL
20101122	-20.0833	-70.8	16	1	10	350	2.88	37.4	33.8	BDL	BDL
20101122	-20.0833	-70.8	16	1	11	300	2.81	30.6	32.1	1.92	BDL
20101122	-20.0833	-70.8	16	1	12A	240	2.78	27.6	30.4	5.46	BDL
20101122	-20.0833	-70.8	16	1	12B	240	2.79	27.7	30.4	5.47	BDL
20101122	-20.0833	-70.8	16	1	13	180	2.76	21.8	30.9	5.94	0.03
20101122	-20.0833	-70.8	16	1	14	120	2.86	12	33	7.28	0.03
20101122	-20.0833	-70.8	16	1	15	100	2.74	17	29	2.89	0.03
20101122	-20.0833	-70.8	16	1	16	83	2.77	15.3	28	2.33	0.03
20101122	-20.0833	-70.8	16	1	17	73	2.77	15.6	27.3	1.15	0.03
20101122	-20.0833	-70.8	16	1	18	66	2.76	15.7	26.3	0.86	0.03
20101122	-20.0833	-70.8	16	1	19	60	2.77	39.6	25.1	0.23	BDL
20101122	-20.0833	-70.8	16	1	20	54	2.75	17.5	23.4	0.13	BDL
20101122	-20.0833	-70.8	16	1	21	48	2.69	18.9	20.1	0.53	0.66
20101122	-20.0833	-70.8	16	1	22	24	1.69	10.1	4.5	0.56	1.96
20101122	-20.0833	-70.8	16	1	23	12	0.91	1.2	BDL	0.09	0.06
20101122	-20.0833	-70.8	16	1	24	5	0.94	0.6	1.4	BDL	0.06

## Sheet: Ganesh_CTD
Station	Cast	Pressure (dbar)	temp	salinity	oxygen (umol/kg)	beam attenuation (1/m)	CHLPIG (uG/L)
1	upcast	4	19.192	34.791	1.8	0.7137	0.7921
1	upcast	5	19.148	34.781	6.4	0.7079	0.729
1	upcast	6	18.924	34.781	268.2	0.7164	0.7665
1	upcast	7	17.977	34.769	278.3	0.734	0.9085
1	upcast	8	17.083	34.77	275.3	0.7685	1.118
1	upcast	9	16.721	34.762	268.2	0.7837	0.9953
1	upcast	10	16.493	34.778	260	0.7896	1.1422
1	upcast	11	16.362	34.785	249.8	0.7781	0.9166
1	upcast	12	16.405	34.776	249.2	0.7763	1.0879
1	upcast	13	16.239	34.787	251.4	0.7656	1.3317
1	upcast	14	16.055	34.78	239	0.7574	1.1381
1	upcast	15	15.886	34.768	231.1	0.7491	1.1805
1	upcast	16	15.851	34.76	224	0.7405	1.1655
1	upcast	17	15.84	34.757	224	0.7351	1.2335
1	upcast	18	15.752	34.749	223.1	0.7296	1.1953
1	upcast	19	15.558	34.725	211.7	0.7097	0.9555
1	upcast	20	15.426	34.718	190.2	0.6946	1.1838
1	upcast	21	15.393	34.72	187.4	0.7008	1.2039
1	upcast	22	15.192	34.726	198.2	0.7044	1.4838
1	upcast	23	14.978	34.701	185.7	0.7067	1.3598
1	upcast	24	14.903	34.694	175.5	0.7068	1.5677
1	upcast	25	14.887	34.718	178.8	0.7035	1.4313
1	upcast	26	14.81	34.715	184.5	0.698	1.3313
1	upcast	27	14.711	34.703	183.6	0.6911	1.3916
1	upcast	28	14.498	34.698	175.2	0.6948	1.3786
1	upcast	29	14.025	34.633	150	0.703	1.3642
1	upcast	30	14.017	34.614	141.1	0.6968	1.2426
1	upcast	31	13.606	34.558	151.1	0.6907	1.1406
1	upcast	32	13.352	34.515	150.3	0.6814	1.0689
1	upcast	33	13.202	34.519	136.1	0.6691	1.0449
1	upcast	34	13.175	34.535	108.9	0.6664	0.9059
1	upcast	35	13.114	34.544	87.8	0.6584	0.9419
1	upcast	36	13.066	34.544	89	0.6535	0.8384
1	upcast	37	13.036	34.549	78.5	0.6408	0.7988
1	upcast	38	13.011	34.558	75.9	0.6409	0.6946
1	upcast	39	12.965	34.581	65.7	0.6373	0.6505
1	upcast	40	12.944	34.59	55.4	0.6337	0.5805
1	upcast	41	12.946	34.602	46.9	0.6275	0.4999
1	upcast	42	12.958	34.62	34.6	0.6229	0.6018
1	upcast	43	12.968	34.63	32.2	0.6197	0.398
1	upcast	44	13.046	34.671	25.6	0.6125	0.4457
1	upcast	45	13.086	34.7	16.5	0.6089	0.4042
1	upcast	46	13.008	34.701	12.4	0.6076	0.5473
1	upcast	47	12.979	34.71	9.2	0.606	0.4241
1	upcast	48	12.944	34.726	8.2	0.5995	0.4322
1	upcast	49	12.973	34.721	8.1	0.6072	0.4723
1	upcast	50	12.98	34.728	6.6	0.6006	0.4256
1	upcast	51	12.886	34.731	6.3	0.5913	0.2818
1	upcast	52	12.841	34.729	9.1	0.5865	0.235
1	upcast	53	12.83	34.73	10.4	0.587	0.2543
1	upcast	54	12.825	34.731	10.8	0.5858	0.1797
1	upcast	55	12.828	34.732	10.8	0.5898	0.1533
1	upcast	56	12.848	34.746	9.8	0.5854	0.1477
1	upcast	57	12.873	34.764	7.7	0.5798	0.1174
1	upcast	58	12.877	34.775	5.9	0.5748	0.1366
1	upcast	59	12.841	34.775	5.8	0.5719	0.148
1	upcast	60	12.82	34.773	6.6	0.5732	0.1071
1	upcast	61	12.785	34.775	6.9	0.5724	0.1005
1	upcast	62	12.789	34.786	6	0.5724	0.2216
1	upcast	63	12.799	34.793	4.4	0.5731	0.0995
1	upcast	64	12.808	34.8	3.6	0.5735	0.1077
1	upcast	65	12.836	34.812	2.7	0.5804	0.1184
1	upcast	66	12.844	34.821	1.6	0.581	0.1091
1	upcast	67	12.792	34.816	1.3	0.5782	0.1123
1	upcast	68	12.756	34.81	1.3	0.5758	0.1108
1	upcast	69	12.729	34.81	1.4	0.5753	0.112
1	upcast	70	12.725	34.81	1.3	0.5749	0.1147
1	upcast	71	12.719	34.811	1.3	0.5748	0.1082
1	upcast	72	12.679	34.819	1.3	0.5753	0.0881
1	upcast	73	12.669	34.822	1.4	0.578	0.0927
1	upcast	74	12.664	34.824	1.3	0.5767	0.0948
1	upcast	75	12.662	34.825	1.3	0.5767	0.0869
1	upcast	76	12.658	34.825	1.3	0.5786	0.0848
1	upcast	77	12.649	34.827	1.3	0.5781	0.0841
1	upcast	78	12.637	34.83	1.4	0.5784	0.0824
1	upcast	79	12.635	34.83	1.3	0.5795	0.0834
1	upcast	80	12.624	34.831	1.4	0.5799	0.0852
1	upcast	81	12.618	34.833	1.4	0.5803	0.0862
1	upcast	82	12.597	34.832	1.4	0.5804	0.1476
1	upcast	83	12.577	34.832	1.4	0.5808	0.0776
1	upcast	84	12.539	34.835	1.6	0.5815	0.0775
1	upcast	85	12.491	34.833	1.5	0.5814	0.0823
1	upcast	86	12.454	34.83	1.5	0.5798	0.0749
1	upcast	87	12.456	34.828	1.7	0.5859	0.0764
1	upcast	88	12.467	34.83	1.4	0.5819	0.0766
1	upcast	89	12.454	34.828	1.2	0.5803	0.0757
1	upcast	90	12.384	34.824	1.5	0.5743	0.0733
1	upcast	91	12.286	34.805	2.2	0.5708	0.0729
1	upcast	92	12.273	34.802	2.9	0.57	0.0806
1	upcast	93	12.275	34.801	2.9	0.5702	0.0741
1	upcast	94	12.275	34.801	2.8	0.5708	0.0795
1	upcast	95	12.267	34.8	3	0.5706	0.0755
1	upcast	96	12.263	34.8	3	0.57	0.0751
1	upcast	97	12.256	34.798	3.1	0.5698	0.0752
1	upcast	98	12.247	34.798	3.1	0.5699	0.0798
1	upcast	99	12.258	34.812	2.5	0.5732	0.076
1	upcast	100	12.23	34.8	3	0.5698	0.0741
1	upcast	101	12.319	34.822	2.6	0.5805	0.0733
1	upcast	102	12.329	34.84	1.8	0.5835	0.0726
1	upcast	103	12.306	34.839	1.6	0.583	0.0727
1	upcast	104	12.292	34.841	1.4	0.5832	0.077
1	upcast	105	12.274	34.839	1.5	0.5833	0.0733
1	upcast	106	12.262	34.839	1.4	0.5833	0.0733
1	upcast	107	12.247	34.839	1.4	0.5829	0.0801
1	upcast	108	12.244	34.839	1.4	0.5829	0.0746
1	upcast	109	12.24	34.839	1.5	0.5829	0.0754
1	upcast	110	12.237	34.839	1.5	0.5832	0.075
1	upcast	111	12.225	34.838	1.5	0.5825	0.0758
1	upcast	112	12.152	34.834	1.5	0.5823	0.0757
1	upcast	113	12.167	34.834	1.5	0.5818	0.0743
1	upcast	114	12.156	34.834	1.5	0.5819	0.0737
1	upcast	115	12.146	34.833	1.5	0.5825	0.0733
1	upcast	116	12.121	34.832	1.5	0.5825	0.0736
1	upcast	117	12.079	34.833	1.5	0.5831	0.0737
1	upcast	118	12.09	34.828	1.5	0.582	0.0733
1	upcast	119	12.101	34.83	1.5	0.5817	0.0737
1	upcast	120	12.066	34.83	1.5	0.5828	0.0768
1	upcast	121	12.035	34.827	1.5	0.5873	0.0769
1	upcast	122	12.025	34.826	1.4	0.5886	0.0784
1	upcast	123	12.016	34.827	0.9	0.5892	0.0766
1	upcast	124	11.997	34.827	2	0.589	0.0746
1	upcast	125	11.977	34.826	1.7	0.5889	0.0771
1	upcast	126	11.972	34.824	1.5	0.5893	0.0753
1	upcast	127	11.972	34.824	1.5	0.59	0.0737
1	upcast	128	11.96	34.823	1.5	0.5905	0.0738
1	upcast	129	11.941	34.822	1.5	0.5895	0.0739
1	upcast	130	11.927	34.822	1.5	0.5908	0.0776
1	upcast	131	11.91	34.821	1.4	0.5922	0.0767
1	upcast	132	11.905	34.82	1.5	0.5937	0.076
1	upcast	133	11.9	34.821	1.5	0.5917	0.0834
1	upcast	134	11.881	34.82	1.5	0.592	0.0733
1	upcast	135	11.868	34.819	1.5	0.5919	0.0757
1	upcast	136	11.852	34.819	1.5	0.5906	0.0781
1	upcast	137	11.835	34.817	1.5	0.5906	0.0742
1	upcast	138	11.825	34.816	1.5	0.5917	0.076
1	upcast	139	11.826	34.816	1.5	0.5912	0.0746
1	upcast	140	11.824	34.815	1.5	0.59	0.0806
1	upcast	141	11.821	34.815	1.5	0.5901	0.0742
1	upcast	142	11.821	34.815	1.5	0.5896	0.0738
1	upcast	143	11.807	34.815	1.5	0.5868	0.0738
1	upcast	144	11.793	34.814	1.5	0.5851	0.0733
1	upcast	145	11.788	34.814	1.5	0.5835	0.0759
1	upcast	146	11.779	34.815	1.7	0.5828	0.0733
1	upcast	147	11.752	34.812	1.3	0.584	0.0749
1	upcast	148	11.748	34.812	1.5	0.5835	0.074
1	upcast	149	11.749	34.812	1.5	0.5835	0.0747
1	upcast	150	11.747	34.812	1.5	0.5837	0.0744
1	upcast	151	11.752	34.813	1.5	0.5847	0.0733
1	upcast	152	11.746	34.813	1.5	0.586	0.0733
1	upcast	153	11.735	34.813	1.5	0.5872	0.0738
1	upcast	154	11.73	34.813	1.4	0.5864	0.0749
1	upcast	155	11.721	34.813	1.5	0.587	0.0733
1	upcast	156	11.716	34.812	1.6	0.5859	0.0756
1	upcast	157	11.713	34.812	1.5	0.5859	0.0747
1	upcast	158	11.711	34.812	1.5	0.5859	0.0747
1	upcast	159	11.71	34.811	1.5	0.5857	0.0741
1	upcast	160	11.71	34.811	1.5	0.5862	0.0737
1	upcast	161	11.709	34.811	1.5	0.586	0.0733
1	upcast	162	11.706	34.811	1.5	0.5863	0.0726
1	upcast	163	11.704	34.811	1.5	0.5865	0.0733
1	upcast	164	11.7	34.811	1.5	0.5864	0.0733
1	upcast	165	11.697	34.81	1.5	0.5861	0.0738
1	upcast	166	11.693	34.81	1.5	0.5863	0.0733
1	upcast	167	11.682	34.81	1.5	0.5866	0.0747
1	upcast	168	11.677	34.809	1.5	0.586	0.0733
1	upcast	169	11.676	34.809	1.5	0.5858	0.0737
1	upcast	170	11.667	34.809	1.5	0.5859	0.0747
1	upcast	171	11.654	34.807	1.5	0.585	0.0743
1	upcast	172	11.647	34.806	1.5	0.5845	0.0733
1	upcast	173	11.641	34.806	1.5	0.5849	0.0773
1	upcast	174	11.638	34.806	1.5	0.5853	0.0733
1	upcast	175	11.632	34.803	1.5	0.5865	0.0762
1	upcast	176	11.624	34.806	1.5	0.5879	0.0733
1	upcast	177	11.607	34.805	1.5	0.588	0.0733
1	upcast	178	11.599	34.804	1.5	0.5885	0.0733
1	upcast	179	11.595	34.804	1.5	0.5873	0.0758
1	upcast	180	11.59	34.803	1.5	0.5875	0.0743
1	upcast	181	11.588	34.804	1.5	0.5887	0.0738
1	upcast	182	11.586	34.804	1.5	0.5876	0.0819
1	upcast	183	11.582	34.804	1.5	0.5879	0.0759
1	upcast	184	11.571	34.804	1.5	0.588	0.0742
1	upcast	185	11.552	34.804	1.5	0.5892	0.0763
1	upcast	186	11.54	34.803	1.5	0.589	0.0754
1	upcast	187	11.531	34.802	1.5	0.5884	0.0744
1	upcast	188	11.514	34.801	1.5	0.5896	0.0767
1	upcast	189	11.501	34.8	1.5	0.5918	0.0733
1	upcast	190	11.49	34.801	1.5	0.5933	0.0808
1	upcast	191	11.459	34.799	1.5	0.595	0.0737
1	upcast	192	11.455	34.799	1.5	0.5942	0.0736
1	upcast	193	11.454	34.798	1.5	0.5941	0.077
1	upcast	194	11.453	34.799	1.5	0.5939	0.0786
1	upcast	195	11.447	34.799	1.6	0.5941	0.0754
1	upcast	196	11.416	34.797	1.7	0.595	0.0774
1	upcast	197	11.42	34.797	1.7	0.5945	0.0775
1	upcast	198	11.415	34.797	1.7	0.5945	0.0755
1	upcast	199	11.397	34.796	1.6	0.5955	0.0781
1	upcast	200	11.397	34.796	1.6	0.5954	0.077
1	upcast	201	11.394	34.796	1.6	0.5954	0.0775
1	upcast	202	11.39	34.796	1.6	0.5956	0.0754
1	upcast	203	11.371	34.794	1.7	0.5968	0.0736
1	upcast	204	11.363	34.793	1.7	0.5964	0.0747
1	upcast	205	11.356	34.792	1.6	0.5953	0.0744
1	upcast	206	11.348	34.791	1.7	0.5957	0.0779
1	upcast	207	11.333	34.791	1.7	0.5947	0.0755
1	upcast	208	11.309	34.79	1.7	0.5943	0.0783
1	upcast	209	11.269	34.788	1.7	0.5926	0.0737
1	upcast	210	11.242	34.786	1.7	0.5935	0.0733
1	upcast	211	11.228	34.785	1.7	0.5921	0.0742
1	upcast	212	11.223	34.784	1.7	0.5917	0.0742
1	upcast	213	11.222	34.784	1.7	0.5923	0.0751
1	upcast	214	11.222	34.783	1.7	0.5924	0.0784
1	upcast	215	11.217	34.783	1.7	0.5925	0.0977
1	upcast	216	11.189	34.782	1.7	0.5916	0.0755
1	upcast	217	11.168	34.781	1.7	0.5911	0.0855
1	upcast	218	11.156	34.78	1.7	0.5911	0.0798
1	upcast	219	11.139	34.781	1.6	0.5914	0.0733
1	upcast	220	11.116	34.778	1.7	0.5896	0.0733
1	upcast	221	11.099	34.777	1.7	0.5899	0.0733
1	upcast	222	11.083	34.776	1.7	0.5901	0.0733
1	upcast	223	11.081	34.776	1.7	0.5903	0.0761
1	upcast	224	11.091	34.776	1.7	0.59	0.0733
1	upcast	225	11.086	34.775	1.7	0.5896	0.0727
1	upcast	226	11.071	34.777	1.7	0.5895	0.074
1	upcast	227	11.045	34.774	1.7	0.5895	0.0733
1	upcast	228	11.042	34.773	1.7	0.5871	0.0725
1	upcast	229	11.038	34.773	1.8	0.5868	0.0724
1	upcast	230	11.026	34.773	1.7	0.5862	0.0733
1	upcast	231	11.02	34.772	1.6	0.5863	0.0733
1	upcast	232	11.008	34.772	1.7	0.5874	0.0733
1	upcast	233	10.986	34.77	1.7	0.5856	0.0762
1	upcast	234	10.971	34.769	1.8	0.5853	0.0751
1	upcast	235	10.961	34.768	1.7	0.5856	0.0736
1	upcast	236	10.951	34.767	1.7	0.5852	0.0729
1	upcast	237	10.92	34.766	1.8	0.5835	0.0728
1	upcast	238	10.903	34.764	1.7	0.5841	0.0733
1	upcast	239	10.891	34.764	1.8	0.5847	0.0733
1	upcast	240	10.867	34.762	1.7	0.5844	0.0739
1	upcast	241	10.856	34.76	1.7	0.5836	0.0726
1	upcast	242	10.841	34.761	1.7	0.5844	0.0739
1	upcast	243	10.819	34.759	1.7	0.5835	0.0726
1	upcast	244	10.807	34.758	1.7	0.5823	0.0733
1	upcast	245	10.8	34.757	1.7	0.5827	0.0733
1	upcast	246	10.784	34.756	1.8	0.583	0.0741
1	upcast	247	10.774	34.756	1.8	0.5827	0.0726
1	upcast	248	10.77	34.755	1.7	0.5828	0.0765
1	upcast	249	10.766	34.755	1.8	0.5823	0.0936
1	upcast	250	10.759	34.755	1.7	0.5822	0.0733
1	upcast	251	10.749	34.754	1.8	0.5824	0.0733
1	upcast	252	10.744	34.753	1.7	0.5818	0.072
1	upcast	253	10.743	34.753	1.8	0.5822	0.0733
1	upcast	254	10.743	34.753	1.7	0.5869	0.0733
1	upcast	255	10.74	34.753	1.7	0.5826	0.0733
1	upcast	256	10.738	34.752	1.9	0.5818	0.0719
1	upcast	257	10.731	34.752	1.7	0.5827	0.0733
1	upcast	258	10.719	34.751	1.7	0.5829	0.0733
1	upcast	259	10.703	34.751	1.8	0.5828	0.0753
1	upcast	260	10.676	34.749	1.8	0.5812	0.0764
1	upcast	261	10.662	34.748	1.6	0.5794	0.0733
1	upcast	262	10.65	34.746	1.7	0.578	0.0733
1	upcast	263	10.636	34.744	1.8	0.5765	0.0737
1	upcast	264	10.63	34.743	1.7	0.5753	0.0712
1	upcast	265	10.607	34.741	1.7	0.5745	0.0733
1	upcast	266	10.587	34.739	1.8	0.5738	0.072
1	upcast	267	10.577	34.739	1.8	0.5746	0.0838
1	upcast	268	10.57	34.739	1.9	0.5754	0.0733
1	upcast	269	10.555	34.738	1.7	0.5744	0.0726
1	upcast	270	10.546	34.737	1.8	0.576	0.0746
1	upcast	271	10.538	34.737	1.9	0.5742	0.0757
1	upcast	272	10.527	34.736	1.8	0.5754	0.0762
1	upcast	273	10.519	34.735	1.7	0.5755	0.0725
1	upcast	274	10.512	34.735	1.8	0.5759	0.0754
1	upcast	275	10.52	34.735	1.8	0.5754	0.0737
1	upcast	276	10.514	34.734	1.8	0.5755	0.0755
1	upcast	277	10.505	34.734	1.8	0.575	0.0733
1	upcast	278	10.5	34.733	1.8	0.5744	0.0718
1	upcast	279	10.496	34.733	1.7	0.574	0.0778
1	upcast	280	10.493	34.732	1.8	0.574	0.0725
1	upcast	281	10.492	34.732	1.8	0.5737	0.0726
1	upcast	282	10.488	34.732	1.8	0.573	0.0733
1	upcast	283	10.46	34.731	1.8	0.5729	0.0724
1	upcast	284	10.404	34.727	1.8	0.5721	0.0719
1	upcast	285	10.382	34.725	1.8	0.5718	0.0723
1	upcast	286	10.378	34.725	1.8	0.5727	0.0716
1	upcast	287	10.358	34.724	1.8	0.5718	0.0871
1	upcast	288	10.343	34.722	1.8	0.5715	0.0756
1	upcast	289	10.322	34.719	1.8	0.5704	0.0733
1	upcast	290	10.307	34.719	1.8	0.5716	0.0733
1	upcast	291	10.288	34.718	1.8	0.5701	0.0707
1	upcast	292	10.268	34.717	1.8	0.5699	0.0726
1	upcast	293	10.249	34.716	1.8	0.5705	0.0709
1	upcast	294	10.237	34.715	1.8	0.5713	0.072
1	upcast	295	10.221	34.714	1.8	0.5697	0.0721
1	upcast	296	10.21	34.714	1.8	0.5695	0.0733
1	upcast	297	10.201	34.712	1.8	0.5699	0.0702
1	upcast	298	10.197	34.712	1.8	0.5693	0.0729
1	upcast	299	10.192	34.711	1.8	0.5689	0.0729
1	upcast	300	10.191	34.711	1.8	0.569	0.0706
1	upcast	301	10.189	34.71	1.8	0.5708	0.0733
1	upcast	302	10.187	34.71	1.8	0.5699	0.0707
1	upcast	303	10.177	34.711	1.9	0.5697	0.0726
1	upcast	304	10.146	34.71	1.9	0.5693	0.0711
1	upcast	305	10.124	34.709	1.8	0.5688	0.0712
1	upcast	306	10.092	34.707	1.7	0.5685	0.072
1	upcast	307	10.068	34.706	1.8	0.5693	0.0727
1	upcast	308	10.051	34.704	1.8	0.569	0.0728
1	upcast	309	10.043	34.703	1.8	0.5693	0.0733
1	upcast	310	10.036	34.702	1.8	0.5691	0.0733
1	upcast	311	10.036	34.701	1.8	0.5695	0.0719
1	upcast	312	10.034	34.701	1.8	0.5689	0.0733
1	upcast	313	10.019	34.702	1.8	0.5681	0.0715
1	upcast	314	10.008	34.7	1.9	0.5695	0.0722
1	upcast	315	9.979	34.701	1.8	0.5682	0.072
1	upcast	316	9.95	34.697	1.8	0.5687	0.0716
1	upcast	317	9.941	34.696	1.8	0.5682	0.0715
1	upcast	318	9.928	34.696	1.9	0.5677	0.0723
1	upcast	319	9.91	34.695	1.8	0.5674	0.0727
1	upcast	320	9.899	34.695	1.8	0.5676	0.0708
1	upcast	321	9.882	34.694	1.8	0.5685	0.0718
1	upcast	322	9.871	34.692	1.8	0.5672	0.0715
1	upcast	323	9.87	34.692	2.1	0.5674	0.0733
1	upcast	324	9.863	34.692	2	0.5668	0.0742
1	upcast	325	9.808	34.687	2.3	0.5658	0.0724
1	upcast	326	9.769	34.685	2.4	0.5655	0.0747
1	upcast	327	9.762	34.686	2.4	0.5671	0.0727
1	upcast	328	9.767	34.686	2.5	0.5659	0.0709
1	upcast	329	9.771	34.688	2.4	0.5666	0.0719
1	upcast	330	9.745	34.688	2.5	0.5665	0.071
1	upcast	331	9.728	34.687	2.5	0.5671	0.0721
1	upcast	332	9.726	34.687	2.5	0.5678	0.0746
1	upcast	333	9.726	34.687	2.5	0.5675	0.0733
1	upcast	334	9.728	34.688	2.5	0.5682	0.0724
1	upcast	335	9.731	34.689	2.5	0.5681	0.0728
1	upcast	336	9.73	34.688	2.5	0.5696	0.0733
1	upcast	337	9.734	34.69	2.5	0.5709	0.0838
1	upcast	338	9.718	34.692	2.4	0.5689	0.0726
1	upcast	339	9.7	34.69	2.6	0.5681	0.0715
1	upcast	340	9.671	34.688	2.6	0.5697	0.0726
1	upcast	341	9.641	34.684	2.4	0.5666	0.0771
1	upcast	342	9.616	34.681	2.5	0.5669	0.0712
1	upcast	343	9.605	34.68	2.5	0.5659	0.0733
1	upcast	344	9.6	34.68	2.5	0.5666	0.0722
1	upcast	345	9.596	34.679	2.5	0.5648	0.0711
1	upcast	346	9.594	34.679	2.7	0.565	0.0723
1	upcast	347	9.591	34.679	2.6	0.5663	0.0728
1	upcast	348	9.583	34.679	2.6	0.5679	0.0695
1	upcast	349	9.576	34.679	2.7	0.5662	0.0719
1	upcast	350	9.562	34.678	2.6	0.5673	0.0724
1	upcast	351	9.555	34.677	2.6	0.567	0.0742
1	upcast	352	9.538	34.677	2.6	0.5663	0.0733
1	upcast	353	9.528	34.675	2.6	0.5663	0.0733
1	upcast	354	9.523	34.675	2.8	0.5678	0.072
1	upcast	355	9.515	34.674	2.8	0.5664	0.0708
1	upcast	356	9.503	34.673	2.7	0.566	0.072
1	upcast	357	9.488	34.671	2.7	0.5657	0.0692
1	upcast	358	9.482	34.67	2.9	0.5675	0.0723
1	upcast	359	9.466	34.669	2.9	0.5639	0.0729
1	upcast	360	9.448	34.667	2.9	0.5646	0.0695
1	upcast	361	9.424	34.666	3	0.5631	0.0718
1	upcast	362	9.404	34.663	3.1	0.5635	0.1063
1	upcast	363	9.387	34.663	3.1	0.5638	0.0733
1	upcast	364	9.38	34.661	3.1	0.562	0.0727
1	upcast	365	9.379	34.661	3.3	0.5616	0.0715
1	upcast	366	9.375	34.661	3.3	0.5624	0.0706
1	upcast	367	9.367	34.66	3.1	0.5622	0.0713
1	upcast	368	9.353	34.659	3.2	0.562	0.0713
1	upcast	369	9.327	34.657	3.3	0.5617	0.0717
1	upcast	370	9.298	34.655	3.4	0.5615	0.0717
1	upcast	371	9.28	34.654	3.7	0.5632	0.0706
1	upcast	372	9.264	34.653	3.7	0.5624	0.0726
1	upcast	373	9.255	34.654	3.7	0.5625	0.0716
1	upcast	374	9.25	34.654	3.7	0.5632	0.0687
1	upcast	375	9.249	34.655	3.5	0.5653	0.0719
1	upcast	376	9.249	34.655	3.7	0.5639	0.0737
1	upcast	377	9.245	34.656	3.9	0.5655	0.0728
1	upcast	378	9.241	34.656	3.8	0.5668	0.0722
1	upcast	379	9.241	34.656	3.6	0.5669	0.0727
1	upcast	380	9.241	34.656	3.9	0.5663	0.076
1	upcast	381	9.241	34.656	3.9	0.5669	0.0722
1	upcast	382	9.241	34.656	3.8	0.5677	0.0727
1	upcast	383	9.238	34.655	3.7	0.5671	0.0733
1	upcast	384	9.233	34.655	4	0.567	0.0719
1	upcast	385	9.221	34.653	3.7	0.5671	0.0719
1	upcast	386	9.216	34.652	3.7	0.5684	0.0758
1	upcast	387	9.2	34.651	3.9	0.5657	0.0722
1	upcast	388	9.129	34.646	4.1	0.5647	0.072
1	upcast	389	9.071	34.639	4.5	0.5637	0.0733
1	upcast	390	9.013	34.632	5	0.5644	0.0688
1	upcast	391	8.997	34.631	5.5	0.5629	0.0725
1	upcast	392	8.986	34.63	5.6	0.5634	0.0702
1	upcast	393	8.981	34.629	5.5	0.5633	0.0694
1	upcast	394	8.965	34.629	5.9	0.5638	0.0712
1	upcast	395	8.944	34.628	5.8	0.5634	0.0716
1	upcast	396	8.939	34.628	6.1	0.5634	0.0725
1	upcast	397	8.93	34.627	5.9	0.563	0.0717
1	upcast	398	8.923	34.628	5.9	0.5636	0.0721
1	upcast	399	8.909	34.626	6	0.5639	0.0727
1	upcast	400	8.895	34.626	6.2	0.565	0.0713
1	upcast	401	8.884	34.625	6.2	0.5631	0.072
1	upcast	402	8.872	34.624	6.3	0.5635	0.0709
1	upcast	403	8.868	34.623	6.4	0.5635	0.0722
1	upcast	404	8.85	34.623	6.5	0.5635	0.0715
1	upcast	405	8.83	34.622	6.7	0.5633	0.075
1	upcast	406	8.816	34.621	6.8	0.5638	0.0717
1	upcast	407	8.793	34.62	6.9	0.5646	0.0908
1	upcast	408	8.778	34.619	7.1	0.5649	0.0728
1	upcast	409	8.768	34.618	7.2	0.5641	0.0763
1	upcast	410	8.76	34.617	7.3	0.5642	0.0767
1	upcast	411	8.745	34.616	7.3	0.5648	0.0723
1	upcast	412	8.734	34.615	7.5	0.5661	0.0727
1	upcast	413	8.721	34.615	7.9	0.5666	0.072
1	upcast	414	8.709	34.614	7.7	0.5648	0.0755
1	upcast	415	8.697	34.613	7.9	0.5659	0.0733
1	upcast	416	8.688	34.613	8	0.5655	0.0733
1	upcast	417	8.682	34.612	8	0.5663	0.0723
1	upcast	418	8.673	34.612	8.3	0.5658	0.0733
1	upcast	419	8.664	34.611	8.4	0.5653	0.0722
1	upcast	420	8.643	34.614	8.3	0.5658	0.076
1	upcast	421	8.633	34.612	8.2	0.5662	0.0733
1	upcast	422	8.628	34.613	8.3	0.5663	0.0726
1	upcast	423	8.618	34.612	8.4	0.5656	0.0733
1	upcast	424	8.608	34.612	8.2	0.5652	0.0728
1	upcast	425	8.594	34.613	8.4	0.5667	0.0728
1	upcast	426	8.58	34.612	8.3	0.5666	0.0724
1	upcast	427	8.571	34.611	8.5	0.5654	0.0729
1	upcast	428	8.561	34.61	8.4	0.5658	0.0754
1	upcast	429	8.558	34.61	8.6	0.5653	0.0728
1	upcast	430	8.554	34.609	8.5	0.5657	0.0738
1	upcast	431	8.551	34.608	8.5	0.567	0.072
1	upcast	432	8.54	34.607	8.9	0.5666	0.0727
1	upcast	433	8.528	34.606	9.2	0.5664	0.0686
1	upcast	434	8.5	34.603	9.6	0.5654	0.0727
1	upcast	435	8.486	34.601	10.1	0.5658	0.072
1	upcast	436	8.476	34.6	10.3	0.566	0.0726
1	upcast	437	8.459	34.599	10.6	0.5677	0.0733
1	upcast	438	8.432	34.598	10.7	0.5665	0.0727
1	upcast	439	8.41	34.597	11	0.5673	0.0728
1	upcast	440	8.389	34.595	11.3	0.5663	0.0779
1	upcast	441	8.373	34.593	11.7	0.5657	0.072
1	upcast	442	8.356	34.593	11.9	0.5659	0.0722
1	upcast	443	8.348	34.591	12.3	0.5655	0.0728
1	upcast	444	8.34	34.591	12.5	0.5642	0.0744
1	upcast	445	8.331	34.591	12.6	0.5645	0.0739
1	upcast	446	8.304	34.59	12.9	0.5665	0.0714
1	upcast	447	8.302	34.59	12.8	0.5649	0.0716
1	upcast	448	8.311	34.594	11.8	0.5652	0.0717
1	upcast	449	8.304	34.594	11.5	0.5662	0.0728
1	upcast	450	8.282	34.594	11.6	0.5656	0.0747
1	upcast	451	8.251	34.591	11.9	0.5662	0.0722
1	upcast	452	8.229	34.591	11.9	0.567	0.0733
1	upcast	453	8.225	34.591	11.7	0.5672	0.0733
1	upcast	454	8.218	34.59	11.6	0.5672	0.0733
1	upcast	455	8.205	34.589	11.8	0.5674	0.072
1	upcast	456	8.163	34.586	12.8	0.5668	0.0727
1	upcast	457	8.13	34.582	13.9	0.566	0.0694
1	upcast	458	8.106	34.58	14.6	0.5656	0.0715
1	upcast	459	8.089	34.578	14.9	0.5659	0.0725
1	upcast	460	8.074	34.577	15.3	0.5658	0.0717
1	upcast	461	8.059	34.576	15.5	0.5657	0.0737
1	upcast	462	8.042	34.574	16.1	0.5648	0.0717
1	upcast	463	8.035	34.573	16.2	0.5659	0.0733
1	upcast	464	8.027	34.573	16.2	0.5653	0.0733
1	upcast	465	8.017	34.572	16.2	0.5658	0.0712
1	upcast	466	8.008	34.572	16.4	0.5663	0.072
1	upcast	467	7.981	34.57	16.8	0.5648	0.0726
1	upcast	468	7.963	34.569	17.5	0.565	0.0709
1	upcast	469	7.954	34.567	17.7	0.5661	0.0722
1	upcast	470	7.947	34.567	17.8	0.569	0.0805
1	upcast	471	7.931	34.567	17.8	0.5657	0.0733
1	upcast	472	7.914	34.567	17.7	0.5646	0.0724
1	upcast	473	7.885	34.567	17.6	0.5664	0.0725
1	upcast	474	7.865	34.564	18.4	0.5658	0.0724
1	upcast	475	7.845	34.563	18.7	0.565	0.072
1	upcast	476	7.835	34.563	18.5	0.5645	0.0733
1	upcast	477	7.832	34.563	18.1	0.5651	0.0837
1	upcast	478	7.815	34.564	17.8	0.5653	0.0726
1	upcast	479	7.782	34.563	18.1	0.5646	0.0725
1	upcast	480	7.759	34.561	18.7	0.5656	0.0733
1	upcast	481	7.743	34.558	19.4	0.5646	0.072
1	upcast	482	7.715	34.557	20.6	0.5637	0.0702
1	upcast	483	7.69	34.554	21.4	0.5646	0.0715
1	upcast	484	7.68	34.553	22	0.5643	0.0717
1	upcast	485	7.676	34.553	22	0.5638	0.0708
1	upcast	486	7.671	34.552	21.7	0.5634	0.0737
1	upcast	487	7.666	34.552	21.9	0.5637	0.069
1	upcast	488	7.66	34.551	22	0.5636	0.0694
1	upcast	489	7.646	34.551	22.3	0.5643	0.0722
1	upcast	490	7.617	34.55	23.2	0.5677	0.0693
1	upcast	491	7.597	34.547	23.7	0.5637	0.0724
1	upcast	492	7.588	34.547	24	0.5642	0.0704
1	upcast	493	7.577	34.546	24.1	0.5645	0.0718
1	upcast	494	7.57	34.546	24.2	0.564	0.0727
1	upcast	495	7.567	34.546	24.5	0.5646	0.0727
1	upcast	496	7.564	34.546	24.6	0.5633	0.0738
1	upcast	497	7.558	34.546	24.7	0.5635	0.0744
1	upcast	498	7.552	34.545	24.6	0.5638	0.0717
1	upcast	499	7.541	34.547	24.2	0.5639	0.0712
1	upcast	500	7.53	34.548	23.2	0.5641	0.071
1	upcast	501	7.522	34.548	23.1	0.5657	0.073
1	upcast	502	7.498	34.546	23.8	0.5644	0.0716
1	upcast	503	7.49	34.545	24.2	0.5643	0.0713
1	upcast	504	7.491	34.545	24.2	0.5641	0.0735
1	upcast	505	7.472	34.544	24.7	0.5644	0.0716
1	upcast	506	7.467	34.544	24.7	0.5632	0.0715
1	upcast	507	7.458	34.543	25.3	0.5635	0.0733
1	upcast	508	7.451	34.543	25.2	0.5647	0.0726
1	upcast	509	7.432	34.543	25.4	0.576	0.0704
1	upcast	510	7.435	34.542	25.4	0.5655	0.0707
1	upcast	511	7.409	34.542	25.5	0.5657	0.0714
1	upcast	512	7.407	34.541	25.4	0.564	0.0727
1	upcast	513	7.406	34.541	25.5	0.5646	0.0726
1	upcast	514	7.401	34.541	25.5	0.5647	0.072
1	upcast	515	7.379	34.54	25.7	0.5659	0.0713
1	upcast	516	7.365	34.539	26.2	0.5652	0.0797
1	upcast	517	7.352	34.54	26.1	0.5649	0.0712
1	upcast	518	7.34	34.539	26.2	0.565	0.0705
1	upcast	519	7.323	34.539	26.4	0.5656	0.0703
1	upcast	520	7.321	34.539	26.2	0.5659	0.0715
1	upcast	521	7.319	34.539	25.7	0.5652	0.0697
1	upcast	522	7.318	34.54	25.5	0.5658	0.0714
1	upcast	523	7.313	34.54	25.4	0.565	0.0744
1	upcast	524	7.303	34.542	25	0.5661	0.0727
1	upcast	525	7.275	34.54	25.3	0.5656	0.0719
1	upcast	526	7.267	34.54	25.2	0.5657	0.0716
1	upcast	527	7.261	34.54	25	0.5653	0.0701
1	upcast	528	7.266	34.539	25	0.5648	0.0715
1	upcast	529	7.271	34.54	24.4	0.5655	0.0688
1	upcast	530	7.267	34.542	24	0.5655	0.07
1	upcast	531	7.238	34.541	24.4	0.564	0.07
1	upcast	532	7.214	34.538	25.3	0.5645	0.0707
1	upcast	533	7.206	34.537	26	0.565	0.072
1	upcast	534	7.196	34.536	26.3	0.5648	0.0733
1	upcast	535	7.19	34.535	26.6	0.5645	0.071
1	upcast	536	7.184	34.535	26.9	0.564	0.0713
1	upcast	537	7.178	34.534	27.3	0.5646	0.0712
1	upcast	538	7.171	34.533	27.7	0.5645	0.0718
1	upcast	539	7.161	34.532	28.5	0.5642	0.0713
1	upcast	540	7.16	34.532	28.2	0.5642	0.0717
1	upcast	541	7.16	34.533	27.3	0.5646	0.0719
1	upcast	542	7.157	34.533	27	0.5645	0.0697
1	upcast	543	7.147	34.533	27.3	0.565	0.072
1	upcast	544	7.129	34.532	27.8	0.5646	0.0726
1	upcast	545	7.11	34.53	28.3	0.5645	0.0713
1	upcast	546	7.101	34.53	28.5	0.5642	0.0675
1	upcast	547	7.084	34.529	28.8	0.569	0.0704
1	upcast	548	7.071	34.528	29.1	0.5654	0.0712
1	upcast	549	7.062	34.527	29.6	0.5646	0.0711
1	upcast	550	7.041	34.526	30.6	0.5636	0.071
1	upcast	551	7.017	34.524	31.9	0.5639	0.0736
1	upcast	552	7.001	34.521	32.6	0.5635	0.07
1	upcast	553	6.995	34.521	32.9	0.5638	0.071
1	upcast	554	6.987	34.52	32.3	0.5629	0.0713
1	upcast	555	6.985	34.521	32	0.563	0.0713
1	upcast	556	6.972	34.521	32.2	0.5638	0.0712
1	upcast	557	6.955	34.518	32.8	0.5639	0.0694
1	upcast	558	6.94	34.518	33.7	0.5635	0.0688
1	upcast	559	6.907	34.515	35	0.5625	0.072
1	upcast	560	6.891	34.513	36.3	0.5621	0.0721
1	upcast	561	6.878	34.511	37.4	0.5626	0.0707
1	upcast	562	6.863	34.51	38.3	0.5631	0.0688
1	upcast	563	6.861	34.51	38.6	0.5628	0.0733
1	upcast	564	6.844	34.509	38.6	0.5628	0.0687
1	upcast	565	6.83	34.507	39.3	0.563	0.0706
1	upcast	566	6.818	34.507	39.6	0.5624	0.069
1	upcast	567	6.811	34.506	39.8	0.5623	0.0714
1	upcast	568	6.807	34.505	40.2	0.5626	0.0672
1	upcast	569	6.797	34.505	40.5	0.5636	0.068
1	upcast	570	6.776	34.504	41	0.5625	0.0695
1	upcast	571	6.762	34.503	41.6	0.5644	0.0738
1	upcast	572	6.754	34.503	41.5	0.5628	0.0738
1	upcast	573	6.749	34.503	41.4	0.5617	0.0692
1	upcast	574	6.745	34.502	41.6	0.5625	0.0713
1	upcast	575	6.741	34.502	41.6	0.5616	0.0724
1	upcast	576	6.731	34.502	41.7	0.5624	0.0698
1	upcast	577	6.723	34.5	41.7	0.563	0.0695
1	upcast	578	6.718	34.5	41.6	0.562	0.0694
1	upcast	579	6.706	34.5	41.7	0.5625	0.0699
1	upcast	580	6.697	34.499	41.9	0.5628	0.0726
1	upcast	581	6.684	34.498	42.6	0.5625	0.0694
1	upcast	582	6.638	34.497	44.6	0.5623	0.0701
1	upcast	583	6.606	34.492	46.5	0.5627	0.0669
1	upcast	584	6.599	34.491	47.3	0.5629	0.0687
1	upcast	585	6.593	34.49	47.6	0.5632	0.0683
1	upcast	586	6.585	34.49	48	0.5627	0.0706
1	upcast	587	6.581	34.49	47.7	0.5625	0.0684
1	upcast	588	6.573	34.491	47.4	0.563	0.069
1	upcast	589	6.571	34.491	47	0.5625	0.069
1	upcast	590	6.57	34.491	46.8	0.5629	0.0697
1	upcast	591	6.567	34.491	46.9	0.5624	0.0688
1	upcast	592	6.563	34.491	46.9	0.5635	0.0692
1	upcast	593	6.558	34.491	46.7	0.5627	0.0714
1	upcast	594	6.546	34.491	46.5	0.5625	0.0703
1	upcast	595	6.538	34.491	46.8	0.5632	0.0709
1	upcast	596	6.526	34.491	46.8	0.5636	0.0686
1	upcast	597	6.527	34.492	46	0.564	0.0694
1	upcast	598	6.529	34.492	45.4	0.5628	0.0726
1	upcast	599	6.53	34.493	45.1	0.5636	0.07
1	upcast	600	6.529	34.493	44.6	0.5636	0.0681
1	upcast	601	6.525	34.494	44.5	0.5636	0.0725
1	upcast	602	6.507	34.494	45	0.5638	0.0709
1	upcast	603	6.492	34.494	45.8	0.5637	0.0692
1	upcast	604	6.46	34.491	47	0.5629	0.07
1	upcast	605	6.461	34.491	46.6	0.5641	0.0701
1	upcast	606	6.477	34.496	43.5	0.5659	0.0725
1	upcast	607	6.488	34.5	40.9	0.5654	0.0685
1	upcast	608	6.485	34.5	40.2	0.5668	0.0712
1	upcast	609	6.478	34.5	40	0.5644	0.0712
1	upcast	610	6.472	34.5	40.5	0.5648	0.0695
1	upcast	611	6.466	34.499	40.7	0.5633	0.0702
1	upcast	612	6.458	34.499	41	0.5642	0.0722
1	upcast	613	6.451	34.499	41.2	0.5644	0.0738
1	upcast	614	6.442	34.498	41.5	0.5653	0.0722
1	upcast	615	6.438	34.498	41.7	0.565	0.0702
1	upcast	616	6.434	34.498	41.6	0.5644	0.0712
1	upcast	617	6.431	34.499	40.9	0.5639	0.068
1	upcast	618	6.431	34.5	39.8	0.5685	0.0706
1	upcast	619	6.428	34.501	38.8	0.5673	0.0719
1	upcast	620	6.421	34.502	39.2	0.5672	0.0714
1	upcast	621	6.399	34.5	40.2	0.5672	0.0692
1	upcast	622	6.397	34.5	40.1	0.5658	0.071
1	upcast	623	6.392	34.499	40.4	0.5667	0.0713
1	upcast	624	6.39	34.5	40.2	0.5666	0.0697
1	upcast	625	6.378	34.5	40	0.5664	0.0733
1	upcast	626	6.364	34.501	39.9	0.5659	0.0695
1	upcast	627	6.36	34.5	39.6	0.5677	0.0749
1	upcast	628	6.36	34.501	39.1	0.5673	0.0737
1	upcast	629	6.362	34.502	38.4	0.5706	0.0759
1	upcast	630	6.354	34.503	38.4	0.5697	0.0701
1	upcast	631	6.341	34.502	38.3	0.5679	0.0712
1	upcast	632	6.337	34.502	38.4	0.5671	0.0712
1	upcast	633	6.335	34.501	38.5	0.5668	0.07
1	upcast	634	6.331	34.502	38.4	0.5695	0.0697
1	upcast	635	6.315	34.501	38.6	0.5677	0.0713
1	upcast	636	6.302	34.501	38.6	0.5682	0.0697
1	upcast	637	6.29	34.501	38.6	0.5674	0.0716
1	upcast	638	6.286	34.501	38.7	0.5679	0.0714
1	upcast	639	6.271	34.501	38.9	0.5692	0.0722
1	upcast	640	6.25	34.5	39.3	0.5683	0.0723
1	upcast	641	6.233	34.5	39.8	0.5681	0.0702
1	upcast	642	6.218	34.499	39.9	0.5665	0.0704
1	upcast	643	6.21	34.498	39.9	0.5673	0.0688
1	upcast	644	6.208	34.498	40	0.5685	0.0715
1	upcast	645	6.208	34.498	39.8	0.568	0.0727
1	upcast	646	6.207	34.498	39.7	0.5676	0.0694
1	upcast	647	6.199	34.498	39.7	0.5681	0.0674
1	upcast	648	6.194	34.498	39.7	0.5669	0.0675
1	upcast	649	6.187	34.497	40	0.5679	0.068
1	upcast	650	6.151	34.498	41	0.5656	0.0738
1	upcast	651	6.124	34.496	41.5	0.5671	0.0727
1	upcast	652	6.11	34.495	41.8	0.5663	0.0684
1	upcast	653	6.104	34.495	41.9	0.5653	0.07
1	upcast	654	6.101	34.495	42	0.5661	0.0721
1	upcast	655	6.099	34.495	42.1	0.5666	0.0702
1	upcast	656	6.097	34.495	42	0.5662	0.0761
1	upcast	657	6.095	34.494	41.9	0.5668	0.0709
1	upcast	658	6.094	34.494	42	0.5653	0.0701
1	upcast	659	6.092	34.494	42.1	0.5663	0.0705
1	upcast	660	6.091	34.494	42.2	0.5665	0.0713
1	upcast	661	6.089	34.494	42	0.5658	0.0712
1	upcast	662	6.087	34.494	41.9	0.5658	0.0694
1	upcast	663	6.085	34.494	42.3	0.5667	0.0681
1	upcast	664	6.082	34.494	42.1	0.5671	0.0709
1	upcast	665	6.076	34.494	42.3	0.5656	0.0803
1	upcast	666	6.066	34.494	42.4	0.5658	0.0698
1	upcast	667	6.057	34.494	42.5	0.5666	0.0704
1	upcast	668	6.055	34.494	42.4	0.5668	0.0717
1	upcast	669	6.05	34.494	42.2	0.5668	0.0695
1	upcast	670	6.039	34.494	42.2	0.5664	0.0709
1	upcast	671	6.032	34.494	42.2	0.5674	0.0707
1	upcast	672	6.028	34.494	42.2	0.5668	0.0705
1	upcast	673	6.026	34.494	42.2	0.5662	0.0705
1	upcast	674	6.024	34.494	42.3	0.5659	0.0717
1	upcast	675	6.02	34.494	42.2	0.5661	0.0695
1	upcast	676	6.017	34.494	42.1	0.5673	0.0702
1	upcast	677	6.016	34.494	42.1	0.5686	0.07
1	upcast	678	6.013	34.494	42.2	0.5678	0.0689
1	upcast	679	6.01	34.494	42.2	0.5685	0.0711
1	upcast	680	6.006	34.494	42.1	0.5668	0.0697
1	upcast	681	6.003	34.492	42.3	0.5657	0.0723
1	upcast	682	6	34.494	42.1	0.5659	0.0699
1	upcast	683	5.997	34.494	42.3	0.6329	0.0713
1	upcast	684	5.995	34.494	42.3	0.5832	0.0692
1	upcast	685	5.993	34.494	42.4	0.5655	0.0706
1	upcast	686	5.992	34.494	42.4	0.5653	0.0705
1	upcast	687	5.989	34.494	42.4	0.5649	0.0692
1	upcast	688	5.984	34.493	42.5	0.5652	0.0686
1	upcast	689	5.976	34.494	42.4	0.5657	0.0708
1	upcast	690	5.961	34.493	42.7	0.564	0.0686
1	upcast	691	5.959	34.493	42.6	0.5642	0.0733
1	upcast	692	5.958	34.493	42.6	0.5651	0.0694
1	upcast	693	5.957	34.493	42.7	0.5644	0.07
1	upcast	694	5.957	34.493	42.7	0.5636	0.0683
1	upcast	695	5.957	34.493	42.6	0.5637	0.0714
1	upcast	696	5.955	34.493	42.7	0.5663	0.0727
1	upcast	697	5.951	34.493	42.6	0.5643	0.0702
1	upcast	698	5.947	34.493	42.5	0.5646	0.0678
1	upcast	699	5.946	34.493	42.3	0.5645	0.07
1	upcast	700	5.945	34.493	42.5	0.5639	0.0714
1	upcast	701	5.943	34.493	42.7	0.5652	0.0703
1	upcast	702	5.94	34.493	42.8	0.5647	0.0702
1	upcast	703	5.932	34.493	42.6	0.5653	0.0699
1	upcast	704	5.923	34.493	42.6	0.5645	0.07
1	upcast	705	5.916	34.493	42.8	0.5649	0.0694
1	upcast	706	5.908	34.493	42.9	0.565	0.0706
1	upcast	707	5.897	34.493	43	0.5658	0.069
1	upcast	708	5.889	34.493	43.1	0.5646	0.0687
1	upcast	709	5.886	34.493	43.1	0.5645	0.0715
1	upcast	710	5.885	34.493	43.1	0.5644	0.0715
1	upcast	711	5.882	34.493	43.2	0.5639	0.0692
1	upcast	712	5.879	34.493	43.2	0.5634	0.07
1	upcast	713	5.878	34.493	43.2	0.5635	0.0694
1	upcast	714	5.876	34.492	43.1	0.5641	0.0701
1	upcast	715	5.874	34.493	43.1	0.5644	0.0714
1	upcast	716	5.867	34.493	43.2	0.5636	0.0713
1	upcast	717	5.859	34.493	43.1	0.5641	0.0684
1	upcast	718	5.852	34.493	43	0.5635	0.0692
1	upcast	719	5.849	34.493	43.1	0.564	0.0715
1	upcast	720	5.845	34.493	43.2	0.5631	0.069
1	upcast	721	5.841	34.493	43.3	0.5642	0.0699
1	upcast	722	5.837	34.492	43.4	0.5636	0.0702
1	upcast	723	5.834	34.492	43.4	0.5638	0.0701
1	upcast	724	5.825	34.492	43.4	0.5627	0.0701
1	upcast	725	5.823	34.492	43.5	0.5633	0.0686
1	upcast	726	5.821	34.492	43.5	0.5633	0.0702
1	upcast	727	5.817	34.493	43.4	0.5637	0.0685
1	upcast	728	5.805	34.493	43.4	0.5636	0.0702
1	upcast	729	5.798	34.492	43.3	0.5636	0.0712
1	upcast	730	5.787	34.493	43.3	0.5634	0.0722
1	upcast	731	5.772	34.493	43.4	0.5638	0.0723
1	upcast	732	5.766	34.493	43.6	0.5636	0.072
1	upcast	733	5.76	34.493	43.6	0.5641	0.0703
1	upcast	734	5.757	34.492	43.4	0.5635	0.0713
1	upcast	735	5.754	34.492	43.5	0.5641	0.0704
1	upcast	736	5.75	34.492	43.9	0.5643	0.07
1	upcast	737	5.745	34.493	43.9	0.5634	0.0696
1	upcast	738	5.729	34.493	44	0.5635	0.0695
1	upcast	739	5.722	34.492	44.1	0.5626	0.0709
1	upcast	740	5.722	34.492	43.9	0.5633	0.0705
1	upcast	741	5.718	34.492	44	0.5637	0.07
1	upcast	742	5.718	34.492	44.2	0.5636	0.0698
1	upcast	743	5.716	34.492	44.3	0.5636	0.0678
1	upcast	744	5.713	34.492	44.1	0.5636	0.0681
1	upcast	745	5.709	34.492	43.9	0.5636	0.0692
1	upcast	746	5.706	34.492	44	0.5636	0.069
1	upcast	747	5.7	34.492	44.2	0.5631	0.0694
1	upcast	748	5.689	34.492	44.5	0.5629	0.0677
1	upcast	749	5.681	34.492	44.5	0.5633	0.0697
1	upcast	750	5.678	34.492	44.3	0.5631	0.0716
1	upcast	751	5.676	34.492	44.4	0.5636	0.0694
1	upcast	752	5.672	34.492	44.6	0.5632	0.0685
1	upcast	753	5.668	34.492	44.8	0.563	0.0702
1	upcast	754	5.661	34.492	44.5	0.5629	0.0712
1	upcast	755	5.654	34.492	44.4	0.5627	0.0694
1	upcast	756	5.649	34.492	45	0.5632	0.0708
1	upcast	757	5.644	34.492	44.9	0.5634	0.0703
1	upcast	758	5.641	34.492	44.6	0.5628	0.069
1	upcast	759	5.639	34.492	44.6	0.5646	0.0706
1	upcast	760	5.635	34.492	45.1	0.5654	0.0726
1	upcast	761	5.63	34.492	45.2	0.563	0.068
1	upcast	762	5.625	34.492	45	0.5632	0.069
1	upcast	763	5.617	34.492	45.1	0.5634	0.0733
1	upcast	764	5.609	34.492	45.2	0.5641	0.0698
1	upcast	765	5.607	34.492	45.3	0.5636	0.0664
1	upcast	766	5.601	34.492	45.1	0.5637	0.0703
1	upcast	767	5.597	34.492	45.1	0.5636	0.0721
1	upcast	768	5.591	34.492	45.1	0.564	0.0703
1	upcast	769	5.588	34.492	45.2	0.5639	0.0688
1	upcast	770	5.577	34.491	45.7	0.5645	0.071
1	upcast	771	5.571	34.491	45.8	0.5646	0.0688
1	upcast	772	5.564	34.491	46.4	0.5652	0.068
1	upcast	773	5.56	34.49	46.7	0.5645	0.0663
1	upcast	774	5.555	34.49	47	0.5644	0.0705
1	upcast	775	5.549	34.49	47	0.5646	0.0686
1	upcast	776	5.545	34.49	46.9	0.5665	0.07
1	upcast	777	5.538	34.491	46.9	0.5647	0.0705
1	upcast	778	5.535	34.491	47	0.5646	0.07
1	upcast	779	5.534	34.491	46.7	0.5642	0.0692
1	upcast	780	5.534	34.491	46.4	0.5644	0.0695
1	upcast	781	5.534	34.491	46.4	0.5644	0.0677
1	upcast	782	5.533	34.491	46.3	0.565	0.0696
1	upcast	783	5.528	34.492	46.3	0.5643	0.0712
1	upcast	784	5.531	34.491	45.9	0.5652	0.0696
1	upcast	785	5.531	34.491	46.1	0.5645	0.0699
1	upcast	786	5.528	34.491	45.8	0.5646	0.0705
1	upcast	787	5.518	34.492	45.8	0.5639	0.0685
1	upcast	788	5.511	34.492	46	0.5643	0.0718
1	upcast	789	5.504	34.492	46.2	0.5644	0.0708
1	upcast	790	5.492	34.492	46.3	0.5651	0.07
1	upcast	791	5.488	34.492	46.4	0.5648	0.0711
1	upcast	792	5.478	34.492	46.5	0.565	0.0692
1	upcast	793	5.469	34.492	46.8	0.5632	0.0698
1	upcast	794	5.453	34.491	47.1	0.5622	0.0681
1	upcast	795	5.443	34.492	47.4	0.5625	0.0709
1	upcast	796	5.425	34.492	47.6	0.5619	0.0687
1	upcast	797	5.428	34.492	47.2	0.5619	0.0694
1	upcast	798	5.409	34.492	48	0.5633	0.0701
1	upcast	799	5.393	34.491	48.6	0.5642	0.0712
1	upcast	800	5.39	34.49	48.6	0.5625	0.0705
1	upcast	801	5.388	34.49	48.9	0.5626	0.0682
1	upcast	802	5.386	34.49	49.3	0.5624	0.0694
1	upcast	803	5.385	34.49	49.2	0.5629	0.069
1	upcast	804	5.385	34.49	49.1	0.5624	0.0708
1	upcast	805	5.383	34.49	49.2	0.5622	0.0669
1	upcast	806	5.382	34.49	49.3	0.5632	0.0688
1	upcast	807	5.381	34.49	49.3	0.5626	0.0697
1	upcast	808	5.379	34.49	49.3	0.563	0.068
1	upcast	809	5.378	34.49	49.1	0.5626	0.0686
1	upcast	810	5.378	34.49	49.1	0.5625	0.0715
1	upcast	811	5.377	34.49	49.4	0.5624	0.0686
1	upcast	812	5.375	34.49	49.4	0.5629	0.0727
1	upcast	813	5.373	34.49	49.6	0.5626	0.0689
1	upcast	814	5.371	34.49	49.4	0.562	0.0702
1	upcast	815	5.368	34.49	49.4	0.5627	0.069
1	upcast	816	5.359	34.49	49.3	0.5632	0.0694
1	upcast	817	5.353	34.49	49.6	0.5624	0.0677
1	upcast	818	5.349	34.49	49.8	0.5631	0.0695
1	upcast	819	5.344	34.49	49.8	0.5644	0.0703
1	upcast	820	5.344	34.49	49.7	0.5626	0.0688
1	upcast	821	5.335	34.49	49.7	0.5624	0.0712
1	upcast	822	5.325	34.49	49.9	0.5628	0.0698
1	upcast	823	5.321	34.49	50	0.5634	0.0695
1	upcast	824	5.319	34.49	50.1	0.5627	0.07
1	upcast	825	5.318	34.49	49.9	0.5632	0.0682
1	upcast	826	5.315	34.49	49.9	0.5627	0.0722
1	upcast	827	5.313	34.49	50.1	0.5627	0.0687
1	upcast	828	5.311	34.49	50.2	0.5632	0.0692
1	upcast	829	5.307	34.49	50.2	0.5633	0.0698
1	upcast	830	5.303	34.49	50.2	0.5627	0.0712
1	upcast	831	5.296	34.491	50.2	0.5625	0.0696
1	upcast	832	5.288	34.491	50.2	0.5626	0.0677
1	upcast	833	5.285	34.491	50.2	0.5627	0.0687
1	upcast	834	5.285	34.491	50.2	0.5625	0.0692
1	upcast	835	5.284	34.49	49.9	0.5635	0.0689
1	upcast	836	5.285	34.49	50.1	0.5631	0.0722
1	upcast	837	5.283	34.49	50.2	0.5637	0.0692
1	upcast	838	5.273	34.491	50.4	0.563	0.0701
1	upcast	839	5.259	34.491	50.5	0.5636	0.0699
1	upcast	840	5.255	34.491	50.4	0.563	0.0704
1	upcast	841	5.253	34.491	50.4	0.5626	0.0695
1	upcast	842	5.245	34.492	50.4	0.5627	0.0709
1	upcast	843	5.24	34.491	50.5	0.5624	0.0696
1	upcast	844	5.238	34.491	50.4	0.5631	0.0697
1	upcast	845	5.233	34.491	50.7	0.5626	0.0702
1	upcast	846	5.23	34.491	50.5	0.5631	0.0684
1	upcast	847	5.225	34.491	50.9	0.5626	0.07
1	upcast	848	5.217	34.492	51	0.5636	0.0692
1	upcast	849	5.206	34.492	50.9	0.564	0.0705
1	upcast	850	5.202	34.492	50.9	0.5629	0.0697
1	upcast	851	5.196	34.492	50.9	0.5632	0.0692
1	upcast	852	5.193	34.492	50.9	0.563	0.0711
1	upcast	853	5.187	34.493	50.7	0.5632	0.0714
1	upcast	854	5.172	34.494	50.8	0.5622	0.0723
1	upcast	855	5.165	34.494	50.7	0.5627	0.0704
1	upcast	856	5.159	34.494	50.6	0.5625	0.0715
1	upcast	857	5.153	34.494	50.7	0.5632	0.0716
1	upcast	858	5.145	34.495	50.5	0.5627	0.0717
1	upcast	859	5.143	34.495	50.6	0.5628	0.0692
1	upcast	860	5.139	34.495	50.6	0.5625	0.0678
1	upcast	861	5.137	34.495	50.7	0.563	0.0713
1	upcast	862	5.133	34.495	50.8	0.5639	0.0712
1	upcast	863	5.13	34.495	50.8	0.5635	0.0712
1	upcast	864	5.129	34.495	50.8	0.5616	0.0692
1	upcast	865	5.128	34.495	50.7	0.5621	0.0709
1	upcast	866	5.127	34.495	50.8	0.5616	0.0677
1	upcast	867	5.121	34.495	50.8	0.5623	0.0698
1	upcast	868	5.114	34.495	50.7	0.562	0.0709
1	upcast	869	5.112	34.495	50.8	0.5618	0.069
1	upcast	870	5.112	34.495	50.8	0.5618	0.0706
1	upcast	871	5.11	34.495	50.9	0.563	0.0686
1	upcast	872	5.108	34.495	50.8	0.5623	0.0702
1	upcast	873	5.104	34.495	50.8	0.5617	0.0692
1	upcast	874	5.1	34.495	51.1	0.5609	0.0709
1	upcast	875	5.098	34.495	51.1	0.5616	0.0715
1	upcast	876	5.095	34.495	51.1	0.5611	0.0688
1	upcast	877	5.093	34.495	51.1	0.5614	0.0704
1	upcast	878	5.092	34.495	51	0.5621	0.071
1	upcast	879	5.09	34.496	50.9	0.5637	0.0699
1	upcast	880	5.084	34.496	50.9	0.5614	0.0706
1	upcast	881	5.081	34.496	51	0.5617	0.0708
1	upcast	882	5.075	34.496	51.1	0.5626	0.0702
1	upcast	883	5.066	34.496	51.2	0.5612	0.0694
1	upcast	884	5.052	34.497	51.5	0.5612	0.0665
1	upcast	885	5.047	34.497	51.5	0.5609	0.0683
1	upcast	886	5.046	34.497	51.3	0.5626	0.0715
1	upcast	887	5.046	34.496	51.4	0.5624	0.0722
1	upcast	888	5.045	34.496	51.4	0.561	0.0717
1	upcast	889	5.039	34.497	51.5	0.5636	0.0708
1	upcast	890	5.03	34.497	51.9	0.5615	0.0701
1	upcast	891	5.021	34.497	51.8	0.561	0.07
1	upcast	892	5.01	34.498	51.8	0.5619	0.0708
1	upcast	893	5.005	34.498	52	0.5618	0.0682
1	upcast	894	5.002	34.497	52.2	0.5616	0.0715
1	upcast	895	5.001	34.497	52.4	0.562	0.0688
1	upcast	896	5.001	34.497	52.1	0.5632	0.0713
1	upcast	897	4.999	34.497	52.3	0.5635	0.0694
1	upcast	898	4.994	34.497	52.4	0.5646	0.0697
1	upcast	899	4.991	34.498	52.2	0.5624	0.0712
1	upcast	900	4.986	34.498	52.5	0.5629	0.0712
1	upcast	901	4.983	34.498	52.5	0.564	0.0699
1	upcast	902	4.979	34.498	52.4	0.5625	0.0696
1	upcast	903	4.973	34.498	53	0.5629	0.0691
1	upcast	904	4.967	34.497	52.5	0.5627	0.0711
1	upcast	905	4.974	34.497	52.6	0.5621	0.0686
1	upcast	906	4.969	34.497	53.1	0.5623	0.0688
1	upcast	907	4.949	34.496	53.9	0.5621	0.0694
1	upcast	908	4.941	34.496	54.4	0.5629	0.07
1	upcast	909	4.934	34.497	54.2	0.5623	0.0725
1	upcast	910	4.926	34.497	54.2	0.5625	0.0812
1	upcast	911	4.923	34.497	54.4	0.5621	0.0718
1	upcast	912	4.92	34.497	54.2	0.5626	0.0688
1	upcast	913	4.919	34.497	53.9	0.5624	0.07
1	upcast	914	4.918	34.497	53.9	0.5627	0.0697
1	upcast	915	4.906	34.498	54.6	0.5633	0.0696
1	upcast	916	4.882	34.497	55.8	0.5615	0.0696
1	upcast	917	4.859	34.496	56.3	0.5623	0.0701
1	upcast	918	4.86	34.496	56.3	0.5612	0.0682
1	upcast	919	4.857	34.496	56.4	0.5619	0.0708
1	upcast	920	4.85	34.496	56.7	0.5614	0.0674
1	upcast	921	4.841	34.496	56.9	0.561	0.0675
1	upcast	922	4.839	34.495	57.4	0.5617	0.0685
1	upcast	923	4.839	34.496	57.4	0.5606	0.071
1	upcast	924	4.833	34.496	57.2	0.5614	0.0726
1	upcast	925	4.83	34.496	57.3	0.5622	0.0674
1	upcast	926	4.825	34.496	57.4	0.5605	0.0698
1	upcast	927	4.821	34.496	57.6	0.5609	0.0706
1	upcast	928	4.81	34.497	57.3	0.563	0.0686
1	upcast	929	4.794	34.498	57.4	0.5623	0.0716
1	upcast	930	4.791	34.499	56.9	0.5613	0.0677
1	upcast	931	4.789	34.499	56.8	0.5618	0.0713
1	upcast	932	4.787	34.499	57	0.5644	0.07
1	upcast	933	4.785	34.499	56.8	0.5605	0.07
1	upcast	934	4.783	34.5	56.5	0.5614	0.0715
1	upcast	935	4.779	34.5	56.6	0.5621	0.0695
1	upcast	936	4.77	34.501	56.8	0.5611	0.0687
1	upcast	937	4.757	34.501	56.8	0.5616	0.0672
1	upcast	938	4.747	34.502	56.8	0.5608	0.0692
1	upcast	939	4.743	34.502	56.8	0.5614	0.0677
1	upcast	940	4.738	34.502	56.9	0.5614	0.0702
1	upcast	941	4.736	34.502	56.8	0.5616	0.0702
1	upcast	942	4.734	34.503	56.7	0.561	0.0718
1	upcast	943	4.733	34.502	57	0.5606	0.0718
1	upcast	944	4.732	34.503	57.1	0.5611	0.0687
1	upcast	945	4.73	34.503	57.1	0.5612	0.0705
1	upcast	946	4.729	34.503	57.2	0.5605	0.0684
1	upcast	947	4.726	34.503	57.2	0.5607	0.0701
1	upcast	948	4.724	34.503	57.1	0.5603	0.0667
1	upcast	949	4.72	34.503	56.9	0.5607	0.0694
1	upcast	950	4.715	34.503	57.2	0.5607	0.0693
1	upcast	951	4.71	34.503	57.2	0.5611	0.0698
1	upcast	952	4.708	34.504	57.4	0.5604	0.0706
1	upcast	953	4.707	34.503	57.2	0.5615	0.07
1	upcast	954	4.706	34.504	57.1	0.5616	0.071
1	upcast	955	4.705	34.504	57.3	0.5611	0.0684
1	upcast	956	4.703	34.504	57.6	0.5615	0.0719
1	upcast	957	4.701	34.504	57.7	0.561	0.0707
1	upcast	958	4.7	34.504	57.6	0.5613	0.071
1	upcast	959	4.699	34.504	57.3	0.5617	0.0705
1	upcast	960	4.698	34.504	57.3	0.5615	0.0678
1	upcast	961	4.697	34.504	57.6	0.5615	0.0713
1	upcast	962	4.694	34.504	57.7	0.562	0.0674
1	upcast	963	4.688	34.504	57.8	0.5615	0.0863
1	upcast	964	4.679	34.504	57.9	0.5617	0.0717
1	upcast	965	4.68	34.504	58	0.5612	0.0693
1	upcast	966	4.681	34.504	57.6	0.5611	0.0698
1	upcast	967	4.679	34.504	57.6	0.5618	0.0705
1	upcast	968	4.675	34.504	58	0.5614	0.0704
1	upcast	969	4.672	34.504	58.1	0.5611	0.0705
1	upcast	970	4.666	34.505	58	0.5616	0.0692
1	upcast	971	4.657	34.505	58.2	0.5632	0.069
1	upcast	972	4.654	34.505	58.2	0.5611	0.071
1	upcast	973	4.65	34.505	58.5	0.5618	0.07
1	upcast	974	4.647	34.505	58.5	0.5606	0.0694
1	upcast	975	4.645	34.504	58.7	0.5614	0.0706
1	upcast	976	4.633	34.506	58.9	0.5614	0.0689
1	upcast	977	4.613	34.506	59.5	0.5617	0.0697
1	upcast	978	4.611	34.506	59.7	0.5614	0.0694
1	upcast	979	4.604	34.506	59.6	0.5607	0.0711
1	upcast	980	4.603	34.506	59.8	0.5613	0.0664
1	upcast	981	4.6	34.506	59.7	0.5617	0.0678
1	upcast	982	4.599	34.506	59.6	0.5612	0.0716
1	upcast	983	4.598	34.506	59.6	0.5606	0.0687
1	upcast	984	4.598	34.506	59.7	0.5605	0.0698
1	upcast	985	4.597	34.506	59.7	0.5609	0.0704
1	upcast	986	4.596	34.506	59.7	0.5609	0.0718
1	upcast	987	4.594	34.506	59.8	0.561	0.0704
1	upcast	988	4.59	34.506	59.8	0.5614	0.0694
1	upcast	989	4.589	34.506	59.6	0.5602	0.0704
1	upcast	990	4.586	34.506	60.1	0.5607	0.0707
1	upcast	991	4.584	34.506	59.7	0.5607	0.0696
1	upcast	992	4.58	34.507	60.1	0.5604	0.0683
1	upcast	993	4.577	34.507	60	0.5629	0.07
1	upcast	994	4.575	34.506	60	0.5611	0.0713
1	upcast	995	4.575	34.506	60.3	0.56	0.0718
1	upcast	996	4.574	34.506	60.1	0.562	0.0696
1	upcast	997	4.571	34.507	60.1	0.5612	0.0663
1	upcast	998	4.561	34.507	60.3	0.5603	0.0685
1	upcast	999	4.543	34.508	61	0.5603	0.0704
1	upcast	1000	4.533	34.507	61	0.5615	0.0694
1	upcast	1001	4.529	34.508	60.8	0.5601	0.0707
1	upcast	1002	4.526	34.508	61	0.5604	0.0669
1	upcast	1003	4.522	34.508	61.5	0.5604	0.0696
1	upcast	1004	4.514	34.509	61.2	0.5639	0.0694
1	upcast	1005	4.504	34.509	60.9	0.5611	0.0714
1	upcast	1006	4.496	34.51	61.4	0.5609	0.0696
1	upcast	1007	4.487	34.51	61.7	0.5649	0.0715
1	upcast	1008	4.486	34.51	61.7	0.5605	0.0727
1	upcast	1009	4.485	34.51	61.6	0.5617	0.0701
1	upcast	1010	4.484	34.51	61.6	0.5613	0.0717
1	upcast	1011	4.481	34.51	61.7	0.5607	0.0706
1	upcast	1012	4.477	34.51	62.1	0.5613	0.0706
1	upcast	1013	4.473	34.51	62.2	0.5607	0.0683
1	upcast	1014	4.472	34.51	62.1	0.5609	0.0686
1	upcast	1015	4.472	34.51	62.4	0.5625	0.0703
1	upcast	1016	4.473	34.51	62.4	0.562	0.0657
1	upcast	1017	4.471	34.51	62.2	0.5612	0.07
1	upcast	1018	4.467	34.511	62.3	0.5615	0.0684
1	upcast	1019	4.465	34.511	62.2	0.5622	0.068
1	upcast	1020	4.464	34.511	62	0.5623	0.0707
1	upcast	1021	4.464	34.511	62	0.5619	0.0711
1	upcast	1022	4.464	34.511	62	0.5619	0.0727
1	upcast	1023	4.463	34.511	62.1	0.5614	0.116
1	downcast	2	19.551	34.813	271.3	0.709	0.5929
1	downcast	3	19.56	34.813	271.5	0.7083	0.6557
1	downcast	4	19.551	34.812	272.4	0.7085	0.6058
1	downcast	5	19.545	34.813	271.7	0.7057	0.5857
1	downcast	6	19.549	34.812	272	0.7081	0.6297
1	downcast	7	19.518	34.81	274.4	0.7085	0.661
1	downcast	8	19.384	34.795	276.3	0.706	0.6122
1	downcast	9	18.688	34.749	287.8	0.7066	0.5006
1	downcast	10	18.135	34.723	298.7	0.6994	0.4929
1	downcast	11	17.56	34.71	280.7	0.7086	0.525
1	downcast	12	17.07	34.73	271.2	0.7135	0.6354
1	downcast	13	16.875	34.763	265.9	0.7472	0.6966
1	downcast	14	16.446	34.784	252.4	0.7831	0.875
1	downcast	15	16.173	34.797	240.6	0.752	0.8172
1	downcast	16	16.064	34.791	240	0.7467	0.8453
1	downcast	17	15.995	34.784	237.4	0.7439	1.4714
1	downcast	18	15.947	34.779	234.2	0.7363	1.0254
1	downcast	19	15.835	34.762	220.4	0.737	1.2244
1	downcast	20	15.721	34.744	209.3	0.7133	1.0697
1	downcast	21	15.594	34.743	208.6	0.709	1.1466
1	downcast	22	15.542	34.749	212.9	0.6933	0.9134
1	downcast	23	15.513	34.757	221.6	0.6963	0.8706
1	downcast	24	15.474	34.755	212.9	0.696	0.885
1	downcast	25	15.247	34.726	199	0.6948	1.0815
1	downcast	26	15.097	34.708	191.1	0.6902	1.0171
1	downcast	27	14.982	34.703	192	0.6927	1.1528
1	downcast	28	14.925	34.735	199.3	0.7066	1.1694
1	downcast	29	14.871	34.734	196.8	0.6928	1.1694
1	downcast	30	14.787	34.726	190.5	0.6899	1.1079
1	downcast	31	14.706	34.721	184.5	0.7012	1.2832
1	downcast	32	14.631	34.712	176.7	0.7061	1.9674
1	downcast	33	14.491	34.697	168	0.7121	1.4193
1	downcast	34	14.207	34.648	154.9	0.7104	1.3445
1	downcast	35	13.691	34.57	155.9	0.6972	1.3858
1	downcast	36	13.434	34.525	159.5	0.6929	1.1725
1	downcast	37	13.277	34.501	144.4	0.6844	1.1235
1	downcast	38	13.214	34.527	114.8	0.6798	1.0217
1	downcast	39	13.153	34.539	106.2	0.6808	0.933
1	downcast	40	13.109	34.541	98.7	0.6631	0.8971
1	downcast	41	13.052	34.551	88.8	0.6489	0.8204
1	downcast	42	13.023	34.551	83.3	0.6471	0.7793
1	downcast	43	12.97	34.582	67.5	0.6379	0.6975
1	downcast	44	12.944	34.591	65	0.6405	0.6263
1	downcast	45	12.934	34.596	60.7	0.6529	0.69
1	downcast	46	12.939	34.606	49.5	0.6398	0.5393
1	downcast	47	12.961	34.629	38	0.6241	0.3953
1	downcast	48	13.007	34.662	31	0.6185	0.3765
1	downcast	49	13.081	34.698	24.2	0.6159	0.7193
1	downcast	50	13.063	34.697	23.7	0.6113	0.464
1	downcast	51	12.994	34.696	21.4	0.6104	0.3592
1	downcast	52	12.997	34.718	18.5	0.6162	0.5366
1	downcast	53	12.999	34.727	17.8	0.6152	0.7306
1	downcast	54	13.001	34.731	16.2	0.6143	0.7855
1	downcast	55	12.936	34.727	19.5	0.6012	0.2859
1	downcast	56	12.861	34.73	19.8	0.5951	0.3036
1	downcast	57	12.855	34.733	18.9	0.5962	0.3016
1	downcast	58	12.844	34.731	19.2	0.5942	0.3143
1	downcast	59	12.845	34.735	19.1	0.5914	0.335
1	downcast	60	12.854	34.74	17.4	0.5895	0.2634
1	downcast	61	12.863	34.75	14.9	0.5922	0.2843
1	downcast	62	12.863	34.76	14.9	0.5796	0.2053
1	downcast	63	12.865	34.767	14.8	0.5743	0.1283
1	downcast	64	12.836	34.767	14.8	0.576	0.1374
1	downcast	65	12.799	34.768	14.2	0.5751	0.1406
1	downcast	66	12.774	34.779	13.1	0.5764	0.1152
1	downcast	67	12.778	34.781	12.7	0.5726	0.1195
1	downcast	68	12.795	34.794	9.9	0.5804	0.0873
1	downcast	69	12.826	34.814	8.1	0.5795	0.1032
1	downcast	70	12.835	34.818	8.1	0.5782	0.0955
1	downcast	71	12.798	34.812	8.4	0.579	0.1079
1	downcast	72	12.732	34.809	8.2	0.5749	0.1053
1	downcast	73	12.723	34.81	8.2	0.5771	0.1054
1	downcast	74	12.702	34.813	7.9	0.5752	0.1042
1	downcast	75	12.678	34.82	7.8	0.5796	0.0911
1	downcast	76	12.67	34.823	7.7	0.5772	0.0893
1	downcast	77	12.667	34.823	7.6	0.5796	0.0855
1	downcast	78	12.651	34.825	7.5	0.5784	0.092
1	downcast	79	12.641	34.827	7.3	0.5799	0.0836
1	downcast	80	12.638	34.828	7.3	0.5807	0.0835
1	downcast	81	12.631	34.829	7.2	0.5797	0.0818
1	downcast	82	12.617	34.832	7.1	0.5824	0.0801
1	downcast	83	12.612	34.834	7.1	0.5806	0.0807
1	downcast	84	12.596	34.833	6.9	0.5818	0.082
1	downcast	85	12.58	34.832	6.8	0.5827	0.0817
1	downcast	86	12.563	34.833	6.8	0.5816	0.0795
1	downcast	87	12.538	34.835	6.8	0.5835	0.0794
1	downcast	88	12.514	34.834	6.6	0.5829	0.0762
1	downcast	89	12.48	34.832	6.7	0.5841	0.0766
1	downcast	90	12.463	34.831	6.6	0.5835	0.0769
1	downcast	91	12.434	34.826	6.6	0.5796	0.0773
1	downcast	92	12.378	34.818	7.1	0.5762	0.0743
1	downcast	93	12.319	34.809	7.7	0.5731	0.0737
1	downcast	94	12.282	34.802	8.1	0.5726	0.0741
1	downcast	95	12.265	34.8	8.1	0.5712	0.0787
1	downcast	96	12.251	34.797	8.1	0.5733	0.1256
1	downcast	97	12.237	34.795	8.1	0.5696	0.0733
1	downcast	98	12.235	34.794	8	0.5699	0.0731
1	downcast	99	12.23	34.793	7.9	0.5695	0.0745
1	downcast	100	12.22	34.791	8.1	0.5694	0.0746
1	downcast	101	12.204	34.788	8.5	0.5691	0.075
1	downcast	102	12.185	34.785	8.2	0.5664	0.0733
1	downcast	103	12.182	34.786	7.4	0.5662	0.0738
1	downcast	104	12.235	34.807	6.3	0.5691	0.0727
1	downcast	105	12.317	34.834	5.7	0.5807	0.0757
1	downcast	106	12.318	34.833	5.7	0.5806	0.0737
1	downcast	107	12.293	34.835	5.9	0.5825	0.0755
1	downcast	108	12.286	34.835	6	0.5834	0.0742
1	downcast	109	12.266	34.832	5.9	0.5816	0.0765
1	downcast	110	12.265	34.836	5.9	0.5847	0.0759
1	downcast	111	12.272	34.839	5.9	0.5884	0.0733
1	downcast	112	12.269	34.839	5.8	0.5863	0.074
1	downcast	113	12.268	34.839	5.9	0.5834	0.0733
1	downcast	114	12.255	34.837	6	0.5837	0.0763
1	downcast	115	12.234	34.837	5.8	0.5832	0.0738
1	downcast	116	12.222	34.837	5.8	0.583	0.0743
1	downcast	117	12.204	34.836	5.8	0.5829	0.074
1	downcast	118	12.173	34.834	5.8	0.5828	0.0742
1	downcast	119	12.159	34.834	5.7	0.5833	0.0764
1	downcast	120	12.153	34.833	5.6	0.5838	0.0737
1	downcast	121	12.148	34.833	5.6	0.583	0.0744
1	downcast	122	12.142	34.832	5.7	0.5846	0.076
1	downcast	123	12.126	34.832	5.7	0.5836	0.0977
1	downcast	124	12.111	34.832	5.7	0.5828	0.0812
1	downcast	125	12.1	34.832	5.6	0.5826	0.0733
1	downcast	126	12.096	34.832	5.5	0.5821	0.0739
1	downcast	127	12.093	34.832	5.5	0.5827	0.0745
1	downcast	128	12.091	34.832	5.5	0.5826	0.0754
1	downcast	129	12.086	34.831	5.5	0.5827	0.0748
1	downcast	130	12.076	34.83	5.5	0.5826	0.0733
1	downcast	131	12.066	34.83	5.5	0.5827	0.0744
1	downcast	132	12.056	34.829	5.4	0.5824	0.0739
1	downcast	133	12.052	34.829	5.3	0.5825	0.0757
1	downcast	134	12.046	34.828	5.3	0.583	0.0733
1	downcast	135	12.031	34.827	5.4	0.584	0.0738
1	downcast	136	12.017	34.827	5.4	0.585	0.0753
1	downcast	137	12.005	34.826	5.4	0.5851	0.0754
1	downcast	138	11.995	34.825	5.4	0.5862	0.074
1	downcast	139	11.98	34.824	5.4	0.5914	0.0753
1	downcast	140	11.964	34.824	5.4	0.5864	0.0733
1	downcast	141	11.95	34.823	5.3	0.5853	0.0756
1	downcast	142	11.939	34.822	5.2	0.5859	0.0736
1	downcast	143	11.926	34.821	5.2	0.586	0.0764
1	downcast	144	11.905	34.82	5.2	0.587	0.0759
1	downcast	145	11.886	34.818	5.2	0.5873	0.0733
1	downcast	146	11.863	34.817	5.2	0.5868	0.0788
1	downcast	147	11.844	34.817	5.2	0.5869	0.0739
1	downcast	148	11.831	34.815	5.2	0.5868	0.0746
1	downcast	149	11.821	34.816	5.2	0.5859	0.0765
1	downcast	150	11.817	34.816	5.1	0.5832	0.0744
1	downcast	151	11.815	34.815	5.1	0.5817	0.0737
1	downcast	152	11.798	34.815	5.1	0.5817	0.0733
1	downcast	153	11.776	34.815	5.1	0.5903	0.0733
1	downcast	154	11.762	34.815	5.1	0.5872	0.0772
1	downcast	155	11.759	34.814	5.1	0.5882	0.0831
1	downcast	156	11.753	34.814	5.1	0.5873	0.0733
1	downcast	157	11.742	34.813	5	0.5871	0.0738
1	downcast	158	11.731	34.813	4.9	0.5918	0.0743
1	downcast	159	11.721	34.812	5	0.5867	0.0745
1	downcast	160	11.708	34.812	4.9	0.5867	0.0733
1	downcast	161	11.706	34.811	4.8	0.587	0.0733
1	downcast	162	11.703	34.811	4.9	0.5886	0.0781
1	downcast	163	11.699	34.811	5	0.5882	0.0733
1	downcast	164	11.696	34.81	5	0.5869	0.0733
1	downcast	165	11.694	34.81	4.9	0.5897	0.0737
1	downcast	166	11.693	34.81	5	0.5876	0.0733
1	downcast	167	11.686	34.81	5	0.587	0.0736
1	downcast	168	11.68	34.809	4.8	0.5865	0.0737
1	downcast	169	11.675	34.809	4.7	0.5866	0.0762
1	downcast	170	11.671	34.809	4.8	0.5861	0.0733
1	downcast	171	11.668	34.809	4.8	0.5869	0.0748
1	downcast	172	11.666	34.809	4.8	0.5861	0.0733
1	downcast	173	11.665	34.808	4.8	0.586	0.0733
1	downcast	174	11.664	34.808	4.8	0.5862	0.0733
1	downcast	175	11.662	34.808	4.8	0.5861	0.0733
1	downcast	176	11.66	34.808	4.8	0.5862	0.0733
1	downcast	177	11.657	34.807	4.8	0.5888	0.0736
1	downcast	178	11.654	34.807	4.8	0.5866	0.0733
1	downcast	179	11.65	34.807	4.8	0.5874	0.0741
1	downcast	180	11.642	34.806	4.8	0.5862	0.0733
1	downcast	181	11.641	34.806	4.8	0.5864	0.0739
1	downcast	182	11.637	34.806	4.7	0.5853	0.0746
1	downcast	183	11.638	34.806	4.8	0.5857	0.0745
1	downcast	184	11.637	34.806	4.7	0.5862	0.0758
1	downcast	185	11.634	34.806	4.7	0.5859	0.075
1	downcast	186	11.629	34.805	4.6	0.5861	0.0733
1	downcast	187	11.622	34.805	4.5	0.585	0.0738
1	downcast	188	11.617	34.804	4.6	0.5843	0.0738
1	downcast	189	11.604	34.803	4.7	0.5856	0.0757
1	downcast	190	11.597	34.802	4.7	0.5858	0.0733
1	downcast	191	11.593	34.802	4.6	0.5854	0.0791
1	downcast	192	11.59	34.803	4.6	0.5873	0.0737
1	downcast	193	11.585	34.802	4.7	0.5852	0.0741
1	downcast	194	11.573	34.8	4.6	0.5855	0.0764
1	downcast	195	11.565	34.8	4.6	0.5858	0.0755
1	downcast	196	11.558	34.802	4.4	0.5892	0.0733
1	downcast	197	11.557	34.802	4.5	0.5882	0.0745
1	downcast	198	11.55	34.802	4.5	0.5868	0.0769
1	downcast	199	11.543	34.802	4.4	0.5869	0.1228
1	downcast	200	11.513	34.799	4.4	0.5873	0.0748
1	downcast	201	11.498	34.8	4.5	0.5887	0.0745
1	downcast	202	11.493	34.8	4.5	0.5886	0.0749
1	downcast	203	11.484	34.799	4.5	0.5908	0.0741
1	downcast	204	11.464	34.799	4.5	0.592	0.0794
1	downcast	205	11.45	34.798	4.5	0.5964	0.0786
1	downcast	206	11.424	34.796	4.5	0.5987	0.08
1	downcast	207	11.413	34.797	4.4	0.599	0.0794
1	downcast	208	11.397	34.796	4.4	0.5957	0.0791
1	downcast	209	11.389	34.795	4.4	0.5926	0.0775
1	downcast	210	11.386	34.795	4.5	0.5914	0.0779
1	downcast	211	11.383	34.795	4.4	0.5927	0.0751
1	downcast	212	11.375	34.794	4.4	0.5926	0.0758
1	downcast	213	11.361	34.793	4.3	0.5903	0.0757
1	downcast	214	11.344	34.792	4.3	0.5925	0.0746
1	downcast	215	11.327	34.792	4.3	0.5929	0.0745
1	downcast	216	11.319	34.791	4.3	0.5934	0.0766
1	downcast	217	11.301	34.789	4.3	0.5942	0.0855
1	downcast	218	11.283	34.788	4.4	0.5944	0.079
1	downcast	219	11.269	34.787	4.4	0.5927	0.0738
1	downcast	220	11.243	34.785	4.4	0.5928	0.0746
1	downcast	221	11.227	34.785	4.3	0.5913	0.0743
1	downcast	222	11.204	34.783	4.2	0.5936	0.0753
1	downcast	223	11.197	34.783	4.4	0.5919	0.0773
1	downcast	224	11.188	34.783	4.4	0.5914	0.0809
1	downcast	225	11.178	34.782	4.3	0.5918	0.0733
1	downcast	226	11.154	34.78	4.3	0.5924	0.083
1	downcast	227	11.132	34.779	4.2	0.5934	0.0803
1	downcast	228	11.11	34.778	4.1	0.617	0.0742
1	downcast	229	11.104	34.778	4.1	0.5899	0.0755
1	downcast	230	11.103	34.778	4.2	0.59	0.0745
1	downcast	231	11.099	34.777	4.2	0.5915	0.0749
1	downcast	232	11.096	34.777	4.2	0.5894	0.0738
1	downcast	233	11.08	34.775	4.2	0.5876	0.0739
1	downcast	234	11.059	34.774	4.2	0.5879	0.0745
1	downcast	235	11.042	34.775	4.2	0.5879	0.0797
1	downcast	236	11.034	34.774	4.2	0.5895	0.0758
1	downcast	237	11.012	34.773	4.2	0.587	0.0745
1	downcast	238	11.004	34.772	4.2	0.5883	0.0738
1	downcast	239	10.995	34.771	4.2	0.5874	0.0742
1	downcast	240	10.984	34.77	4.1	0.5867	0.0737
1	downcast	241	10.969	34.769	4.2	0.5871	0.0751
1	downcast	242	10.928	34.766	4.2	0.5844	0.0724
1	downcast	243	10.908	34.765	4.1	0.584	0.0748
1	downcast	244	10.876	34.762	4	0.5839	0.0749
1	downcast	245	10.844	34.761	4	0.5838	0.0726
1	downcast	246	10.82	34.76	4.1	0.5842	0.0733
1	downcast	247	10.811	34.759	4	0.5839	0.0899
1	downcast	248	10.807	34.759	4	0.5846	0.0763
1	downcast	249	10.801	34.758	4.1	0.5833	0.0728
1	downcast	250	10.792	34.757	4.1	0.5839	0.0733
1	downcast	251	10.779	34.757	4.1	0.5834	0.0742
1	downcast	252	10.775	34.756	4	0.5858	0.077
1	downcast	253	10.757	34.755	4.1	0.5847	0.0733
1	downcast	254	10.75	34.754	4.1	0.5844	0.0744
1	downcast	255	10.744	34.754	4.1	0.5837	0.0738
1	downcast	256	10.74	34.754	4	0.5836	0.0767
1	downcast	257	10.737	34.753	4	0.5831	0.076
1	downcast	258	10.735	34.753	3.9	0.583	0.0742
1	downcast	259	10.733	34.753	4	0.5824	0.0733
1	downcast	260	10.732	34.753	4	0.5841	0.0733
1	downcast	261	10.731	34.753	3.8	0.5827	0.0733
1	downcast	262	10.73	34.752	3.9	0.583	0.0733
1	downcast	263	10.726	34.752	3.9	0.5842	0.0733
1	downcast	264	10.721	34.752	4	0.5839	0.081
1	downcast	265	10.714	34.751	3.9	0.5851	0.0733
1	downcast	266	10.696	34.749	3.8	0.5823	0.0763
1	downcast	267	10.668	34.748	3.9	0.5827	0.0757
1	downcast	268	10.659	34.748	3.9	0.5805	0.081
1	downcast	269	10.654	34.747	3.9	0.581	0.0738
1	downcast	270	10.643	34.746	3.9	0.5805	0.0728
1	downcast	271	10.638	34.745	3.9	0.5774	0.0733
1	downcast	272	10.633	34.745	3.9	0.5783	0.0733
1	downcast	273	10.631	34.744	3.9	0.5782	0.0733
1	downcast	274	10.625	34.743	3.9	0.5764	0.0733
1	downcast	275	10.611	34.741	3.9	0.576	0.078
1	downcast	276	10.597	34.741	3.8	0.5755	0.0727
1	downcast	277	10.582	34.739	3.9	0.5748	0.0733
1	downcast	278	10.568	34.739	3.8	0.5757	0.0739
1	downcast	279	10.563	34.739	3.7	0.5822	0.0769
1	downcast	280	10.563	34.74	3.8	0.5781	0.0733
1	downcast	281	10.562	34.741	3.9	0.5769	0.0738
1	downcast	282	10.546	34.74	3.7	0.5776	0.0749
1	downcast	283	10.53	34.738	3.8	0.5794	0.0733
1	downcast	284	10.52	34.736	3.8	0.5748	0.0737
1	downcast	285	10.509	34.735	3.7	0.5735	0.0832
1	downcast	286	10.505	34.735	3.7	0.5739	0.0729
1	downcast	287	10.501	34.734	3.8	0.5749	0.0728
1	downcast	288	10.495	34.734	3.8	0.5747	0.0726
1	downcast	289	10.489	34.733	3.7	0.5742	0.0797
1	downcast	290	10.482	34.733	3.8	0.5733	0.0767
1	downcast	291	10.462	34.73	3.8	0.5737	0.0733
1	downcast	292	10.404	34.727	3.8	0.5743	0.0763
1	downcast	293	10.391	34.728	3.8	0.5736	0.0844
1	downcast	294	10.388	34.727	3.8	0.5718	0.0737
1	downcast	295	10.367	34.725	3.8	0.5721	0.0733
1	downcast	296	10.344	34.723	3.7	0.5717	0.0722
1	downcast	297	10.313	34.719	3.7	0.5711	0.0733
1	downcast	298	10.302	34.719	3.7	0.5732	0.0733
1	downcast	299	10.274	34.717	3.7	0.5701	0.0726
1	downcast	300	10.253	34.717	3.6	0.5702	0.0726
1	downcast	301	10.243	34.717	3.7	0.5718	0.0788
1	downcast	302	10.237	34.716	3.6	0.573	0.0769
1	downcast	303	10.224	34.715	3.5	0.5711	0.0727
1	downcast	304	10.211	34.714	3.7	0.5729	0.0755
1	downcast	305	10.188	34.712	3.7	0.5696	0.0733
1	downcast	306	10.18	34.712	3.5	0.5715	0.0728
1	downcast	307	10.181	34.712	3.6	0.5703	0.0728
1	downcast	308	10.181	34.712	3.5	0.5707	0.0733
1	downcast	309	10.178	34.711	3.6	0.57	0.0729
1	downcast	310	10.161	34.71	3.6	0.5693	0.0746
1	downcast	311	10.131	34.708	3.6	0.57	0.0733
1	downcast	312	10.115	34.708	3.6	0.5707	0.0746
1	downcast	313	10.104	34.707	3.7	0.5708	0.0733
1	downcast	314	10.09	34.707	3.6	0.5701	0.0725
1	downcast	315	10.08	34.706	3.6	0.5715	0.0726
1	downcast	316	10.073	34.706	3.6	0.5686	0.0733
1	downcast	317	10.07	34.706	3.6	0.5687	0.0885
1	downcast	318	10.067	34.705	3.6	0.5701	0.0733
1	downcast	319	10.061	34.705	3.6	0.5705	0.0726
1	downcast	320	10.052	34.704	3.6	0.5721	0.0733
1	downcast	321	10.043	34.703	3.6	0.5694	0.0733
1	downcast	322	10.021	34.7	3.6	0.5681	0.0717
1	downcast	323	10.006	34.7	3.6	0.5691	0.0745
1	downcast	324	9.998	34.7	3.5	0.5728	0.0797
1	downcast	325	9.983	34.699	3.6	0.5693	0.0726
1	downcast	326	9.962	34.698	3.7	0.5681	0.0733
1	downcast	327	9.947	34.696	3.4	0.569	0.072
1	downcast	328	9.921	34.695	3.5	0.5717	0.0733
1	downcast	329	9.909	34.695	3.6	0.568	0.0727
1	downcast	330	9.894	34.694	3.7	0.5688	0.0733
1	downcast	331	9.878	34.692	3.5	0.5672	0.0733
1	downcast	332	9.858	34.69	3.4	0.5678	0.0728
1	downcast	333	9.837	34.688	3.5	0.5662	0.0733
1	downcast	334	9.805	34.686	3.4	0.5672	0.0738
1	downcast	335	9.791	34.687	3.5	0.565	0.0708
1	downcast	336	9.782	34.686	3.5	0.5662	0.072
1	downcast	337	9.77	34.685	3.4	0.5668	0.0756
1	downcast	338	9.753	34.684	3.6	0.5698	0.0726
1	downcast	339	9.738	34.682	3.5	0.5708	0.0733
1	downcast	340	9.717	34.681	3.5	0.5654	0.0728
1	downcast	341	9.703	34.681	3.4	0.5654	0.0724
1	downcast	342	9.703	34.683	3.5	0.5667	0.0728
1	downcast	343	9.709	34.684	3.5	0.5654	0.0724
1	downcast	344	9.716	34.686	3.5	0.5665	0.0717
1	downcast	345	9.724	34.688	3.5	0.5686	0.0775
1	downcast	346	9.725	34.689	3.4	0.5703	0.0733
1	downcast	347	9.696	34.688	3.4	0.5735	0.0733
1	downcast	348	9.662	34.685	3.4	0.5705	0.0784
1	downcast	349	9.635	34.682	3.5	0.5731	0.0733
1	downcast	350	9.614	34.681	3.4	0.5706	0.0738
1	downcast	351	9.6	34.681	3.4	0.5677	0.071
1	downcast	352	9.597	34.68	3.4	0.5675	0.0726
1	downcast	353	9.591	34.679	3.4	0.5657	0.0727
1	downcast	354	9.588	34.679	3.3	0.5688	0.0724
1	downcast	355	9.575	34.678	3.4	0.566	0.0727
1	downcast	356	9.555	34.678	3.4	0.5663	0.0719
1	downcast	357	9.537	34.676	3.6	0.5689	0.0699
1	downcast	358	9.531	34.676	3.4	0.5664	0.0733
1	downcast	359	9.529	34.676	3.5	0.5691	0.0717
1	downcast	360	9.521	34.674	3.6	0.5659	0.0733
1	downcast	361	9.506	34.673	3.6	0.5647	0.0733
1	downcast	362	9.489	34.671	3.5	0.5653	0.0733
1	downcast	363	9.47	34.67	3.6	0.5636	0.0747
1	downcast	364	9.442	34.666	3.8	0.5631	0.0717
1	downcast	365	9.407	34.663	3.8	0.5647	0.073
1	downcast	366	9.389	34.662	3.7	0.568	0.0865
1	downcast	367	9.37	34.661	3.9	0.5649	0.0873
1	downcast	368	9.361	34.661	4	0.5661	0.071
1	downcast	369	9.36	34.66	3.9	0.5694	0.0719
1	downcast	370	9.354	34.659	4	0.5637	0.0733
1	downcast	371	9.334	34.657	4	0.5651	0.0725
1	downcast	372	9.308	34.656	3.9	0.5655	0.0754
1	downcast	373	9.29	34.655	4.1	0.5637	0.0747
1	downcast	374	9.279	34.655	4.2	0.565	0.072
1	downcast	375	9.272	34.655	4.2	0.5655	0.075
1	downcast	376	9.264	34.655	4.1	0.5631	0.0864
1	downcast	377	9.254	34.657	4	0.5651	0.0736
1	downcast	378	9.25	34.657	4	0.5661	0.0733
1	downcast	379	9.249	34.658	4.1	0.5674	0.0721
1	downcast	380	9.247	34.657	4.1	0.5667	0.0724
1	downcast	381	9.245	34.657	4	0.5715	0.0727
1	downcast	382	9.243	34.657	4.1	0.5684	0.072
1	downcast	383	9.242	34.657	4.1	0.5698	0.0733
1	downcast	384	9.242	34.657	4.1	0.5675	0.0733
1	downcast	385	9.241	34.657	4.1	0.5672	0.0726
1	downcast	386	9.24	34.656	4.2	0.5671	0.0733
1	downcast	387	9.226	34.655	4.4	0.5669	0.0733
1	downcast	388	9.216	34.654	4.3	0.5693	0.0728
1	downcast	389	9.176	34.648	4.8	0.5682	0.0733
1	downcast	390	9.109	34.64	5.3	0.5665	0.0717
1	downcast	391	9.061	34.635	5.9	0.5641	0.0724
1	downcast	392	9.016	34.634	5.9	0.5642	0.0738
1	downcast	393	9.012	34.633	5.8	0.5638	0.0722
1	downcast	394	9.005	34.632	5.9	0.5651	0.0749
1	downcast	395	8.992	34.632	5.9	0.5642	0.0775
1	downcast	396	8.98	34.631	6	0.5643	0.071
1	downcast	397	8.966	34.63	6.1	0.5636	0.0721
1	downcast	398	8.944	34.63	6.1	0.5653	0.0716
1	downcast	399	8.94	34.63	6.2	0.564	0.0733
1	downcast	400	8.94	34.63	5.9	0.564	0.0722
1	downcast	401	8.925	34.629	5.9	0.566	0.0733
1	downcast	402	8.9	34.627	6.3	0.5669	0.0724
1	downcast	403	8.884	34.626	6.4	0.5669	0.0728
1	downcast	404	8.874	34.625	6.7	0.5667	0.0728
1	downcast	405	8.852	34.623	6.9	0.565	0.0738
1	downcast	406	8.836	34.623	7.1	0.5661	0.0722
1	downcast	407	8.821	34.622	7	0.5643	0.0758
1	downcast	408	8.807	34.622	7	0.5719	0.0733
1	downcast	409	8.804	34.621	7.1	0.5649	0.0779
1	downcast	410	8.797	34.621	7.1	0.5685	0.0733
1	downcast	411	8.778	34.619	7.4	0.5694	0.071
1	downcast	412	8.761	34.618	7.5	0.5663	0.0733
1	downcast	413	8.749	34.617	7.7	0.5692	0.0737
1	downcast	414	8.732	34.616	7.7	0.565	0.0748
1	downcast	415	8.719	34.616	7.8	0.5638	0.0728
1	downcast	416	8.706	34.615	7.8	0.5655	0.0767
1	downcast	417	8.697	34.614	8.1	0.5649	0.0728
1	downcast	418	8.692	34.614	8	0.5639	0.0716
1	downcast	419	8.688	34.614	8.1	0.5646	0.0733
1	downcast	420	8.683	34.613	8.1	0.5654	0.0733
1	downcast	421	8.672	34.615	7.9	0.5646	0.0733
1	downcast	422	8.655	34.614	7.9	0.566	0.0733
1	downcast	423	8.645	34.615	7.9	0.5652	0.0721
1	downcast	424	8.644	34.615	7.9	0.5683	0.0796
1	downcast	425	8.64	34.614	7.9	0.5652	0.0725
1	downcast	426	8.636	34.614	8.1	0.5699	0.0729
1	downcast	427	8.627	34.614	8.1	0.5682	0.0929
1	downcast	428	8.618	34.614	8.1	0.5673	0.0733
1	downcast	429	8.611	34.614	8	0.5658	0.0763
1	downcast	430	8.591	34.612	8.1	0.5651	0.0733
1	downcast	431	8.571	34.612	8.3	0.566	0.0721
1	downcast	432	8.567	34.612	8.4	0.5682	0.0779
1	downcast	433	8.563	34.612	8.6	0.5694	0.0739
1	downcast	434	8.56	34.611	8.5	0.5647	0.0733
1	downcast	435	8.553	34.609	9	0.5661	0.0733
1	downcast	436	8.517	34.605	9.9	0.5677	0.0727
1	downcast	437	8.493	34.603	10.5	0.5652	0.0738
1	downcast	438	8.48	34.602	10.6	0.5691	0.0729
1	downcast	439	8.47	34.6	10.6	0.5657	0.0729
1	downcast	440	8.446	34.598	10.8	0.5679	0.0765
1	downcast	441	8.428	34.598	11	0.567	0.0791
1	downcast	442	8.408	34.597	11.1	0.5659	0.0733
1	downcast	443	8.388	34.596	11.5	0.5698	0.0745
1	downcast	444	8.37	34.594	11.8	0.5656	0.0733
1	downcast	445	8.361	34.594	11.9	0.5645	0.0733
1	downcast	446	8.346	34.593	11.8	0.5652	0.0726
1	downcast	447	8.341	34.593	11.9	0.5677	0.0733
1	downcast	448	8.336	34.592	12.1	0.5675	0.0766
1	downcast	449	8.31	34.59	12.3	0.5645	0.0729
1	downcast	450	8.306	34.594	11.4	0.5655	0.072
1	downcast	451	8.314	34.595	10.9	0.5704	0.0733
1	downcast	452	8.304	34.595	11	0.5665	0.0733
1	downcast	453	8.281	34.593	11.4	0.5714	0.0727
1	downcast	454	8.242	34.592	11.5	0.5718	0.072
1	downcast	455	8.229	34.594	11.5	0.5696	0.0726
1	downcast	456	8.215	34.592	12.2	0.5659	0.0733
1	downcast	457	8.183	34.587	13.4	0.5662	0.0733
1	downcast	458	8.146	34.584	14.2	0.5658	0.0733
1	downcast	459	8.128	34.581	14.9	0.5688	0.0728
1	downcast	460	8.093	34.58	15.2	0.5662	0.0733
1	downcast	461	8.085	34.579	15.4	0.5649	0.0722
1	downcast	462	8.069	34.578	15.6	0.566	0.0743
1	downcast	463	8.05	34.576	15.8	0.5708	0.0711
1	downcast	464	8.036	34.575	16.1	0.5644	0.0762
1	downcast	465	8.024	34.574	16.2	0.5654	0.0757
1	downcast	466	8.015	34.573	16.2	0.566	0.0749
1	downcast	467	7.998	34.572	16.6	0.5648	0.0802
1	downcast	468	7.978	34.571	17.2	0.5649	0.072
1	downcast	469	7.965	34.57	17.3	0.5644	0.0723
1	downcast	470	7.956	34.57	17.2	0.566	0.0728
1	downcast	471	7.951	34.569	17.2	0.5658	0.0727
1	downcast	472	7.927	34.568	17.2	0.5655	0.0726
1	downcast	473	7.902	34.568	17.3	0.5698	0.0699
1	downcast	474	7.883	34.567	17.8	0.5665	0.0711
1	downcast	475	7.864	34.566	17.9	0.568	0.0733
1	downcast	476	7.844	34.566	17.8	0.5702	0.0733
1	downcast	477	7.84	34.566	17.7	0.5673	0.074
1	downcast	478	7.831	34.565	17.6	0.5647	0.0729
1	downcast	479	7.812	34.564	17.8	0.5643	0.0719
1	downcast	480	7.782	34.563	18.6	0.5669	0.0719
1	downcast	481	7.764	34.562	19.2	0.574	0.0727
1	downcast	482	7.751	34.56	19.8	0.5647	0.0733
1	downcast	483	7.735	34.559	20.8	0.5663	0.0725
1	downcast	484	7.699	34.555	21.6	0.5644	0.072
1	downcast	485	7.685	34.555	22.2	0.5649	0.0704
1	downcast	486	7.68	34.554	22.2	0.5659	0.0721
1	downcast	487	7.678	34.554	22	0.5668	0.0722
1	downcast	488	7.677	34.554	21.8	0.5648	0.0716
1	downcast	489	7.675	34.553	21.6	0.5642	0.0725
1	downcast	490	7.671	34.553	21.7	0.5645	0.0733
1	downcast	491	7.666	34.552	21.9	0.5679	0.0827
1	downcast	492	7.649	34.55	22.6	0.5664	0.0722
1	downcast	493	7.622	34.549	23.4	0.5708	0.0715
1	downcast	494	7.604	34.548	23.8	0.5656	0.0733
1	downcast	495	7.599	34.548	24	0.5676	0.072
1	downcast	496	7.593	34.547	24	0.5645	0.0733
1	downcast	497	7.582	34.546	23.9	0.5641	0.0715
1	downcast	498	7.568	34.547	24	0.5671	0.071
1	downcast	499	7.567	34.547	23.5	0.564	0.0737
1	downcast	500	7.564	34.547	23.3	0.564	0.072
1	downcast	501	7.553	34.546	23.5	0.5656	0.072
1	downcast	502	7.537	34.547	22.9	0.5637	0.0728
1	downcast	503	7.522	34.547	23.1	0.5764	0.0718
1	downcast	504	7.506	34.546	23.3	0.5648	0.0727
1	downcast	505	7.495	34.546	23.7	0.5633	0.0716
1	downcast	506	7.489	34.545	24	0.565	0.0733
1	downcast	507	7.481	34.544	24.1	0.5651	0.0726
1	downcast	508	7.463	34.544	24.4	0.5656	0.0714
1	downcast	509	7.455	34.544	24.6	0.567	0.0715
1	downcast	510	7.451	34.543	24.6	0.5667	0.0718
1	downcast	511	7.443	34.543	24.6	0.5642	0.0716
1	downcast	512	7.43	34.542	24.6	0.5633	0.0725
1	downcast	513	7.414	34.541	24.8	0.563	0.0768
1	downcast	514	7.408	34.542	24.8	0.5644	0.0723
1	downcast	515	7.407	34.541	24.7	0.5638	0.0728
1	downcast	516	7.406	34.541	24.9	0.5694	0.072
1	downcast	517	7.397	34.541	24.9	0.5672	0.0714
1	downcast	518	7.381	34.54	24.9	0.5671	0.0726
1	downcast	519	7.371	34.54	25.2	0.564	0.0946
1	downcast	520	7.36	34.54	25.3	0.5656	0.0739
1	downcast	521	7.342	34.538	25.7	0.5676	0.0723
1	downcast	522	7.33	34.538	25.9	0.5645	0.0724
1	downcast	523	7.323	34.539	25	0.5637	0.0776
1	downcast	524	7.32	34.54	24.4	0.5701	0.0722
1	downcast	525	7.319	34.54	24.3	0.5696	0.0723
1	downcast	526	7.316	34.54	24.1	0.565	0.0728
1	downcast	527	7.31	34.54	24	0.5644	0.0723
1	downcast	528	7.294	34.54	24.2	0.5679	0.0719
1	downcast	529	7.281	34.54	24.5	0.5687	0.077
1	downcast	530	7.277	34.54	24.5	0.5681	0.0756
1	downcast	531	7.274	34.539	24.3	0.5652	0.072
1	downcast	532	7.273	34.54	23.7	0.5643	0.072
1	downcast	533	7.273	34.542	23.3	0.5648	0.0756
1	downcast	534	7.251	34.54	23.5	0.5646	0.0722
1	downcast	535	7.232	34.539	24.5	0.5641	0.0722
1	downcast	536	7.212	34.537	25.3	0.5643	0.0715
1	downcast	537	7.204	34.537	25.5	0.5682	0.0714
1	downcast	538	7.196	34.536	25.7	0.5651	0.0724
1	downcast	539	7.183	34.535	26.4	0.5643	0.0713
1	downcast	540	7.164	34.532	27.1	0.5659	0.0727
1	downcast	541	7.161	34.534	26.8	0.567	0.071
1	downcast	542	7.161	34.534	26	0.5647	0.0751
1	downcast	543	7.154	34.534	26	0.5633	0.1192
1	downcast	544	7.144	34.533	26.6	0.5634	0.0738
1	downcast	545	7.126	34.531	27.6	0.566	0.0722
1	downcast	546	7.103	34.53	28.6	0.5637	0.0719
1	downcast	547	7.09	34.529	29.1	0.5635	0.0695
1	downcast	548	7.086	34.529	28.7	0.5633	0.0719
1	downcast	549	7.09	34.531	27.5	0.5673	0.0701
1	downcast	550	7.085	34.53	26.9	0.5634	0.0722
1	downcast	551	7.076	34.529	27.6	0.5633	0.0733
1	downcast	552	7.055	34.527	29	0.5628	0.0718
1	downcast	553	7.007	34.524	31	0.5625	0.0711
1	downcast	554	6.995	34.523	32	0.5625	0.0722
1	downcast	555	6.99	34.523	32	0.5625	0.0836
1	downcast	556	6.979	34.521	32	0.5641	0.0708
1	downcast	557	6.962	34.52	32.5	0.563	0.0716
1	downcast	558	6.949	34.519	33.3	0.5624	0.077
1	downcast	559	6.93	34.516	34.5	0.5624	0.0733
1	downcast	560	6.907	34.515	35.8	0.563	0.0697
1	downcast	561	6.895	34.514	36.3	0.5657	0.0715
1	downcast	562	6.879	34.512	37	0.5624	0.0722
1	downcast	563	6.868	34.511	37	0.5688	0.0699
1	downcast	564	6.855	34.51	37.6	0.5638	0.071
1	downcast	565	6.838	34.509	38.4	0.5663	0.0678
1	downcast	566	6.829	34.508	38.7	0.5632	0.0692
1	downcast	567	6.816	34.507	38.9	0.5649	0.0716
1	downcast	568	6.803	34.506	39.4	0.563	0.0699
1	downcast	569	6.789	34.505	39.8	0.5616	0.0724
1	downcast	570	6.774	34.504	40.2	0.5615	0.0708
1	downcast	571	6.765	34.504	40.4	0.5636	0.0701
1	downcast	572	6.756	34.503	40.6	0.5625	0.0728
1	downcast	573	6.747	34.503	40.4	0.5653	0.0716
1	downcast	574	6.74	34.502	40.5	0.5614	0.0721
1	downcast	575	6.735	34.502	40.8	0.5619	0.0692
1	downcast	576	6.732	34.502	41	0.5614	0.0701
1	downcast	577	6.728	34.501	41	0.565	0.0683
1	downcast	578	6.721	34.501	41	0.5614	0.0716
1	downcast	579	6.713	34.501	41.2	0.5615	0.0833
1	downcast	580	6.705	34.5	41.8	0.5615	0.0719
1	downcast	581	6.69	34.499	42.6	0.5667	0.0678
1	downcast	582	6.66	34.495	44.4	0.5614	0.0713
1	downcast	583	6.616	34.493	46.2	0.5614	0.0706
1	downcast	584	6.607	34.493	46.9	0.5642	0.0695
1	downcast	585	6.601	34.492	47	0.5638	0.0705
1	downcast	586	6.594	34.492	47.1	0.5673	0.0644
1	downcast	587	6.587	34.491	47	0.5649	0.0677
1	downcast	588	6.58	34.491	46.7	0.5611	0.0716
1	downcast	589	6.573	34.492	46.3	0.5623	0.0677
1	downcast	590	6.571	34.492	46	0.566	0.0685
1	downcast	591	6.569	34.491	46	0.5614	0.0709
1	downcast	592	6.566	34.491	45.9	0.5609	0.0665
1	downcast	593	6.563	34.491	45.8	0.5629	0.0695
1	downcast	594	6.553	34.491	45.9	0.5686	0.0708
1	downcast	595	6.533	34.491	45.6	0.5617	0.0688
1	downcast	596	6.528	34.492	45.4	0.5614	0.0702
1	downcast	597	6.529	34.493	44.8	0.5629	0.0708
1	downcast	598	6.53	34.493	44.3	0.5689	0.0701
1	downcast	599	6.531	34.494	43.8	0.5641	0.0687
1	downcast	600	6.531	34.494	43.8	0.5617	0.0705
1	downcast	601	6.528	34.494	43.9	0.5611	0.0729
1	downcast	602	6.514	34.493	44.3	0.5637	0.0696
1	downcast	603	6.497	34.493	44.2	0.5629	0.0701
1	downcast	604	6.487	34.492	45.3	0.5608	0.0694
1	downcast	605	6.458	34.49	45.8	0.5674	0.0709
1	downcast	606	6.47	34.496	43	0.5642	0.0694
1	downcast	607	6.485	34.5	39.8	0.562	0.0692
1	downcast	608	6.483	34.5	38.6	0.5638	0.0698
1	downcast	609	6.48	34.5	39	0.5632	0.0692
1	downcast	610	6.476	34.5	39.5	0.5626	0.0714
1	downcast	611	6.465	34.499	40.1	0.5661	0.0708
1	downcast	612	6.452	34.498	40.6	0.5647	0.0705
1	downcast	613	6.442	34.498	41.3	0.5651	0.0703
1	downcast	614	6.436	34.498	41.3	0.5722	0.0733
1	downcast	615	6.431	34.499	40.9	0.563	0.0717
1	downcast	616	6.431	34.499	40.3	0.5629	0.0713
1	downcast	617	6.432	34.5	39.4	0.5646	0.0728
1	downcast	618	6.43	34.502	38.5	0.5661	0.0711
1	downcast	619	6.426	34.502	38.3	0.567	0.0708
1	downcast	620	6.41	34.501	38.9	0.5675	0.072
1	downcast	621	6.404	34.501	39.5	0.5655	0.0758
1	downcast	622	6.397	34.5	39.7	0.5695	0.0726
1	downcast	623	6.396	34.5	39.9	0.5673	0.0726
1	downcast	624	6.386	34.5	39.4	0.5671	0.0727
1	downcast	625	6.371	34.501	39.3	0.5659	0.0719
1	downcast	626	6.365	34.501	39.1	0.5682	0.0701
1	downcast	627	6.362	34.501	38.6	0.5682	0.072
1	downcast	628	6.364	34.502	38.1	0.567	0.0708
1	downcast	629	6.366	34.503	37.6	0.5663	0.0694
1	downcast	630	6.362	34.503	37.5	0.5663	0.0824
1	downcast	631	6.351	34.502	37.8	0.5707	0.0727
1	downcast	632	6.34	34.502	38.1	0.5678	0.0711
1	downcast	633	6.337	34.502	38.2	0.5665	0.0714
1	downcast	634	6.337	34.502	37.9	0.5687	0.072
1	downcast	635	6.331	34.502	38.1	0.5668	0.0743
1	downcast	636	6.32	34.501	38.3	0.568	0.0677
1	downcast	637	6.307	34.501	38.4	0.5673	0.0714
1	downcast	638	6.294	34.501	38.4	0.5753	0.0728
1	downcast	639	6.288	34.502	38.4	0.5772	0.0708
1	downcast	640	6.274	34.501	38.6	0.5677	0.0696
1	downcast	641	6.252	34.5	39.1	0.567	0.0701
1	downcast	642	6.242	34.5	39.2	0.5695	0.0686
1	downcast	643	6.23	34.499	39.6	0.5715	0.0694
1	downcast	644	6.217	34.499	39.7	0.5674	0.0733
1	downcast	645	6.213	34.499	39.7	0.5667	0.0733
1	downcast	646	6.211	34.499	39.5	0.5669	0.0726
1	downcast	647	6.21	34.499	39.7	0.5664	0.069
1	downcast	648	6.207	34.499	39.7	0.5673	0.072
1	downcast	649	6.198	34.499	39.4	0.567	0.0733
1	downcast	650	6.186	34.497	39.9	0.5655	0.0698
1	downcast	651	6.152	34.495	41.1	0.5737	0.0715
1	downcast	652	6.127	34.496	41.3	0.5697	0.0729
1	downcast	653	6.11	34.495	41.4	0.5696	0.0728
1	downcast	654	6.106	34.495	41.5	0.5713	0.0701
1	downcast	655	6.104	34.495	41.4	0.5653	0.0712
1	downcast	656	6.101	34.495	41.5	0.566	0.0682
1	downcast	657	6.098	34.495	41.6	0.5654	0.0685
1	downcast	658	6.097	34.495	41.4	0.5651	0.0705
1	downcast	659	6.095	34.495	41.4	0.5659	0.0705
1	downcast	660	6.094	34.494	41.7	0.5667	0.0715
1	downcast	661	6.092	34.494	41.5	0.5658	0.0714
1	downcast	662	6.09	34.494	41.5	0.5672	0.0708
1	downcast	663	6.088	34.494	41.9	0.5651	0.0714
1	downcast	664	6.087	34.494	41.5	0.5664	0.0723
1	downcast	665	6.084	34.494	41.5	0.5655	0.0733
1	downcast	666	6.079	34.494	41.5	0.5651	0.0714
1	downcast	667	6.069	34.493	41.8	0.5777	0.0703
1	downcast	668	6.064	34.493	42.1	0.5665	0.0698
1	downcast	669	6.061	34.493	41.9	0.5648	0.0714
1	downcast	670	6.058	34.493	41.8	0.5648	0.0692
1	downcast	671	6.05	34.493	41.9	0.5659	0.0696
1	downcast	672	6.036	34.494	41.7	0.5688	0.0709
1	downcast	673	6.03	34.494	41.7	0.5662	0.0709
1	downcast	674	6.028	34.494	41.5	0.5647	0.0773
1	downcast	675	6.027	34.494	41.6	0.5644	0.0713
1	downcast	676	6.026	34.494	41.9	0.5674	0.0712
1	downcast	677	6.023	34.493	41.5	0.5655	0.0702
1	downcast	678	6.017	34.494	41.5	0.5665	0.0711
1	downcast	679	6.017	34.494	41.6	0.5651	0.0712
1	downcast	680	6.013	34.494	41.5	0.5682	0.0709
1	downcast	681	6.009	34.494	41.7	0.5732	0.0708
1	downcast	682	6.005	34.493	41.7	0.5686	0.0707
1	downcast	683	6.002	34.494	41.9	0.5684	0.0705
1	downcast	684	5.999	34.494	42	0.5695	0.0692
1	downcast	685	5.996	34.493	42	0.5705	0.0715
1	downcast	686	5.994	34.493	41.9	0.5695	0.0718
1	downcast	687	5.993	34.493	41.9	0.5649	0.0733
1	downcast	688	5.991	34.493	42	0.5649	0.0724
1	downcast	689	5.988	34.493	41.9	0.5651	0.0707
1	downcast	690	5.975	34.493	42.1	0.5718	0.0717
1	downcast	691	5.968	34.493	42.4	0.5688	0.0719
1	downcast	692	5.96	34.493	42.3	0.5651	0.0717
1	downcast	693	5.959	34.493	42.3	0.5711	0.0678
1	downcast	694	5.957	34.493	42.2	0.5649	0.0714
1	downcast	695	5.956	34.493	42.1	0.5645	0.0733
1	downcast	696	5.955	34.493	42.2	0.5648	0.0771
1	downcast	697	5.955	34.493	42.2	0.5641	0.0702
1	downcast	698	5.951	34.493	42.2	0.5701	0.071
1	downcast	699	5.946	34.493	42.1	0.5648	0.07
1	downcast	700	5.944	34.493	42.2	0.5684	0.0701
1	downcast	701	5.942	34.493	42.2	0.5646	0.0698
1	downcast	702	5.938	34.493	42.2	0.5646	0.0715
1	downcast	703	5.93	34.493	42.2	0.5678	0.0706
1	downcast	704	5.922	34.493	42.2	0.565	0.0712
1	downcast	705	5.915	34.493	42.3	0.5645	0.071
1	downcast	706	5.907	34.493	42.3	0.5679	0.1192
1	downcast	707	5.896	34.493	42.3	0.5646	0.1033
1	downcast	708	5.889	34.493	42.6	0.5649	0.0692
1	downcast	709	5.886	34.493	42.7	0.5638	0.0724
1	downcast	710	5.885	34.493	42.7	0.5638	0.0715
1	downcast	711	5.882	34.492	42.6	0.5735	0.0704
1	downcast	712	5.879	34.492	42.5	0.5665	0.0711
1	downcast	713	5.879	34.492	42.5	0.5689	0.0715
1	downcast	714	5.877	34.492	42.5	0.5693	0.072
1	downcast	715	5.876	34.492	42.6	0.5671	0.0712
1	downcast	716	5.873	34.492	42.6	0.5651	0.0876
1	downcast	717	5.866	34.492	42.6	0.565	0.0739
1	downcast	718	5.855	34.492	42.6	0.5663	0.0704
1	downcast	719	5.851	34.493	42.6	0.5676	0.069
1	downcast	720	5.847	34.492	42.8	0.5699	0.0712
1	downcast	721	5.843	34.492	43	0.5652	0.0705
1	downcast	722	5.841	34.492	42.8	0.5663	0.0704
1	downcast	723	5.838	34.492	42.8	0.5638	0.07
1	downcast	724	5.831	34.492	42.8	0.5647	0.0702
1	downcast	725	5.824	34.492	42.8	0.5649	0.0718
1	downcast	726	5.822	34.492	43	0.5645	0.0711
1	downcast	727	5.82	34.492	43	0.5685	0.0716
1	downcast	728	5.812	34.492	42.6	0.5643	0.0725
1	downcast	729	5.799	34.493	42.6	0.564	0.0724
1	downcast	730	5.794	34.493	42.8	0.5641	0.0705
1	downcast	731	5.782	34.492	43.1	0.5641	0.0688
1	downcast	732	5.771	34.493	43	0.5642	0.0701
1	downcast	733	5.766	34.493	43	0.5637	0.0696
1	downcast	734	5.757	34.493	43	0.564	0.0698
1	downcast	735	5.755	34.493	43	0.5638	0.0713
1	downcast	736	5.751	34.493	43.1	0.5638	0.0692
1	downcast	737	5.748	34.492	43.2	0.5639	0.0718
1	downcast	738	5.739	34.492	43.3	0.5636	0.0711
1	downcast	739	5.73	34.492	43.5	0.5636	0.0694
1	downcast	740	5.727	34.492	43.6	0.5636	0.0694
1	downcast	741	5.726	34.492	43.6	0.5631	0.0713
1	downcast	742	5.724	34.492	43.6	0.5631	0.0733
1	downcast	743	5.719	34.492	43.5	0.5665	0.0707
1	downcast	744	5.716	34.492	43.7	0.564	0.073
1	downcast	745	5.711	34.492	43.5	0.5639	0.071
1	downcast	746	5.708	34.492	43.5	0.5641	0.0708
1	downcast	747	5.703	34.492	43.6	0.5637	0.0721
1	downcast	748	5.691	34.492	43.6	0.5642	0.0707
1	downcast	749	5.682	34.492	43.7	0.5634	0.0711
1	downcast	750	5.679	34.492	44	0.5634	0.0733
1	downcast	751	5.677	34.492	44.1	0.5663	0.0705
1	downcast	752	5.673	34.492	44.1	0.5634	0.0714
1	downcast	753	5.669	34.492	44	0.5635	0.0717
1	downcast	754	5.665	34.492	44.2	0.5654	0.0712
1	downcast	755	5.659	34.492	44.3	0.5674	0.0708
1	downcast	756	5.653	34.492	44	0.5635	0.0713
1	downcast	757	5.648	34.492	44.2	0.5635	0.0724
1	downcast	758	5.643	34.492	44.3	0.564	0.0727
1	downcast	759	5.64	34.492	44.4	0.5639	0.0708
1	downcast	760	5.638	34.492	44.4	0.564	0.0726
1	downcast	761	5.633	34.492	44.3	0.5636	0.0714
1	downcast	762	5.628	34.492	44.5	0.5635	0.0704
1	downcast	763	5.622	34.492	44.6	0.564	0.0726
1	downcast	764	5.614	34.492	44.5	0.564	0.07
1	downcast	765	5.607	34.492	45	0.5638	0.0711
1	downcast	766	5.605	34.492	44.8	0.5651	0.0703
1	downcast	767	5.6	34.492	44.6	0.5652	0.0701
1	downcast	768	5.593	34.492	44.6	0.5667	0.0704
1	downcast	769	5.589	34.492	44.6	0.5643	0.0695
1	downcast	770	5.579	34.491	45.1	0.5649	0.0728
1	downcast	771	5.573	34.491	45.8	0.5649	0.0722
1	downcast	772	5.564	34.491	46	0.5654	0.0712
1	downcast	773	5.56	34.49	46.3	0.5652	0.0692
1	downcast	774	5.556	34.49	46.3	0.5647	0.0697
1	downcast	775	5.545	34.49	46.4	0.5651	0.0705
1	downcast	776	5.537	34.49	46.3	0.5648	0.071
1	downcast	777	5.532	34.491	45.9	0.5646	0.072
1	downcast	778	5.532	34.491	45.7	0.5647	0.0696
1	downcast	779	5.532	34.492	45.6	0.5646	0.0721
1	downcast	780	5.532	34.492	45.5	0.5646	0.0722
1	downcast	781	5.532	34.492	45.3	0.565	0.0707
1	downcast	782	5.532	34.492	45.1	0.5655	0.0681
1	downcast	783	5.531	34.492	45.4	0.5651	0.0729
1	downcast	784	5.531	34.492	45.4	0.5651	0.0708
1	downcast	785	5.528	34.492	45.1	0.5653	0.0722
1	downcast	786	5.521	34.492	45.1	0.565	0.0716
1	downcast	787	5.512	34.492	45.2	0.5667	0.0726
1	downcast	788	5.505	34.492	45.4	0.5646	0.0688
1	downcast	789	5.498	34.492	45.8	0.5649	0.0701
1	downcast	790	5.484	34.492	46	0.5691	0.0696
1	downcast	791	5.477	34.492	45.9	0.5701	0.0724
1	downcast	792	5.467	34.491	46.4	0.5655	0.0696
1	downcast	793	5.455	34.492	46.8	0.5631	0.0711
1	downcast	794	5.453	34.492	46.7	0.5634	0.072
1	downcast	795	5.441	34.491	46.6	0.5616	0.0684
1	downcast	796	5.432	34.492	47	0.5617	0.0684
1	downcast	797	5.409	34.491	47.3	0.5626	0.0716
1	downcast	798	5.396	34.491	47.9	0.563	0.0695
1	downcast	799	5.391	34.491	48.4	0.5675	0.0691
1	downcast	800	5.389	34.491	48.5	0.5665	0.069
1	downcast	801	5.387	34.49	48.6	0.5626	0.0741
1	downcast	802	5.385	34.49	48.5	0.5693	0.0688
1	downcast	803	5.386	34.49	48.4	0.5633	0.0699
1	downcast	804	5.385	34.49	48.6	0.5629	0.0708
1	downcast	805	5.384	34.49	48.5	0.564	0.072
1	downcast	806	5.383	34.49	48.4	0.5625	0.0704
1	downcast	807	5.382	34.49	48.7	0.5625	0.0684
1	downcast	808	5.38	34.49	48.7	0.5625	0.0665
1	downcast	809	5.379	34.49	48.4	0.563	0.0687
1	downcast	810	5.377	34.49	48.4	0.5625	0.0702
1	downcast	811	5.375	34.49	48.7	0.5627	0.0696
1	downcast	812	5.374	34.49	48.9	0.5631	0.0697
1	downcast	813	5.372	34.49	48.7	0.5626	0.0689
1	downcast	814	5.368	34.489	48.8	0.5642	0.0719
1	downcast	815	5.36	34.49	49.1	0.566	0.0705
1	downcast	816	5.354	34.49	49.2	0.5627	0.0707
1	downcast	817	5.349	34.49	49	0.5624	0.0699
1	downcast	818	5.345	34.49	48.9	0.5633	0.0714
1	downcast	819	5.344	34.49	49.1	0.5626	0.0707
1	downcast	820	5.333	34.49	49.2	0.5627	0.0677
1	downcast	821	5.323	34.49	49.5	0.563	0.0692
1	downcast	822	5.319	34.49	49.3	0.5626	0.0703
1	downcast	823	5.317	34.49	49.4	0.563	0.0704
1	downcast	824	5.315	34.49	49.6	0.5634	0.0712
1	downcast	825	5.312	34.49	49.5	0.5626	0.0695
1	downcast	826	5.308	34.49	49.4	0.5626	0.0701
1	downcast	827	5.302	34.49	49.4	0.5627	0.0711
1	downcast	828	5.296	34.491	49.5	0.5626	0.0708
1	downcast	829	5.295	34.491	49.4	0.5626	0.0717
1	downcast	830	5.291	34.491	49.6	0.5632	0.0786
1	downcast	831	5.287	34.491	49.3	0.5666	0.0707
1	downcast	832	5.285	34.491	49.4	0.5628	0.0684
1	downcast	833	5.284	34.491	49.6	0.5628	0.0698
1	downcast	834	5.284	34.491	49.8	0.5629	0.0705
1	downcast	835	5.278	34.49	49.7	0.5629	0.0686
1	downcast	836	5.27	34.491	49.8	0.5624	0.0716
1	downcast	837	5.267	34.491	49.7	0.5627	0.07
1	downcast	838	5.256	34.491	49.7	0.5627	0.0684
1	downcast	839	5.252	34.491	50	0.563	0.0701
1	downcast	840	5.247	34.491	50.3	0.563	0.069
1	downcast	841	5.243	34.491	50	0.5631	0.0703
1	downcast	842	5.237	34.492	50	0.5625	0.0689
1	downcast	843	5.235	34.492	50	0.5631	0.0698
1	downcast	844	5.229	34.491	50	0.5656	0.0687
1	downcast	845	5.221	34.492	50	0.5695	0.0683
1	downcast	846	5.209	34.492	50.1	0.5644	0.0704
1	downcast	847	5.203	34.493	50.3	0.5673	0.0721
1	downcast	848	5.201	34.493	50.5	0.5648	0.0694
1	downcast	849	5.196	34.493	50.3	0.5632	0.069
1	downcast	850	5.193	34.493	50.2	0.5632	0.0705
1	downcast	851	5.188	34.493	50.1	0.5627	0.0698
1	downcast	852	5.181	34.493	50	0.563	0.0698
1	downcast	853	5.172	34.493	50	0.5629	0.0708
1	downcast	854	5.166	34.494	49.9	0.5625	0.069
1	downcast	855	5.159	34.494	50.1	0.5624	0.0695
1	downcast	856	5.148	34.495	50	0.5655	0.0685
1	downcast	857	5.145	34.495	50.1	0.5624	0.0701
1	downcast	858	5.142	34.495	50.1	0.562	0.069
1	downcast	859	5.139	34.495	50.1	0.5623	0.0706
1	downcast	860	5.136	34.495	50.2	0.5624	0.0705
1	downcast	861	5.132	34.495	50.2	0.5618	0.0702
1	downcast	862	5.129	34.495	50.2	0.5623	0.0714
1	downcast	863	5.129	34.495	50.2	0.5616	0.068
1	downcast	864	5.128	34.495	50.2	0.5619	0.0705
1	downcast	865	5.127	34.495	50.2	0.5622	0.0699
1	downcast	866	5.123	34.495	50.2	0.5654	0.0689
1	downcast	867	5.114	34.495	50.3	0.5619	0.07
1	downcast	868	5.112	34.495	50.2	0.5649	0.072
1	downcast	869	5.11	34.495	50.2	0.5633	0.0713
1	downcast	870	5.108	34.495	50.3	0.5618	0.068
1	downcast	871	5.102	34.495	50.3	0.5625	0.071
1	downcast	872	5.099	34.496	50.3	0.5615	0.1007
1	downcast	873	5.098	34.496	50.3	0.5614	0.0705
1	downcast	874	5.096	34.496	50.3	0.5617	0.0719
1	downcast	875	5.095	34.496	50.4	0.564	0.0692
1	downcast	876	5.093	34.496	50.3	0.5646	0.0728
1	downcast	877	5.092	34.496	50.5	0.5629	0.0704
1	downcast	878	5.089	34.496	50.3	0.5619	0.0701
1	downcast	879	5.084	34.496	50.3	0.5613	0.0677
1	downcast	880	5.081	34.496	50.4	0.5613	0.0711
1	downcast	881	5.075	34.496	50.4	0.5613	0.0702
1	downcast	882	5.066	34.496	50.5	0.5627	0.0708
1	downcast	883	5.053	34.497	50.8	0.565	0.0708
1	downcast	884	5.049	34.497	51	0.5657	0.0688
1	downcast	885	5.047	34.497	50.9	0.5614	0.0684
1	downcast	886	5.046	34.497	50.8	0.5608	0.0699
1	downcast	887	5.046	34.497	50.6	0.5608	0.0719
1	downcast	888	5.045	34.497	50.7	0.5608	0.069
1	downcast	889	5.04	34.497	50.7	0.5606	0.0707
1	downcast	890	5.031	34.497	51.1	0.5613	0.0712
1	downcast	891	5.02	34.497	51.3	0.5613	0.07
1	downcast	892	5.012	34.498	51.2	0.5614	0.0726
1	downcast	893	5.005	34.498	51.1	0.5615	0.0694
1	downcast	894	5.002	34.498	51.2	0.5637	0.0717
1	downcast	895	5.002	34.498	51.4	0.5613	0.0726
1	downcast	896	5.001	34.498	51.8	0.5613	0.0678
1	downcast	897	4.998	34.498	51.6	0.5614	0.0719
1	downcast	898	4.994	34.498	51.6	0.5665	0.069
1	downcast	899	4.991	34.498	51.6	0.5628	0.0682
1	downcast	900	4.987	34.498	51.6	0.5618	0.0711
1	downcast	901	4.984	34.498	51.5	0.5629	0.0694
1	downcast	902	4.981	34.498	51.6	0.5616	0.0696
1	downcast	903	4.978	34.498	51.8	0.5627	0.072
1	downcast	904	4.975	34.498	52.1	0.5703	0.0694
1	downcast	905	4.972	34.498	52.3	0.5673	0.0733
1	downcast	906	4.964	34.497	52.9	0.5615	0.0733
1	downcast	907	4.95	34.496	53.1	0.5624	0.0704
1	downcast	908	4.938	34.497	53.4	0.5638	0.0688
1	downcast	909	4.931	34.498	53.8	0.561	0.0686
1	downcast	910	4.927	34.498	54	0.5642	0.0716
1	downcast	911	4.923	34.497	53.7	0.5632	0.0713
1	downcast	912	4.921	34.497	53.7	0.5654	0.0693
1	downcast	913	4.92	34.497	53.7	0.5604	0.0707
1	downcast	914	4.919	34.498	53.7	0.562	0.0685
1	downcast	915	4.905	34.496	54.1	0.5604	0.0694
1	downcast	916	4.866	34.497	55.3	0.5614	0.069
1	downcast	917	4.859	34.497	56.1	0.5597	0.0704
1	downcast	918	4.859	34.497	56.1	0.5614	0.0694
1	downcast	919	4.857	34.497	56.1	0.5654	0.0681
1	downcast	920	4.853	34.497	56.3	0.5594	0.0699
1	downcast	921	4.843	34.496	56.5	0.5616	0.0692
1	downcast	922	4.838	34.496	56.8	0.561	0.0704
1	downcast	923	4.837	34.496	56.9	0.5602	0.0647
1	downcast	924	4.83	34.496	56.8	0.56	0.0664
1	downcast	925	4.827	34.496	56.8	0.5611	0.069
1	downcast	926	4.822	34.496	56.5	0.5598	0.0678
1	downcast	927	4.808	34.497	56.3	0.5595	0.0686
1	downcast	928	4.794	34.499	56.3	0.5607	0.0695
1	downcast	929	4.79	34.5	56.1	0.5727	0.0658
1	downcast	930	4.789	34.5	56	0.5597	0.0699
1	downcast	931	4.786	34.5	56	0.5596	0.0692
1	downcast	932	4.783	34.501	55.7	0.562	0.07
1	downcast	933	4.777	34.501	55.4	0.5612	0.0725
1	downcast	934	4.77	34.501	55.6	0.5607	0.0718
1	downcast	935	4.762	34.501	56	0.5647	0.0692
1	downcast	936	4.754	34.502	56	0.5629	0.0674
1	downcast	937	4.745	34.503	56.2	0.5595	0.0709
1	downcast	938	4.742	34.503	56.3	0.5594	0.0706
1	downcast	939	4.74	34.503	56.3	0.5594	0.0717
1	downcast	940	4.739	34.503	56.2	0.5597	0.0669
1	downcast	941	4.739	34.503	56.1	0.5593	0.0686
1	downcast	942	4.738	34.503	56	0.5607	0.0681
1	downcast	943	4.735	34.503	56.4	0.5592	0.0688
1	downcast	944	4.733	34.503	56.3	0.5598	0.069
1	downcast	945	4.73	34.503	56.3	0.5615	0.0681
1	downcast	946	4.726	34.503	56.7	0.5625	0.072
1	downcast	947	4.724	34.503	56.5	0.564	0.0682
1	downcast	948	4.721	34.503	56.4	0.5625	0.0698
1	downcast	949	4.715	34.503	56.4	0.5684	0.068
1	downcast	950	4.71	34.504	56.5	0.5626	0.0658
1	downcast	951	4.708	34.504	56.7	0.56	0.0689
1	downcast	952	4.707	34.504	56.9	0.5617	0.0687
1	downcast	953	4.706	34.504	56.7	0.5596	0.0694
1	downcast	954	4.705	34.504	56.7	0.5611	0.0683
1	downcast	955	4.703	34.504	56.9	0.5598	0.0684
1	downcast	956	4.702	34.504	56.8	0.5605	0.0682
1	downcast	957	4.701	34.504	56.8	0.5599	0.0686
1	downcast	958	4.699	34.504	56.9	0.5602	0.068
1	downcast	959	4.698	34.504	56.8	0.5601	0.068
1	downcast	960	4.697	34.504	57	0.5615	0.069
1	downcast	961	4.695	34.504	57.2	0.5599	0.0689
1	downcast	962	4.694	34.504	57.1	0.5599	0.0702
1	downcast	963	4.69	34.504	57.1	0.5602	0.0722
1	downcast	964	4.687	34.504	57	0.5597	0.0696
1	downcast	965	4.681	34.504	57.1	0.5605	0.0694
1	downcast	966	4.679	34.504	57.3	0.5596	0.069
1	downcast	967	4.675	34.504	57.3	0.5593	0.0694
1	downcast	968	4.667	34.505	57.8	0.5597	0.0694
1	downcast	969	4.658	34.505	57.5	0.5596	0.0679
1	downcast	970	4.656	34.505	58	0.5597	0.0667
1	downcast	971	4.652	34.505	58	0.5601	0.0695
1	downcast	972	4.648	34.505	58.1	0.5599	0.0698
1	downcast	973	4.647	34.505	58.2	0.5599	0.0669
1	downcast	974	4.647	34.505	58	0.5599	0.069
1	downcast	975	4.644	34.505	58.1	0.5625	0.0702
1	downcast	976	4.642	34.505	58.4	0.5638	0.0697
1	downcast	977	4.639	34.505	58.5	0.5657	0.0712
1	downcast	978	4.629	34.505	58.4	0.5603	0.0694
1	downcast	979	4.614	34.505	58.8	0.5603	0.0708
1	downcast	980	4.604	34.506	59.1	0.5676	0.0689
[truncated: 43 more rows]

## Sheet: Fuchsman_CTD
Cruise	Station	mon.dd.yyyy	Longitude..degrees.east.	Latitude..degrees.north.	Pressure..db.	Temperature..degrees.C.	Temperature.2..degrees.C.	Salinity..psu.	Salinity.2..psu.	Fluorescense..mg.m.3.	Beam.Transmission....	Oxygen..umol.kg.	Oxygen.2..umol.kg
TN278	sta141	4/9/12	-107.142	16.5163	13.078	26.7236	26.7285	33.8422	33.8386	0.3512	98.229	191.673	198.811
TN278	sta141	4/9/12	-107.142	16.5163	14.084	26.7717	26.7695	33.8438	33.8397	0.3259	98.2447	191.155	198.545
TN278	sta141	4/9/12	-107.142	16.5163	15.09	26.7189	26.6785	33.8414	33.8381	0.368	98.2263	191.513	198.529
TN278	sta141	4/9/12	-107.142	16.5163	16.096	26.6725	26.6637	33.8418	33.8371	0.335	98.1232	191.886	198.951
TN278	sta141	4/9/12	-107.142	16.5163	17.102	26.6988	26.7122	33.8424	33.839	0.3588	98.1061	191.589	198.75
TN278	sta141	4/9/12	-107.142	16.5163	18.108	26.6672	26.7042	33.8396	33.8376	0.3719	98.0845	191.699	199.016
TN278	sta141	4/9/12	-107.142	16.5163	19.114	26.6336	26.6345	33.8394	33.8358	0.3774	98.1013	192.103	198.914
TN278	sta141	4/9/12	-107.142	16.5163	20.12	26.6249	26.6249	33.8395	33.8358	0.3742	98.1077	192.092	199.092
TN278	sta141	4/9/12	-107.142	16.5163	21.126	26.6191	26.6191	33.8404	33.8366	0.3873	98.0495	192.091	199.292
TN278	sta141	4/9/12	-107.142	16.5163	22.132	26.6185	26.6185	33.8404	33.8366	0.3879	98.0261	191.827	199.278
TN278	sta141	4/9/12	-107.142	16.5163	23.138	26.6174	26.6176	33.8406	33.8369	0.3865	97.9956	192.109	199.405
TN278	sta141	4/9/12	-107.142	16.5163	24.144	26.6151	26.6151	33.8412	33.8375	0.4057	98.0246	192.333	199.532
TN278	sta141	4/9/12	-107.142	16.5163	25.15	26.6084	26.6083	33.846	33.8422	0.3875	98.022	193.925	199.882
TN278	sta141	4/9/12	-107.142	16.5163	26.156	26.5935	26.5938	33.8645	33.8604	0.4158	97.9855	194.66	201.64
TN278	sta141	4/9/12	-107.142	16.5163	27.163	26.5412	26.5404	33.8941	33.8903	0.4061	97.9484	195.539	202.687
TN278	sta141	4/9/12	-107.142	16.5163	28.169	26.4241	26.4259	33.8973	33.8942	0.4406	97.9356	196.253	203.858
TN278	sta141	4/9/12	-107.142	16.5163	29.175	26.3627	26.3623	33.895	33.8918	0.5431	97.7873	196.37	204.029
TN278	sta141	4/9/12	-107.142	16.5163	30.181	26.3005	26.2999	33.8924	33.8887	0.6062	97.7142	196.403	204.333
TN278	sta141	4/9/12	-107.142	16.5163	31.187	26.291	26.2911	33.8903	33.8865	0.6303	97.6419	196.513	204.46
TN278	sta141	4/9/12	-107.142	16.5163	32.193	26.2612	26.2617	33.8888	33.8849	0.6246	97.637	196.089	204.216
TN278	sta141	4/9/12	-107.142	16.5163	33.199	26.2138	26.2132	33.8881	33.8845	0.6547	97.6665	195.699	204.365
TN278	sta141	4/9/12	-107.142	16.5163	34.205	26.1566	26.1569	33.8899	33.886	0.6761	97.5537	196.08	204.503
TN278	sta141	4/9/12	-107.142	16.5163	35.211	26.1238	26.124	33.8931	33.8893	0.6912	97.6785	195.859	204.282
TN278	sta141	4/9/12	-107.142	16.5163	36.218	26.0869	26.0867	33.8973	33.8934	0.728	97.6844	196.401	204.423
TN278	sta141	4/9/12	-107.142	16.5163	37.223	26.0592	26.0593	33.9032	33.899	0.7542	97.695	195.419	203.654
TN278	sta141	4/9/12	-107.142	16.5163	38.23	26.0326	26.0327	33.9162	33.9125	0.7886	97.7261	195.745	203.641
TN278	sta141	4/9/12	-107.142	16.5163	39.236	25.9853	25.9867	33.92	33.916	0.8611	97.667	196.439	203.759
TN278	sta141	4/9/12	-107.142	16.5163	40.242	25.9355	25.9358	33.9227	33.92	0.8935	97.6906	196.6	204.276
TN278	sta141	4/9/12	-107.142	16.5163	41.248	25.913	25.9128	33.9257	33.9218	1.0031	97.578	196.267	203.748
TN278	sta141	4/9/12	-107.142	16.5163	42.254	25.8997	25.9002	33.9279	33.924	1.0114	97.6132	195.886	203.814
TN278	sta141	4/9/12	-107.142	16.5163	43.26	25.8698	25.8722	33.9369	33.9322	1.0311	97.5848	195.554	203.772
TN278	sta141	4/9/12	-107.142	16.5163	44.267	25.835	25.8346	33.9503	33.9465	1.0636	97.5545	195.717	203.915
TN278	sta141	4/9/12	-107.142	16.5163	45.273	25.8151	25.8155	33.9578	33.9536	1.0968	97.5487	194.674	203.53
TN278	sta141	4/9/12	-107.142	16.5163	46.279	25.7887	25.7895	33.9719	33.9675	1.1421	97.5842	193.455	202.291
TN278	sta141	4/9/12	-107.142	16.5163	47.285	25.7309	25.7328	33.9895	33.9853	1.2597	97.5431	194.905	201.82
TN278	sta141	4/9/12	-107.142	16.5163	48.291	25.6839	25.6868	34.0273	34.0198	1.5332	97.4722	194.324	202.673
TN278	sta141	4/9/12	-107.142	16.5163	49.298	25.6199	25.6324	34.0598	34.0516	1.588	97.5034	192.179	200.734
TN278	sta141	4/9/12	-107.142	16.5163	50.304	25.5461	25.5462	34.0737	34.0699	1.6443	97.3742	191.613	200.173
TN278	sta141	4/9/12	-107.142	16.5163	51.31	25.5112	25.5119	34.0796	34.0755	1.8034	97.4636	190.529	199.055
TN278	sta141	4/9/12	-107.142	16.5163	52.316	25.4449	25.4462	34.088	34.0838	1.9209	97.4793	184.537	195.681
TN278	sta141	4/9/12	-107.142	16.5163	53.322	25.2737	25.2762	34.1054	34.1027	2.0312	97.4109	167.427	180.931
TN278	sta141	4/9/12	-107.142	16.5163	54.329	25.0082	25.0082	34.1311	34.1281	2.2256	97.3127	162.403	173.764
TN278	sta141	4/9/12	-107.142	16.5163	55.335	24.8302	24.8302	34.1424	34.1396	2.4135	97.2692	159.954	170.498
TN278	sta141	4/9/12	-107.142	16.5163	56.341	24.7469	24.7484	34.1388	34.1346	2.6069	97.297	156.661	166.554
TN278	sta141	4/9/12	-107.142	16.5163	57.347	24.5769	24.5795	34.1399	34.1394	2.7182	97.2235	133.006	147.036
TN278	sta141	4/9/12	-107.142	16.5163	58.354	24.0795	24.0805	34.176	34.1725	2.634	97.2948	125.177	134.857
TN278	sta141	4/9/12	-107.142	16.5163	59.36	23.6644	23.6656	34.2308	34.2198	2.7918	97.381	115.495	127.824
TN278	sta141	4/9/12	-107.142	16.5163	60.366	23.3447	23.3421	34.2458	34.2417	2.8007	97.3939	94.613	109.231
TN278	sta141	4/9/12	-107.142	16.5163	61.372	22.5993	22.5931	34.3025	34.3034	2.8126	97.5573	91.095	101.108
TN278	sta141	4/9/12	-107.142	16.5163	62.379	22.2614	22.2573	34.3209	34.3203	3.1141	97.6097	91.76	99.817
TN278	sta141	4/9/12	-107.142	16.5163	63.385	22.1646	22.1669	34.32	34.3155	2.6613	97.6727	86.288	93.804
TN278	sta141	4/9/12	-107.142	16.5163	64.391	21.9217	21.9178	34.3319	34.3299	2.7557	97.6631	83.465	89.688
TN278	sta141	4/9/12	-107.142	16.5163	65.397	21.8121	21.8085	34.3386	34.335	2.7323	97.7756	81.134	87.006
TN278	sta141	4/9/12	-107.142	16.5163	66.404	21.7112	21.7103	34.3443	34.3401	2.6756	97.7647	79.643	85.297
TN278	sta141	4/9/12	-107.142	16.5163	67.41	21.6563	21.6599	34.3466	34.3416	2.7871	97.9414	75.072	82.407
TN278	sta141	4/9/12	-107.142	16.5163	68.416	21.588	21.5911	34.3503	34.3453	2.5681	97.9528	67.683	75.59
TN278	sta141	4/9/12	-107.142	16.5163	69.422	21.2303	21.2719	34.3807	34.3668	2.5753	97.9551	64.892	71.351
TN278	sta141	4/9/12	-107.142	16.5163	70.429	20.7893	20.7488	34.3899	34.393	2.5289	97.9455	59.431	64.145
TN278	sta141	4/9/12	-107.142	16.5163	71.435	20.2988	20.2973	34.4169	34.4135	2.4337	98.0284	58.975	64.08
TN278	sta141	4/9/12	-107.142	16.5163	72.441	20.004	20.0036	34.4289	34.4248	2.4501	98.077	57.426	62.597
TN278	sta141	4/9/12	-107.142	16.5163	73.448	19.9004	19.9074	34.435	34.4298	2.5079	98.1655	56.452	60.943
TN278	sta141	4/9/12	-107.142	16.5163	74.454	19.8259	19.8263	34.4427	34.4386	2.238	98.2217	56.44	60.453
TN278	sta141	4/9/12	-107.142	16.5163	75.46	19.8106	19.8094	34.4413	34.4372	2.2249	98.2913	55.711	59.543
TN278	sta141	4/9/12	-107.142	16.5163	76.467	19.772	19.7753	34.4444	34.4396	2.127	98.2847	52.74	57.631
TN278	sta141	4/9/12	-107.142	16.5163	77.473	19.6584	19.653	34.4536	34.45	2.0063	98.3081	41.2	49.361
TN278	sta141	4/9/12	-107.142	16.5163	78.479	19.2111	19.2085	34.4943	34.4912	2.1138	98.3896	38.126	42.963
TN278	sta141	4/9/12	-107.142	16.5163	79.486	18.8845	18.8841	34.5062	34.5025	2.1294	98.4932	39.32	42.716
TN278	sta141	4/9/12	-107.142	16.5163	80.492	18.8512	18.8521	34.5018	34.4977	2.0265	98.5436	39.056	42.723
TN278	sta141	4/9/12	-107.142	16.5163	81.498	18.7774	18.7768	34.4949	34.4897	1.7641	98.5116	33.807	39.349
TN278	sta141	4/9/12	-107.142	16.5163	82.505	18.4542	18.4573	34.5151	34.5097	1.7297	98.5666	30.369	34.567
TN278	sta141	4/9/12	-107.142	16.5163	83.511	18.3098	18.3093	34.5345	34.5303	1.6918	98.6216	28.603	32.294
TN278	sta141	4/9/12	-107.142	16.5163	84.517	18.2939	18.2939	34.5406	34.5366	1.6308	98.6613	18.79	26.164
TN278	sta141	4/9/12	-107.142	16.5163	85.524	18.0875	18.0813	34.5657	34.5651	1.4695	98.6998	11.595	19.027
TN278	sta141	4/9/12	-107.142	16.5163	86.53	17.2763	17.2765	34.6126	34.613	1.3803	98.7518	8.794	13.778
TN278	sta141	4/9/12	-107.142	16.5163	87.536	16.7863	16.792	34.6486	34.6435	1.3732	98.7507	9.437	12.168
TN278	sta141	4/9/12	-107.142	16.5163	88.543	16.7141	16.7151	34.642	34.6385	1.3978	98.7191	8.944	11.639
TN278	sta141	4/9/12	-107.142	16.5163	89.549	16.594	16.592	34.6423	34.6407	1.3189	98.7823	7.2	9.919
TN278	sta141	4/9/12	-107.142	16.5163	90.556	16.3914	16.3892	34.6542	34.6518	1.1538	98.7827	6.682	9.142
TN278	sta141	4/9/12	-107.142	16.5163	91.562	16.3114	16.3106	34.6544	34.6508	1.0481	98.7812	6.128	8.419
TN278	sta141	4/9/12	-107.142	16.5163	92.568	16.2241	16.2247	34.6597	34.6546	1.072	98.7283	5.584	7.7
TN278	sta141	4/9/12	-107.142	16.5163	93.575	16.1774	16.1782	34.6631	34.6586	1.1524	98.7693	4.219	6.269
TN278	sta141	4/9/12	-107.142	16.5163	94.581	16.1275	16.1255	34.6735	34.6702	1.0526	98.8669	3.108	4.993
TN278	sta141	4/9/12	-107.142	16.5163	95.588	16.0502	16.0495	34.6806	34.6777	0.8499	99.0096	2.882	4.637
TN278	sta141	4/9/12	-107.142	16.5163	96.594	15.9751	15.9743	34.6847	34.6819	0.684	98.91	3.004	4.498
TN278	sta141	4/9/12	-107.142	16.5163	97.6	15.8716	15.871	34.6866	34.6841	0.5969	99.0754	2.728	4.211
TN278	sta141	4/9/12	-107.142	16.5163	98.607	15.7907	15.7919	34.692	34.6882	0.5825	98.8308	2.644	4.095
TN278	sta141	4/9/12	-107.142	16.5163	99.613	15.5871	15.5876	34.7019	34.6989	0.6121	99.0358	2.675	4.038
TN278	sta141	4/9/12	-107.142	16.5163	100.62	15.2531	15.2276	34.7206	34.7184	0.6236	99.0952	2.689	4.067
TN278	sta141	4/9/12	-107.142	16.5163	101.626	14.9849	14.9841	34.7365	34.7357	0.8599	99.029	2.542	4.092
TN278	sta141	4/9/12	-107.142	16.5163	102.633	14.8525	14.8521	34.7475	34.7442	1.4706	98.3134	2.63	4.044
TN278	sta141	4/9/12	-107.142	16.5163	103.639	14.8339	14.8334	34.7464	34.7435	2.1493	98.0189	2.588	4.001
TN278	sta141	4/9/12	-107.142	16.5163	104.646	14.7909	14.7908	34.7485	34.7453	2.4901	97.8706	2.471	3.973
TN278	sta141	4/9/12	-107.142	16.5163	105.652	14.7348	14.7366	34.75	34.7469	2.6482	97.9053	2.367	3.906
TN278	sta141	4/9/12	-107.142	16.5163	106.659	14.699	14.697	34.7511	34.7479	2.7257	97.8467	2.476	3.842
TN278	sta141	4/9/12	-107.142	16.5163	107.665	14.6327	14.6325	34.7543	34.7511	2.851	97.8257	2.25	3.775
TN278	sta141	4/9/12	-107.142	16.5163	108.671	14.5627	14.5633	34.7589	34.7564	2.8626	97.7777	2.289	3.685
TN278	sta141	4/9/12	-107.142	16.5163	109.678	14.4948	14.495	34.7632	34.7605	2.8092	97.6815	2.295	3.588
TN278	sta141	4/9/12	-107.142	16.5163	110.684	14.4289	14.429	34.7663	34.7636	2.9522	97.6228	2.254	3.625
TN278	sta141	4/9/12	-107.142	16.5163	111.691	14.3633	14.3632	34.7698	34.767	2.9847	97.5978	2.309	3.46
TN278	sta141	4/9/12	-107.142	16.5163	112.698	14.3154	14.3153	34.7727	34.7699	3.0137	97.6084	2.286	3.535
TN278	sta141	4/9/12	-107.142	16.5163	113.704	14.2949	14.2946	34.7741	34.771	2.9809	97.5525	2.275	3.464
TN278	sta141	4/9/12	-107.142	16.5163	114.711	14.2754	14.275	34.7747	34.7716	2.9276	97.5448	2.314	3.439
TN278	sta141	4/9/12	-107.142	16.5163	115.717	14.258	14.2577	34.7753	34.7724	2.8704	97.581	2.204	3.468
TN278	sta141	4/9/12	-107.142	16.5163	116.724	14.2188	14.2184	34.7768	34.7744	2.7864	97.6018	2.167	3.47
TN278	sta141	4/9/12	-107.142	16.5163	117.73	14.134	14.1337	34.7823	34.7803	2.7865	97.6491	2.193	3.488
TN278	sta141	4/9/12	-107.142	16.5163	118.737	14.0285	14.0281	34.7883	34.7858	2.8245	97.6949	2.081	3.48
TN278	sta141	4/9/12	-107.142	16.5163	119.743	13.9748	13.9746	34.7916	34.789	2.7188	97.8647	2.084	3.485
TN278	sta141	4/9/12	-107.142	16.5163	120.75	13.9435	13.9426	34.7931	34.7906	2.4987	97.9068	2.039	3.494
TN278	sta141	4/9/12	-107.142	16.5163	121.756	13.854	13.8536	34.7957	34.7935	1.9868	97.9623	2.149	3.505
TN278	sta141	4/9/12	-107.142	16.5163	122.763	13.738	13.7378	34.8036	34.8013	2.2984	98.084	2.128	3.501
TN278	sta141	4/9/12	-107.142	16.5163	123.769	13.6593	13.657	34.8113	34.8091	1.9497	98.2028	2.038	3.507
TN278	sta141	4/9/12	-107.142	16.5163	124.776	13.6385	13.6386	34.8115	34.8087	1.4138	98.2897	2.016	3.463
TN278	sta141	4/9/12	-107.142	16.5163	125.783	13.6269	13.6272	34.8107	34.8079	1.1926	98.3079	2.072	3.425
TN278	sta141	4/9/12	-107.142	16.5163	126.789	13.6136	13.614	34.8105	34.8079	1.1478	98.2856	1.933	3.383
TN278	sta141	4/9/12	-107.142	16.5163	127.795	13.5923	13.5915	34.8116	34.8091	1.1213	98.3063	1.907	3.38
TN278	sta141	4/9/12	-107.142	16.5163	128.802	13.5118	13.5124	34.8194	34.8172	1.1556	98.3213	1.998	3.367
TN278	sta141	4/9/12	-107.142	16.5163	129.809	13.4638	13.4638	34.8209	34.8186	1.0903	98.3775	1.991	3.391
TN278	sta141	4/9/12	-107.142	16.5163	130.815	13.3955	13.3954	34.8233	34.821	0.9945	98.3884	1.968	3.401
TN278	sta141	4/9/12	-107.142	16.5163	131.822	13.3528	13.3527	34.8237	34.8216	0.8956	98.4425	1.99	3.398
TN278	sta141	4/9/12	-107.142	16.5163	132.829	13.2963	13.2961	34.8255	34.8231	0.8435	98.4391	1.974	3.368
TN278	sta141	4/9/12	-107.142	16.5163	133.835	13.259	13.2587	34.8255	34.8234	0.6194	98.443	1.956	3.314
TN278	sta141	4/9/12	-107.142	16.5163	134.842	13.2318	13.2315	34.8261	34.8236	0.5759	98.4482	2.008	3.274
TN278	sta141	4/9/12	-107.142	16.5163	135.848	13.2225	13.2226	34.8253	34.823	0.5404	98.4511	1.985	3.271
TN278	sta141	4/9/12	-107.142	16.5163	136.855	13.2051	13.2045	34.8248	34.8224	0.5083	98.4496	1.927	3.275
TN278	sta141	4/9/12	-107.142	16.5163	137.862	13.1678	13.1676	34.8251	34.8229	0.4947	98.4461	1.914	3.286
TN278	sta141	4/9/12	-107.142	16.5163	138.868	13.1372	13.1368	34.8252	34.8229	0.5072	98.4728	1.951	3.223
TN278	sta141	4/9/12	-107.142	16.5163	139.875	13.1203	13.12	34.8243	34.822	0.4646	98.4802	1.793	3.227
TN278	sta141	4/9/12	-107.142	16.5163	140.882	13.1056	13.1053	34.8235	34.8209	0.4688	98.4931	1.86	3.115
TN278	sta141	4/9/12	-107.142	16.5163	141.888	13.0793	13.0789	34.8232	34.8209	0.5035	98.4952	1.868	3.159
TN278	sta141	4/9/12	-107.142	16.5163	142.895	13.0462	13.0458	34.8232	34.8211	0.5085	98.518	1.865	3.163
TN278	sta141	4/9/12	-107.142	16.5163	143.901	13.0229	13.0225	34.8232	34.821	0.4944	98.5355	1.874	3.156
TN278	sta141	4/9/12	-107.142	16.5163	144.908	12.9919	12.9916	34.8233	34.8211	0.4209	98.5471	1.847	3.165
TN278	sta141	4/9/12	-107.142	16.5163	145.914	12.9537	12.9539	34.8241	34.8219	0.4159	98.5505	1.853	3.168
TN278	sta141	4/9/12	-107.142	16.5163	146.921	12.9407	12.9403	34.8237	34.8216	0.4114	98.5638	1.838	3.142
TN278	sta141	4/9/12	-107.142	16.5163	147.928	12.9086	12.9076	34.8229	34.8213	0.3861	98.5586	1.841	3.088
TN278	sta141	4/9/12	-107.142	16.5163	148.935	12.8765	12.876	34.8238	34.8215	0.3866	98.5931	1.861	3.045
TN278	sta141	4/9/12	-107.142	16.5163	149.942	12.8612	12.8618	34.8232	34.821	0.3866	98.6169	1.865	3.094
TN278	sta141	4/9/12	-107.142	16.5163	150.948	12.8539	12.8542	34.8225	34.8205	0.3879	98.6152	1.841	3.021
TN278	sta141	4/9/12	-107.142	16.5163	151.955	12.8375	12.837	34.8222	34.82	0.3866	98.6262	1.834	2.984
TN278	sta141	4/9/12	-107.142	16.5163	152.961	12.8084	12.8079	34.8213	34.8194	0.3879	98.6039	1.821	2.978
TN278	sta141	4/9/12	-107.142	16.5163	153.968	12.7899	12.7896	34.8206	34.8185	0.3879	98.6339	1.803	3.014
TN278	sta141	4/9/12	-107.142	16.5163	154.975	12.7833	12.783	34.8196	34.8175	0.361	98.6552	1.836	2.998
TN278	sta141	4/9/12	-107.142	16.5163	155.982	12.7382	12.7385	34.8171	34.8155	0.3349	98.6499	1.719	2.991
TN278	sta141	4/9/12	-107.142	16.5163	156.988	12.6568	12.6565	34.8164	34.8147	0.3674	98.6608	1.767	2.894
TN278	sta141	4/9/12	-107.142	16.5163	157.995	12.6289	12.6285	34.8157	34.8137	0.3712	98.6587	1.771	2.905
TN278	sta141	4/9/12	-107.142	16.5163	159.002	12.6232	12.6228	34.8148	34.8126	0.3536	98.6913	1.731	2.923
TN278	sta141	4/9/12	-107.142	16.5163	160.008	12.6213	12.621	34.8139	34.8119	0.3531	98.6966	1.696	2.89
TN278	sta141	4/9/12	-107.142	16.5163	161.015	12.6183	12.6181	34.8133	34.8114	0.3346	98.6819	1.716	2.907
TN278	sta141	4/9/12	-107.142	16.5163	162.022	12.6153	12.6151	34.8131	34.8111	0.3255	98.6639	1.71	2.866
TN278	sta141	4/9/12	-107.142	16.5163	163.029	12.6114	12.6111	34.8129	34.811	0.3596	98.6733	1.749	2.881
TN278	sta141	4/9/12	-107.142	16.5163	164.036	12.6096	12.609	34.8127	34.8108	0.3398	98.6942	1.699	2.874
TN278	sta141	4/9/12	-107.142	16.5163	165.042	12.6077	12.6074	34.8125	34.8106	0.3369	98.6999	1.733	2.792
TN278	sta141	4/9/12	-107.142	16.5163	166.049	12.5881	12.5877	34.8119	34.8101	0.3617	98.6829	1.74	2.926
TN278	sta141	4/9/12	-107.142	16.5163	167.056	12.5396	12.5394	34.8108	34.8094	0.3269	98.6789	1.721	2.904
TN278	sta141	4/9/12	-107.142	16.5163	168.062	12.4778	12.4774	34.8098	34.8083	0.3257	98.7084	1.658	2.818
TN278	sta141	4/9/12	-107.142	16.5163	169.069	12.459	12.4586	34.8087	34.8071	0.3496	98.7508	1.711	2.871
TN278	sta141	4/9/12	-107.142	16.5163	170.076	12.4428	12.4425	34.8079	34.8061	0.3666	98.7533	1.677	2.874
TN278	sta141	4/9/12	-107.142	16.5163	171.083	12.4348	12.4345	34.8073	34.8055	0.3283	98.757	1.687	2.836
TN278	sta141	4/9/12	-107.142	16.5163	172.09	12.4306	12.4302	34.8067	34.805	0.3257	98.764	1.693	2.773
TN278	sta141	4/9/12	-107.142	16.5163	173.096	12.418	12.4181	34.806	34.8043	0.3393	98.7594	1.693	2.759
TN278	sta141	4/9/12	-107.142	16.5163	174.103	12.3928	12.3929	34.805	34.8036	0.3629	98.7537	1.66	2.765
TN278	sta141	4/9/12	-107.142	16.5163	175.11	12.3561	12.356	34.8041	34.8028	0.3685	98.7695	1.718	2.679
TN278	sta141	4/9/12	-107.142	16.5163	176.117	12.3376	12.3372	34.8037	34.8023	0.3387	98.7863	1.725	2.67
TN278	sta141	4/9/12	-107.142	16.5163	177.124	12.3327	12.3324	34.8031	34.8016	0.3249	98.786	1.658	2.685
TN278	sta141	4/9/12	-107.142	16.5163	178.131	12.3228	12.3225	34.8025	34.8009	0.3268	98.8018	1.588	2.645
TN278	sta141	4/9/12	-107.142	16.5163	179.137	12.3132	12.3129	34.8018	34.8003	0.3268	98.7867	1.558	2.651
TN278	sta141	4/9/12	-107.142	16.5163	180.144	12.2979	12.2976	34.8011	34.7995	0.3268	98.8136	1.644	2.636
TN278	sta141	4/9/12	-107.142	16.5163	181.151	12.2868	12.2865	34.8004	34.7991	0.3268	98.8063	1.604	2.559
TN278	sta141	4/9/12	-107.142	16.5163	182.158	12.2827	12.2823	34.8001	34.7987	0.3471	98.7775	1.537	2.511
TN278	sta141	4/9/12	-107.142	16.5163	183.165	12.2795	12.2793	34.7998	34.7983	0.3457	98.8156	1.537	2.59
TN278	sta141	4/9/12	-107.142	16.5163	184.171	12.2751	12.2749	34.7995	34.798	0.294	98.8017	1.606	2.561
TN278	sta141	4/9/12	-107.142	16.5163	185.179	12.274	12.2735	34.7991	34.7976	0.325	98.8282	1.565	2.544
TN278	sta141	4/9/12	-107.142	16.5163	186.185	12.2733	12.2729	34.7988	34.7974	0.3669	98.8253	1.595	2.52
TN278	sta141	4/9/12	-107.142	16.5163	187.192	12.2716	12.2715	34.7984	34.797	0.3265	98.8111	1.562	2.565
TN278	sta141	4/9/12	-107.142	16.5163	188.199	12.268	12.268	34.7982	34.7969	0.3256	98.8156	1.588	2.536
TN278	sta141	4/9/12	-107.142	16.5163	189.206	12.2649	12.2644	34.7983	34.797	0.3253	98.8141	1.56	2.534
TN278	sta141	4/9/12	-107.142	16.5163	190.213	12.257	12.2567	34.7985	34.7971	0.3268	98.8211	1.577	2.549
TN278	sta141	4/9/12	-107.142	16.5163	191.22	12.2443	12.2441	34.7981	34.7968	0.3687	98.7912	1.578	2.538
TN278	sta141	4/9/12	-107.142	16.5163	192.226	12.236	12.2357	34.7977	34.7963	0.3359	98.8092	1.577	2.531
TN278	sta141	4/9/12	-107.142	16.5163	193.234	12.2281	12.2277	34.797	34.7958	0.3257	98.8461	1.564	2.531
TN278	sta141	4/9/12	-107.142	16.5163	194.24	12.2239	12.2235	34.7965	34.7952	0.3256	98.8463	1.584	2.536
TN278	sta141	4/9/12	-107.142	16.5163	195.247	12.2211	12.2208	34.7961	34.7948	0.3543	98.8287	1.572	2.533
TN278	sta141	4/9/12	-107.142	16.5163	196.254	12.2178	12.2175	34.7956	34.7944	0.3554	98.8329	1.601	2.535
TN278	sta141	4/9/12	-107.142	16.5163	197.261	12.2134	12.213	34.7953	34.7942	0.3453	98.8562	1.553	2.536
TN278	sta141	4/9/12	-107.142	16.5163	198.268	12.2069	12.2067	34.795	34.794	0.3493	98.8493	1.608	2.536
TN278	sta141	4/9/12	-107.142	16.5163	199.275	12.1949	12.1947	34.7947	34.7936	0.3253	98.8342	1.585	2.537
TN278	sta141	4/9/12	-107.142	16.5163	200.282	12.1838	12.1837	34.794	34.793	0.3245	98.8548	1.606	2.538
TN278	sta141	4/9/12	-107.142	16.5163	201.289	12.165	12.1649	34.7931	34.7922	0.3246	98.8537	1.552	2.54
TN278	sta141	4/9/12	-107.142	16.5163	202.295	12.1519	12.1515	34.7929	34.7918	0.3256	98.8638	1.546	2.525
TN278	sta141	4/9/12	-107.142	16.5163	203.303	12.146	12.1461	34.7926	34.7916	0.3255	98.8631	1.581	2.501
TN278	sta141	4/9/12	-107.142	16.5163	204.309	12.1376	12.1373	34.7924	34.7913	0.3252	98.8689	1.53	2.537
TN278	sta141	4/9/12	-107.142	16.5163	205.316	12.1292	12.1289	34.7921	34.791	0.3237	98.8689	1.539	2.516
TN278	sta141	4/9/12	-107.142	16.5163	206.324	12.1216	12.1213	34.7916	34.7906	0.3254	98.8652	1.431	2.512
TN278	sta141	4/9/12	-107.142	16.5163	207.33	12.1172	12.1168	34.7913	34.7903	0.3245	98.8648	1.571	2.522
TN278	sta141	4/9/12	-107.142	16.5163	208.338	12.1074	12.1071	34.7907	34.7899	0.3256	98.8649	1.522	2.53
TN278	sta141	4/9/12	-107.142	16.5163	209.344	12.0959	12.0957	34.7903	34.7893	0.3255	98.8792	1.504	2.507
TN278	sta141	4/9/12	-107.142	16.5163	210.352	12.0916	12.0913	34.79	34.789	0.3256	98.8742	1.685	2.511
TN278	sta141	4/9/12	-107.142	16.5163	211.358	12.0856	12.0853	34.7893	34.7884	0.3255	98.8713	1.515	2.503
TN278	sta141	4/9/12	-107.142	16.5163	212.365	12.0455	12.0459	34.787	34.7864	0.3255	98.8795	1.493	2.489
TN278	sta141	4/9/12	-107.142	16.5163	213.372	12.0058	12.0057	34.7855	34.7848	0.3256	98.8677	1.466	2.515
TN278	sta141	4/9/12	-107.142	16.5163	214.379	11.9821	11.9818	34.7847	34.784	0.3255	98.8677	1.546	2.526
TN278	sta141	4/9/12	-107.142	16.5163	215.386	11.9649	11.9647	34.7838	34.7831	0.3268	98.8926	1.408	2.462
TN278	sta141	4/9/12	-107.142	16.5163	216.393	11.9482	11.9479	34.783	34.7823	0.3257	98.8851	1.421	2.434
TN278	sta141	4/9/12	-107.142	16.5163	217.4	11.9438	11.9435	34.7825	34.7816	0.3244	98.9116	1.493	2.464
TN278	sta141	4/9/12	-107.142	16.5163	218.407	11.9405	11.9402	34.7821	34.7813	0.3255	98.8463	1.439	2.44
TN278	sta141	4/9/12	-107.142	16.5163	219.414	11.9382	11.9378	34.7817	34.7811	0.324	98.8962	1.579	2.431
TN278	sta141	4/9/12	-107.142	16.5163	220.421	11.9367	11.9363	34.7816	34.7808	0.3253	98.9208	1.517	2.509
TN278	sta141	4/9/12	-107.142	16.5163	221.428	11.9259	11.9257	34.781	34.7803	0.3253	98.891	1.353	2.482
TN278	sta141	4/9/12	-107.142	16.5163	222.435	11.8884	11.8885	34.7791	34.7784	0.3254	98.9152	1.481	2.426
TN278	sta141	4/9/12	-107.142	16.5163	223.442	11.8312	11.831	34.7772	34.7767	0.3255	98.9135	1.482	2.429
TN278	sta141	4/9/12	-107.142	16.5163	224.449	11.8017	11.8015	34.7754	34.7749	0.3246	98.9279	1.367	2.478
TN278	sta141	4/9/12	-107.142	16.5163	225.456	11.7808	11.7806	34.7738	34.7733	0.3337	98.9292	1.455	2.418
TN278	sta141	4/9/12	-107.142	16.5163	226.464	11.7671	11.7668	34.7726	34.7721	0.3573	98.9539	1.464	2.438
TN278	sta141	4/9/12	-107.142	16.5163	227.471	11.7591	11.7588	34.7718	34.7713	0.3258	98.9656	1.437	2.447
TN278	sta141	4/9/12	-107.142	16.5163	228.478	11.7523	11.752	34.771	34.7705	0.344	98.9468	1.449	2.45
TN278	sta141	4/9/12	-107.142	16.5163	229.485	11.7469	11.7463	34.7704	34.7698	0.3477	98.9318	1.46	2.426
TN278	sta141	4/9/12	-107.142	16.5163	230.492	11.7406	11.7403	34.7698	34.7692	0.3448	98.9607	1.447	2.465
TN278	sta141	4/9/12	-107.142	16.5163	231.499	11.734	11.7336	34.7695	34.7688	0.3504	98.9526	1.43	2.412
TN278	sta141	4/9/12	-107.142	16.5163	232.506	11.7298	11.7294	34.769	34.7684	0.3389	98.9382	1.476	2.43
TN278	sta141	4/9/12	-107.142	16.5163	233.513	11.7288	11.7284	34.7685	34.768	0.3666	98.9489	1.406	2.418
TN278	sta141	4/9/12	-107.142	16.5163	234.52	11.7255	11.7252	34.7681	34.7677	0.336	98.9605	1.415	2.436
TN278	sta141	4/9/12	-107.142	16.5163	235.527	11.7183	11.7182	34.7677	34.7671	0.3234	98.9574	1.497	2.449
TN278	sta141	4/9/12	-107.142	16.5163	236.535	11.7043	11.7042	34.7669	34.7664	0.3255	98.959	1.449	2.44
TN278	sta141	4/9/12	-107.142	16.5163	237.542	11.648	11.6484	34.7641	34.764	0.3239	98.9529	1.45	2.434
TN278	sta141	4/9/12	-107.142	16.5163	238.549	11.6035	11.6035	34.7624	34.762	0.324	98.9384	1.452	2.442
TN278	sta141	4/9/12	-107.142	16.5163	239.556	11.584	11.5838	34.761	34.7606	0.3252	98.968	1.453	2.443
TN278	sta141	4/9/12	-107.142	16.5163	240.563	11.5794	11.5791	34.7603	34.7599	0.3613	98.9744	1.442	2.428
TN278	sta141	4/9/12	-107.142	16.5163	241.57	11.5782	11.5778	34.7597	34.7593	0.3458	98.9729	1.398	2.409
TN278	sta141	4/9/12	-107.142	16.5163	242.577	11.5772	11.5768	34.7591	34.7588	0.3556	98.9758	1.455	2.429
TN278	sta141	4/9/12	-107.142	16.5163	243.584	11.5759	11.5754	34.7588	34.7585	0.3517	98.9787	1.468	2.413
TN278	sta141	4/9/12	-107.142	16.5163	244.591	11.5732	11.5727	34.7585	34.7581	0.339	98.9794	1.454	2.374
TN278	sta141	4/9/12	-107.142	16.5163	245.599	11.5591	11.5583	34.7576	34.7574	0.3664	98.9869	1.388	2.403
TN278	sta141	4/9/12	-107.142	16.5163	246.606	11.5494	11.5488	34.7572	34.7569	0.3502	98.9782	1.475	2.446
TN278	sta141	4/9/12	-107.142	16.5163	247.613	11.5402	11.5403	34.7565	34.7563	0.344	98.9852	1.441	2.386
TN278	sta141	4/9/12	-107.142	16.5163	248.62	11.5374	11.5372	34.7562	34.7559	0.3668	98.9914	1.393	2.36
TN278	sta141	4/9/12	-107.142	16.5163	249.627	11.5367	11.5362	34.756	34.7557	0.3656	98.989	1.462	2.36
TN278	sta141	4/9/12	-107.142	16.5163	250.635	11.5352	11.5345	34.7558	34.7555	0.3604	98.9957	1.436	2.405
TN278	sta141	4/9/12	-107.142	16.5163	251.641	11.5332	11.5331	34.7557	34.7553	0.3634	98.9772	1.42	2.372
TN278	sta141	4/9/12	-107.142	16.5163	252.648	11.5331	11.5325	34.7555	34.7551	0.3575	99.0116	1.358	2.356
TN278	sta141	4/9/12	-107.142	16.5163	253.656	11.529	11.5288	34.7552	34.7548	0.3247	98.98	1.385	2.371
TN278	sta141	4/9/12	-107.142	16.5163	254.663	11.5212	11.5198	34.7546	34.7543	0.3337	98.9957	1.421	2.299
TN278	sta141	4/9/12	-107.142	16.5163	255.67	11.5137	11.5136	34.7542	34.7539	0.3483	98.9946	1.392	2.356
TN278	sta141	4/9/12	-107.142	16.5163	256.677	11.5072	11.5069	34.7538	34.7535	0.3546	98.9932	1.351	2.335
TN278	sta141	4/9/12	-107.142	16.5163	257.685	11.5006	11.5004	34.7534	34.7531	0.3585	99.0054	1.301	2.359
TN278	sta141	4/9/12	-107.142	16.5163	258.692	11.4922	11.4919	34.7529	34.7526	0.3339	99.0215	1.463	2.343
TN278	sta141	4/9/12	-107.142	16.5163	259.699	11.4879	11.4876	34.7527	34.7524	0.3509	99.0151	1.351	2.342
TN278	sta141	4/9/12	-107.142	16.5163	260.706	11.4834	11.4831	34.7523	34.752	0.3234	99.0039	1.375	2.315
TN278	sta141	4/9/12	-107.142	16.5163	261.713	11.4731	11.4728	34.7518	34.7517	0.3268	98.991	1.348	2.33
TN278	sta141	4/9/12	-107.142	16.5163	262.721	11.4618	11.4615	34.7513	34.7511	0.3603	99.0264	1.437	2.311
TN278	sta141	4/9/12	-107.142	16.5163	263.728	11.4525	11.4524	34.7509	34.7507	0.3635	99.0106	1.426	2.336
TN278	sta141	4/9/12	-107.142	16.5163	264.735	11.4407	11.4405	34.7504	34.7503	0.3302	99.0281	1.203	2.331
TN278	sta141	4/9/12	-107.142	16.5163	265.743	11.4321	11.4318	34.75	34.7499	0.3605	99.0271	1.356	2.341
TN278	sta141	4/9/12	-107.142	16.5163	266.749	11.4301	11.4297	34.7497	34.7496	0.3241	99.0348	1.28	2.318
TN278	sta141	4/9/12	-107.142	16.5163	267.757	11.4297	11.4294	34.7497	34.7494	0.3402	99.0323	1.274	2.288
TN278	sta141	4/9/12	-107.142	16.5163	268.764	11.4284	11.4281	34.7495	34.7492	0.3624	99.0469	1.258	2.328
TN278	sta141	4/9/12	-107.142	16.5163	269.772	11.4081	11.4072	34.7483	34.7483	0.3629	99.0586	1.365	2.33
TN278	sta141	4/9/12	-107.142	16.5163	270.779	11.3978	11.3974	34.7482	34.7481	0.3629	99.0508	1.347	2.313
TN278	sta141	4/9/12	-107.142	16.5163	271.786	11.3957	11.3954	34.7479	34.7478	0.3544	99.0597	1.282	2.302
TN278	sta141	4/9/12	-107.142	16.5163	272.793	11.3939	11.3934	34.7476	34.7476	0.3303	99.0609	1.368	2.299
TN278	sta141	4/9/12	-107.142	16.5163	273.801	11.3931	11.3927	34.7475	34.7473	0.3519	99.0659	1.273	2.333
TN278	sta141	4/9/12	-107.142	16.5163	274.808	11.3746	11.3751	34.7467	34.7465	0.3453	99.0531	1.243	2.301
TN278	sta141	4/9/12	-107.142	16.5163	275.815	11.3503	11.3493	34.7456	34.7454	0.3607	99.0667	1.291	2.296
TN278	sta141	4/9/12	-107.142	16.5163	276.822	11.344	11.3432	34.745	34.7449	0.3654	99.0738	1.238	2.349
TN278	sta141	4/9/12	-107.142	16.5163	277.83	11.3376	11.3381	34.7444	34.7443	0.3599	99.0803	1.366	2.315
TN278	sta141	4/9/12	-107.142	16.5163	278.837	11.3293	11.3284	34.7441	34.744	0.3589	99.0797	1.323	2.319
TN278	sta141	4/9/12	-107.142	16.5163	279.844	11.3197	11.3194	34.7436	34.7436	0.3635	99.034	1.137	2.325
TN278	sta141	4/9/12	-107.142	16.5163	280.852	11.3097	11.3095	34.7433	34.7432	0.359	99.0801	1.194	2.303
TN278	sta141	4/9/12	-107.142	16.5163	281.859	11.306	11.3056	34.743	34.7428	0.3434	99.1068	1.292	2.294
TN278	sta141	4/9/12	-107.142	16.5163	282.866	11.2974	11.2972	34.7422	34.7422	0.3322	99.1048	1.304	2.294
TN278	sta141	4/9/12	-107.142	16.5163	283.874	11.2826	11.2823	34.7414	34.7414	0.3572	99.1031	1.174	2.317
TN278	sta141	4/9/12	-107.142	16.5163	284.881	11.2788	11.2786	34.741	34.7408	0.3619	99.1053	1.252	2.29
TN278	sta141	4/9/12	-107.142	16.5163	285.888	11.2763	11.276	34.7406	34.7405	0.3594	99.0927	1.227	2.249
TN278	sta141	4/9/12	-107.142	16.5163	286.896	11.2713	11.2708	34.7399	34.7399	0.3357	99.1288	1.194	2.277
TN278	sta141	4/9/12	-107.142	16.5163	287.903	11.258	11.2576	34.7389	34.7389	0.3592	99.1427	1.197	2.292
TN278	sta141	4/9/12	-107.142	16.5163	288.91	11.237	11.2365	34.7372	34.7375	0.3589	99.1509	1.155	2.239
TN278	sta141	4/9/12	-107.142	16.5163	289.918	11.2116	11.211	34.7357	34.7359	0.3267	99.1399	1.315	2.301
TN278	sta141	4/9/12	-107.142	16.5163	290.925	11.1955	11.1953	34.7357	34.7356	0.3766	99.1258	1.276	2.254
TN278	sta141	4/9/12	-107.142	16.5163	291.933	11.1957	11.1951	34.7353	34.7353	0.3809	99.1265	1.051	2.21
TN278	sta141	4/9/12	-107.142	16.5163	292.94	11.1962	11.1955	34.7351	34.735	0.3542	99.1387	1.228	2.241
TN278	sta141	4/9/12	-107.142	16.5163	293.947	11.1962	11.1959	34.7349	34.7348	0.3257	99.1442	1.331	2.272
TN278	sta141	4/9/12	-107.142	16.5163	294.955	11.192	11.1922	34.7344	34.7344	0.3558	99.1614	1.214	2.29
TN278	sta141	4/9/12	-107.142	16.5163	295.962	11.1791	11.1787	34.7336	34.7338	0.3373	99.1559	1.184	2.197
TN278	sta141	4/9/12	-107.142	16.5163	296.97	11.159	11.1584	34.7319	34.7322	0.3357	99.1491	1.183	2.244
TN278	sta141	4/9/12	-107.142	16.5163	297.977	11.1385	11.1379	34.7311	34.7313	0.3639	99.1463	1.276	2.247
TN278	sta141	4/9/12	-107.142	16.5163	298.984	11.1291	11.1289	34.7303	34.7304	0.3587	99.1705	1.212	2.261
TN278	sta141	4/9/12	-107.142	16.5163	299.992	11.1256	11.1251	34.7299	34.7299	0.3588	99.1666	1.194	2.293
TN278	sta141	4/9/12	-107.142	16.5163	300.999	11.0743	11.0736	34.7254	34.7259	0.3604	99.1746	1.241	2.204
TN278	sta141	4/9/12	-107.142	16.5163	302.007	11.0574	11.057	34.7249	34.725	0.3632	99.1216	1.178	2.202
TN278	sta141	4/9/12	-107.142	16.5163	303.014	11.0544	11.0545	34.7242	34.7243	0.3611	99.0239	1.187	2.218
TN278	sta141	4/9/12	-107.142	16.5163	304.021	11.0515	11.0513	34.7236	34.7237	0.3584	99.1578	1.187	2.211
TN278	sta141	4/9/12	-107.142	16.5163	305.029	11.0512	11.0508	34.7232	34.7233	0.3473	99.1586	1.152	2.258
TN278	sta141	4/9/12	-107.142	16.5163	306.036	11.0347	11.0347	34.7216	34.7219	0.3439	99.1683	1.202	2.248
TN278	sta141	4/9/12	-107.142	16.5163	307.044	11.0105	11.0102	34.7204	34.7207	0.3564	99.1659	1.104	2.187
TN278	sta141	4/9/12	-107.142	16.5163	308.051	11.0067	11.0064	34.7203	34.7205	0.3634	99.1188	1.255	2.215
TN278	sta141	4/9/12	-107.142	16.5163	309.059	10.9939	10.993	34.7225	34.7227	0.333	99.1325	1.192	2.239
TN278	sta141	4/9/12	-107.142	16.5163	310.066	10.9711	10.974	34.7214	34.7218	0.351	99.1867	1.182	2.202
TN278	sta141	4/9/12	-107.142	16.5163	311.074	10.9582	10.9582	34.7202	34.7207	0.3592	99.1894	1.109	2.253
TN278	sta141	4/9/12	-107.142	16.5163	312.081	10.95	10.9495	34.7199	34.7201	0.3573	99.1713	1.152	2.299
TN278	sta141	4/9/12	-107.142	16.5163	313.088	10.9423	10.9419	34.719	34.7192	0.3609	99.1941	1.227	2.21
TN278	sta141	4/9/12	-107.142	16.5163	314.096	10.9171	10.9168	34.717	34.7174	0.3572	99.1998	1.208	2.247
TN278	sta141	4/9/12	-107.142	16.5163	315.103	10.8641	10.8638	34.7132	34.7136	0.3573	99.199	1.161	2.269
TN278	sta141	4/9/12	-107.142	16.5163	316.111	10.8294	10.8289	34.7118	34.7118	0.3391	99.1954	1.189	2.213
TN278	sta141	4/9/12	-107.142	16.5163	317.118	10.8044	10.8041	34.7096	34.7098	0.3423	99.2043	1.154	2.234
TN278	sta141	4/9/12	-107.142	16.5163	318.126	10.7945	10.794	34.7091	34.7095	0.3438	99.2082	1.182	2.215
TN278	sta141	4/9/12	-107.142	16.5163	319.133	10.7822	10.7818	34.7091	34.7095	0.3253	99.2002	1.169	2.257
TN278	sta141	4/9/12	-107.142	16.5163	320.141	10.7701	10.7696	34.7089	34.7093	0.3474	99.2278	1.171	2.224
TN278	sta141	4/9/12	-107.142	16.5163	321.148	10.7583	10.7585	34.7089	34.7093	0.3728	99.0795	1.186	2.218
TN278	sta141	4/9/12	-107.142	16.5163	322.156	10.7415	10.7409	34.7084	34.7088	0.3571	99.1768	1.199	2.231
TN278	sta141	4/9/12	-107.142	16.5163	323.163	10.7216	10.7212	34.7078	34.7081	0.3573	99.2165	1.136	2.228
TN278	sta141	4/9/12	-107.142	16.5163	324.171	10.7076	10.7069	34.7073	34.7076	0.3587	99.2273	1.171	2.234
TN278	sta141	4/9/12	-107.142	16.5163	325.179	10.6989	10.6986	34.7068	34.7072	0.3825	99.2277	1.188	2.222
TN278	sta141	4/9/12	-107.142	16.5163	326.186	10.6982	10.6978	34.7064	34.7067	0.3604	99.2322	1.191	2.228
TN278	sta141	4/9/12	-107.142	16.5163	327.194	10.6961	10.696	34.706	34.7064	0.3588	99.2362	1.199	2.229
TN278	sta141	4/9/12	-107.142	16.5163	328.201	10.6858	10.6856	34.7058	34.7062	0.3557	99.2399	1.136	2.23
TN278	sta141	4/9/12	-107.142	16.5163	329.209	10.6764	10.6761	34.7052	34.7056	0.3559	99.198	1.168	2.224
TN278	sta141	4/9/12	-107.142	16.5163	330.216	10.6667	10.6665	34.7045	34.7048	0.3741	99.2062	1.174	2.216
TN278	sta141	4/9/12	-107.142	16.5163	331.224	10.6388	10.6386	34.7032	34.704	0.3823	99.2039	1.175	2.237
TN278	sta141	4/9/12	-107.142	16.5163	332.231	10.6131	10.6126	34.7024	34.7026	0.3603	99.2431	1.176	2.231
TN278	sta141	4/9/12	-107.142	16.5163	333.239	10.5937	10.5937	34.7014	34.7017	0.3482	99.2357	1.176	2.237
TN278	sta141	4/9/12	-107.142	16.5163	334.247	10.5833	10.5826	34.7007	34.7011	0.3518	99.2391	1.19	2.227
TN278	sta141	4/9/12	-107.142	16.5163	335.254	10.578	10.5773	34.7005	34.7008	0.3794	99.1551	1.195	2.222
TN278	sta141	4/9/12	-107.142	16.5163	336.262	10.5765	10.5761	34.7002	34.7005	0.3566	99.2092	1.16	2.218
TN278	sta141	4/9/12	-107.142	16.5163	337.269	10.5737	10.5731	34.7	34.7002	0.3556	99.2205	1.169	2.235
TN278	sta141	4/9/12	-107.142	16.5163	338.277	10.5697	10.5692	34.6997	34.7	0.3538	99.2371	1.178	2.259
TN278	sta141	4/9/12	-107.142	16.5163	339.285	10.5651	10.5647	34.6995	34.6998	0.3621	99.2325	1.178	2.219
TN278	sta141	4/9/12	-107.142	16.5163	340.292	10.5527	10.552	34.6989	34.6993	0.3819	99.2389	1.179	2.219
TN278	sta141	4/9/12	-107.142	16.5163	341.3	10.524	10.5235	34.6968	34.6974	0.3574	99.1886	1.179	2.201
TN278	sta141	4/9/12	-107.142	16.5163	342.307	10.4885	10.4883	34.694	34.6945	0.371	99.2321	1.181	2.248
TN278	sta141	4/9/12	-107.142	16.5163	343.315	10.4633	10.4629	34.6919	34.6923	0.3698	99.2347	1.182	2.196
TN278	sta141	4/9/12	-107.142	16.5163	344.323	10.4512	10.4508	34.6911	34.6915	0.3811	99.2614	1.182	2.23
TN278	sta141	4/9/12	-107.142	16.5163	345.33	10.4416	10.4412	34.6897	34.69	0.3832	99.2622	1.182	2.218
TN278	sta141	4/9/12	-107.142	16.5163	346.338	10.4323	10.4319	34.6885	34.6889	0.3656	99.2549	1.183	2.219
TN278	sta141	4/9/12	-107.142	16.5163	347.345	10.422	10.4216	34.6874	34.6878	0.3727	99.2669	1.185	2.201
TN278	sta141	4/9/12	-107.142	16.5163	348.353	10.4066	10.4064	34.6863	34.6869	0.3572	99.2618	1.203	2.249
TN278	sta141	4/9/12	-107.142	16.5163	349.361	10.3854	10.385	34.6852	34.6857	0.3816	99.2661	1.167	2.266
TN278	sta141	4/9/12	-107.142	16.5163	350.368	10.371	10.3706	34.6844	34.685	0.3604	99.268	1.185	2.245
TN278	sta141	4/9/12	-107.142	16.5163	351.376	10.3607	10.3604	34.6845	34.6851	0.3536	99.2694	1.186	2.193
TN278	sta141	4/9/12	-107.142	16.5163	352.384	10.3365	10.3358	34.6837	34.6845	0.3573	99.2593	1.186	2.23
TN278	sta141	4/9/12	-107.142	16.5163	353.391	10.298	10.2973	34.6824	34.6833	0.3573	99.2958	1.188	2.275
TN278	sta141	4/9/12	-107.142	16.5163	354.399	10.2579	10.2575	34.6807	34.6813	0.3557	99.2892	1.189	2.232
TN278	sta141	4/9/12	-107.142	16.5163	355.407	10.2351	10.2347	34.6792	34.6798	0.3771	99.3004	1.19	2.221
TN278	sta141	4/9/12	-107.142	16.5163	356.415	10.2081	10.2076	34.6773	34.678	0.3614	99.2991	1.192	2.228
TN278	sta141	4/9/12	-107.142	16.5163	357.422	10.1945	10.1941	34.6761	34.6767	0.3758	99.2979	1.227	2.212
TN278	sta141	4/9/12	-107.142	16.5163	358.43	10.187	10.1867	34.6755	34.6758	0.3651	99.3314	1.213	2.209
TN278	sta141	4/9/12	-107.142	16.5163	359.437	10.1792	10.1789	34.6747	34.6752	0.3785	99.3367	1.206	2.169
TN278	sta141	4/9/12	-107.142	16.5163	360.445	10.1735	10.1731	34.6743	34.6747	0.3645	99.3267	1.206	2.243
TN278	sta141	4/9/12	-107.142	16.5163	361.453	10.1727	10.1723	34.6739	34.6745	0.3575	99.3153	1.206	2.168
TN278	sta141	4/9/12	-107.142	16.5163	362.461	10.1721	10.1717	34.6737	34.6741	0.3808	99.3241	1.206	2.152
TN278	sta141	4/9/12	-107.142	16.5163	363.468	10.1702	10.1699	34.6734	34.6738	0.3869	99.3209	1.207	2.21
TN278	sta141	4/9/12	-107.142	16.5163	364.476	10.1584	10.158	34.6729	34.6736	0.3755	99.317	1.207	2.182
TN278	sta141	4/9/12	-107.142	16.5163	365.484	10.1183	10.1175	34.6714	34.6722	0.3557	99.2978	1.209	2.19
TN278	sta141	4/9/12	-107.142	16.5163	366.491	10.1037	10.103	34.6706	34.6712	0.3757	99.2961	1.227	2.222
TN278	sta141	4/9/12	-107.142	16.5163	367.499	10.0966	10.0966	34.6699	34.6705	0.3735	99.2961	1.215	2.258
TN278	sta141	4/9/12	-107.142	16.5163	368.507	10.0751	10.0746	34.6683	34.6692	0.3586	99.2961	1.19	2.198
TN278	sta141	4/9/12	-107.142	16.5163	369.515	10.0306	10.0301	34.6664	34.6674	0.3865	99.2871	1.212	2.207
TN278	sta141	4/9/12	-107.142	16.5163	370.523	9.9853	9.9851	34.6643	34.6652	0.3637	99.3004	1.213	2.235
TN278	sta141	4/9/12	-107.142	16.5163	371.53	9.9602	9.9599	34.6627	34.6634	0.3547	99.3095	1.214	2.216
TN278	sta141	4/9/12	-107.142	16.5163	372.538	9.9391	9.9388	34.6613	34.662	0.3782	99.3254	1.215	2.179
TN278	sta141	4/9/12	-107.142	16.5163	373.546	9.9363	9.9361	34.6605	34.6612	0.3857	99.332	1.215	2.148
TN278	sta141	4/9/12	-107.142	16.5163	374.554	9.9307	9.9306	34.6599	34.6605	0.3846	99.3439	1.215	2.185
TN278	sta141	4/9/12	-107.142	16.5163	375.561	9.9244	9.9241	34.6594	34.6601	0.3879	99.3334	1.216	2.159
TN278	sta141	4/9/12	-107.142	16.5163	376.569	9.9182	9.9174	34.6588	34.6595	0.3649	99.3482	1.216	2.217
TN278	sta141	4/9/12	-107.142	16.5163	377.577	9.8804	9.8795	34.6575	34.6583	0.3547	99.3258	1.217	2.194
TN278	sta141	4/9/12	-107.142	16.5163	378.585	9.846	9.8446	34.6555	34.6563	0.36	99.3333	1.218	2.196
TN278	sta141	4/9/12	-107.142	16.5163	379.593	9.8154	9.8153	34.6535	34.6544	0.3833	99.334	1.22	2.157
TN278	sta141	4/9/12	-107.142	16.5163	380.6	9.8014	9.801	34.6527	34.6534	0.3572	99.3453	1.22	2.154
TN278	sta141	4/9/12	-107.142	16.5163	381.608	9.7951	9.7941	34.6521	34.6527	0.3758	99.3377	1.22	2.21
TN278	sta141	4/9/12	-107.142	16.5163	382.616	9.7882	9.7836	34.6515	34.6521	0.3846	99.3299	1.221	2.205
TN278	sta141	4/9/12	-107.142	16.5163	383.624	9.7666	9.7631	34.6505	34.6512	0.3835	99.3418	1.222	2.136
TN278	sta141	4/9/12	-107.142	16.5163	384.632	9.7402	9.7361	34.6494	34.6499	0.3837	99.3492	1.222	2.187
TN278	sta141	4/9/12	-107.142	16.5163	385.639	9.7067	9.7054	34.6481	34.6485	0.3809	99.3557	1.224	2.121
TN278	sta141	4/9/12	-107.142	16.5163	386.647	9.6826	9.6812	34.6463	34.647	0.387	99.3494	1.224	2.169
TN278	sta141	4/9/12	-107.142	16.5163	387.655	9.6653	9.6647	34.6453	34.646	0.3702	99.3716	1.225	2.206
TN278	sta141	4/9/12	-107.142	16.5163	388.663	9.6579	9.6574	34.6446	34.6453	0.368	99.3668	1.226	2.159
TN278	sta141	4/9/12	-107.142	16.5163	389.671	9.6524	9.6521	34.6442	34.6448	0.3786	99.3765	1.226	2.221
TN278	sta141	4/9/12	-107.142	16.5163	390.679	9.6503	9.65	34.6438	34.6444	0.3556	99.3621	1.209	2.117
TN278	sta141	4/9/12	-107.142	16.5163	391.686	9.6456	9.6452	34.6436	34.6442	0.3573	99.3762	1.208	2.127
TN278	sta141	4/9/12	-107.142	16.5163	392.694	9.6385	9.6383	34.643	34.6436	0.3756	99.3791	1.247	2.156
TN278	sta141	4/9/12	-107.142	16.5163	393.702	9.6327	9.6325	34.6426	34.6432	0.3823	99.3593	1.23	2.145
TN278	sta141	4/9/12	-107.142	16.5163	394.71	9.6285	9.6283	34.6422	34.6427	0.3674	99.3772	1.227	2.153
TN278	sta141	4/9/12	-107.142	16.5163	395.718	9.6218	9.6217	34.6414	34.6418	0.3795	99.3766	1.228	2.156
TN278	sta141	4/9/12	-107.142	16.5163	396.726	9.5669	9.5668	34.639	34.64	0.373	99.3721	1.229	2.161
TN278	sta141	4/9/12	-107.142	16.5163	397.734	9.5351	9.5347	34.6386	34.6395	0.3668	99.3978	1.214	2.158
TN278	sta141	4/9/12	-107.142	16.5163	398.742	9.5291	9.529	34.6384	34.6391	0.3592	99.4012	1.207	2.172
TN278	sta141	4/9/12	-107.142	16.5163	399.749	9.5201	9.5193	34.6378	34.6387	0.3803	99.3808	1.245	2.178
TN278	sta141	4/9/12	-107.142	16.5163	400.757	9.5002	9.4996	34.6372	34.6381	0.3836	99.38	1.252	2.158
TN278	sta141	4/9/12	-107.142	16.5163	401.766	9.4829	9.4825	34.6367	34.6375	0.3784	99.3762	1.233	2.15
TN278	sta141	4/9/12	-107.142	16.5163	402.773	9.471	9.4707	34.6358	34.6365	0.3807	99.3932	1.217	2.163
TN278	sta141	4/9/12	-107.142	16.5163	403.781	9.4665	9.4663	34.6351	34.6358	0.3662	99.3883	1.22	2.163
TN278	sta141	4/9/12	-107.142	16.5163	404.789	9.4619	9.4618	34.6343	34.6348	0.4037	99.3789	1.23	2.164
TN278	sta141	4/9/12	-107.142	16.5163	405.797	9.4601	9.4597	34.6339	34.6345	0.3842	99.3818	1.239	2.164
TN278	sta141	4/9/12	-107.142	16.5163	406.805	9.4493	9.4488	34.6331	34.6338	0.3837	99.3942	1.243	2.148
TN278	sta141	4/9/12	-107.142	16.5163	407.813	9.4309	9.4306	34.632	34.6329	0.3849	99.3977	1.225	2.152
TN278	sta141	4/9/12	-107.142	16.5163	408.821	9.4145	9.4141	34.6312	34.6319	0.3836	99.4027	1.211	2.174
TN278	sta141	4/9/12	-107.142	16.5163	409.829	9.3965	9.3963	34.6298	34.6308	0.3839	99.3836	1.169	2.169
TN278	sta141	4/9/12	-107.142	16.5163	410.837	9.3687	9.3685	34.6288	34.6297	0.3595	99.3962	1.234	2.154
TN278	sta141	4/9/12	-107.142	16.5163	411.845	9.3586	9.3581	34.6283	34.6289	0.3834	99.4009	1.253	2.136
TN278	sta141	4/9/12	-107.142	16.5163	412.853	9.3542	9.3538	34.6276	34.6284	0.3845	99.4029	1.213	2.162
TN278	sta141	4/9/12	-107.142	16.5163	413.861	9.3517	9.3514	34.6273	34.628	0.3805	99.4061	1.273	2.156
TN278	sta141	4/9/12	-107.142	16.5163	414.868	9.3492	9.3488	34.6268	34.6275	0.3719	99.3998	1.185	2.196
TN278	sta141	4/9/12	-107.142	16.5163	415.876	9.3471	9.3467	34.6266	34.6273	0.356	99.4029	1.19	2.15
TN278	sta141	4/9/12	-107.142	16.5163	416.884	9.3441	9.3434	34.6264	34.6271	0.3765	99.4041	1.222	2.156
TN278	sta141	4/9/12	-107.142	16.5163	417.892	9.3394	9.3394	34.6262	34.6269	0.3766	99.3958	1.265	2.172
TN278	sta141	4/9/12	-107.142	16.5163	418.901	9.3345	9.3344	34.6257	34.6266	0.3811	99.403	1.276	2.174
TN278	sta141	4/9/12	-107.142	16.5163	419.908	9.3227	9.322	34.6257	34.6263	0.3825	99.4029	1.216	2.154
TN278	sta141	4/9/12	-107.142	16.5163	420.916	9.3176	9.3181	34.6251	34.6258	0.388	99.4029	1.211	2.163
TN278	sta141	4/9/12	-107.142	16.5163	421.924	9.298	9.2979	34.6244	34.6251	0.3837	99.4038	1.236	2.154
TN278	sta141	4/9/12	-107.142	16.5163	422.932	9.2827	9.2823	34.6237	34.6243	0.3827	99.4029	1.245	2.1
TN278	sta141	4/9/12	-107.142	16.5163	423.94	9.2694	9.2691	34.6229	34.6237	0.3848	99.4029	1.207	2.223
TN278	sta141	4/9/12	-107.142	16.5163	424.949	9.2571	9.2568	34.6222	34.6231	0.3792	99.4062	1.212	2.133
TN278	sta141	4/9/12	-107.142	16.5163	425.957	9.2337	9.2334	34.6218	34.6225	0.3624	99.4074	1.244	2.184
TN278	sta141	4/9/12	-107.142	16.5163	426.965	9.2091	9.2087	34.6212	34.6222	0.3819	99.406	1.14	2.163
TN278	sta141	4/9/12	-107.142	16.5163	427.972	9.1859	9.1856	34.6208	34.6217	0.3826	99.4007	1.31	2.145
TN278	sta141	4/9/12	-107.142	16.5163	428.981	9.1717	9.1713	34.6204	34.6213	0.3865	99.4042	1.188	2.123
TN278	sta141	4/9/12	-107.142	16.5163	429.989	9.1622	9.162	34.6197	34.6205	0.4156	99.4069	1.272	2.175
TN278	sta141	4/9/12	-107.142	16.5163	430.997	9.1503	9.1498	34.6193	34.6201	0.4184	99.4208	1.176	2.173
TN278	sta141	4/9/12	-107.142	16.5163	432.005	9.1376	9.137	34.6184	34.6193	0.3897	99.4071	1.218	2.158
TN278	sta141	4/9/12	-107.142	16.5163	433.013	9.1246	9.1242	34.618	34.619	0.3768	99.4177	1.212	2.183
TN278	sta141	4/9/12	-107.142	16.5163	434.021	9.1214	9.1213	34.6175	34.6183	0.3664	99.4108	1.301	2.121
TN278	sta141	4/9/12	-107.142	16.5163	435.029	9.1168	9.1165	34.6171	34.6178	0.3737	99.4136	1.207	2.142
TN278	sta141	4/9/12	-107.142	16.5163	436.037	9.0961	9.0954	34.6158	34.6169	0.386	99.4255	1.156	2.149
TN278	sta141	4/9/12	-107.142	16.5163	437.045	9.0421	9.0419	34.6143	34.6152	0.3819	99.3858	1.242	2.148
TN278	sta141	4/9/12	-107.142	16.5163	438.053	9.0314	9.031	34.6133	34.6142	0.3791	99.324	1.226	2.202
TN278	sta141	4/9/12	-107.142	16.5163	439.061	9.0224	9.022	34.6125	34.6134	0.3868	99.4361	1.319	2.159
TN278	sta141	4/9/12	-107.142	16.5163	440.069	8.9916	8.9913	34.6113	34.6123	0.4179	99.4295	1.177	2.133
TN278	sta141	4/9/12	-107.142	16.5163	441.077	8.9638	8.9634	34.6099	34.611	0.3735	99.431	1.258	2.109
TN278	sta141	4/9/12	-107.142	16.5163	442.086	8.9381	8.9377	34.6091	34.6101	0.3786	99.4231	1.222	2.201
TN278	sta141	4/9/12	-107.142	16.5163	443.094	8.9266	8.9263	34.6083	34.6091	0.3813	99.4172	1.222	2.188
TN278	sta141	4/9/12	-107.142	16.5163	444.102	8.9157	8.9152	34.6076	34.6086	0.3783	99.4347	1.253	2.155
TN278	sta141	4/9/12	-107.142	16.5163	445.11	8.9025	8.9021	34.6068	34.6078	0.3809	99.4273	1.205	2.15
TN278	sta141	4/9/12	-107.142	16.5163	446.118	8.8792	8.8788	34.6057	34.6067	0.3794	99.438	1.174	2.159
TN278	sta141	4/9/12	-107.142	16.5163	447.126	8.8579	8.8575	34.6042	34.6053	0.3993	99.4395	1.189	2.172
TN278	sta141	4/9/12	-107.142	16.5163	448.134	8.8405	8.84	34.6029	34.6038	0.4159	99.4366	1.258	2.122
TN278	sta141	4/9/12	-107.142	16.5163	449.142	8.8239	8.8235	34.602	34.6029	0.3917	99.4443	1.173	2.157
TN278	sta141	4/9/12	-107.142	16.5163	450.151	8.8112	8.8107	34.6007	34.6016	0.4108	99.4391	1.26	2.174
TN278	sta141	4/9/12	-107.142	16.5163	451.159	8.802	8.8019	34.5993	34.6003	0.3829	99.4503	1.219	2.205
TN278	sta141	4/9/12	-107.142	16.5163	452.167	8.7845	8.784	34.5979	34.5991	0.3768	99.4272	1.218	2.19
TN278	sta141	4/9/12	-107.142	16.5163	453.175	8.7595	8.759	34.5973	34.5982	0.3817	99.4431	1.19	2.103
TN278	sta141	4/9/12	-107.142	16.5163	454.183	8.7379	8.7376	34.5964	34.5975	0.3774	99.4537	1.206	2.146
TN278	sta141	4/9/12	-107.142	16.5163	455.191	8.7192	8.7188	34.5946	34.5956	0.3824	99.4506	1.225	2.156
TN278	sta141	4/9/12	-107.142	16.5163	456.199	8.697	8.6967	34.5941	34.595	0.381	99.437	1.283	2.122
TN278	sta141	4/9/12	-107.142	16.5163	457.207	8.6887	8.6884	34.5937	34.5946	0.3827	99.4476	1.127	2.148
TN278	sta141	4/9/12	-107.142	16.5163	458.216	8.6857	8.6854	34.5933	34.5942	0.3783	99.4212	1.196	2.057
TN278	sta141	4/9/12	-107.142	16.5163	459.224	8.6826	8.6822	34.5929	34.5938	0.3803	99.4522	1.147	2.109
TN278	sta141	4/9/12	-107.142	16.5163	460.232	8.6785	8.6782	34.5925	34.5934	0.3981	99.4512	1.199	2.149
TN278	sta141	4/9/12	-107.142	16.5163	461.24	8.6745	8.6739	34.5921	34.593	0.4141	99.4461	1.269	2.095
TN278	sta141	4/9/12	-107.142	16.5163	462.248	8.6704	8.67	34.5916	34.5926	0.4081	99.4552	1.198	2.07
TN278	sta141	4/9/12	-107.142	16.5163	463.257	8.6639	8.6635	34.5913	34.5922	0.3786	99.453	1.258	2.15
TN278	sta141	4/9/12	-107.142	16.5163	464.265	8.6464	8.6462	34.5908	34.5919	0.3833	99.4458	1.061	2.126
TN278	sta141	4/9/12	-107.142	16.5163	465.273	8.6228	8.6225	34.5903	34.5912	0.3668	99.4397	1.179	2.082
TN278	sta141	4/9/12	-107.142	16.5163	466.281	8.6173	8.6169	34.5897	34.5908	0.3752	99.4473	1.337	2.106
TN278	sta141	4/9/12	-107.142	16.5163	467.29	8.609	8.6086	34.5893	34.5903	0.3605	99.4566	1.209	2.103
TN278	sta141	4/9/12	-107.142	16.5163	468.298	8.6028	8.6024	34.5893	34.5902	0.3784	99.4563	1.101	2.106
TN278	sta141	4/9/12	-107.142	16.5163	469.306	8.5963	8.5959	34.589	34.59	0.3791	99.4563	1.128	2.05
TN278	sta141	4/9/12	-107.142	16.5163	470.314	8.5874	8.587	34.5886	34.5895	0.3755	99.4422	1.201	2.051
TN278	sta141	4/9/12	-107.142	16.5163	471.323	8.5809	8.5806	34.5882	34.5891	0.3773	99.4507	1.234	2.133
TN278	sta141	4/9/12	-107.142	16.5163	472.331	8.5596	8.5593	34.5872	34.5882	0.3813	99.4539	1.059	2.097
TN278	sta141	4/9/12	-107.142	16.5163	473.339	8.5423	8.5421	34.5868	34.5877	0.3805	99.463	1.291	2.087
TN278	sta141	4/9/12	-107.142	16.5163	474.347	8.534	8.5339	34.5872	34.5882	0.3772	99.4777	1.188	2.109
TN278	sta141	4/9/12	-107.142	16.5163	475.355	8.5176	8.5173	34.5874	34.5884	0.3792	99.4728	1.228	2.067
TN278	sta141	4/9/12	-107.142	16.5163	476.364	8.5117	8.5113	34.588	34.589	0.3772	99.4503	1.134	2.052
TN278	sta141	4/9/12	-107.142	16.5163	477.372	8.5081	8.5077	34.5878	34.5888	0.3767	99.4707	1.25	2.148
TN278	sta141	4/9/12	-107.142	16.5163	478.38	8.495	8.4947	34.5885	34.5896	0.3814	99.4773	1.165	2.133
TN278	sta141	4/9/12	-107.142	16.5163	479.389	8.477	8.4768	34.5882	34.5892	0.376	99.4829	1.168	2.034
TN278	sta141	4/9/12	-107.142	16.5163	480.397	8.4554	8.4552	34.5873	34.5883	0.4041	99.4478	1.152	2.103
TN278	sta141	4/9/12	-107.142	16.5163	481.405	8.4451	8.4447	34.5863	34.5874	0.3769	99.4832	1.16	2.09
TN278	sta141	4/9/12	-107.142	16.5163	482.413	8.4398	8.4394	34.5857	34.5867	0.3797	99.4861	1.218	2.097
TN278	sta141	4/9/12	-107.142	16.5163	483.421	8.4342	8.4339	34.5852	34.5862	0.3771	99.4801	1.164	2.095
TN278	sta141	4/9/12	-107.142	16.5163	484.43	8.4323	8.4319	34.5851	34.586	0.3762	99.4817	1.111	2.068
TN278	sta141	4/9/12	-107.142	16.5163	485.438	8.4306	8.4303	34.5848	34.5858	0.3947	99.4829	1.096	2.089
TN278	sta141	4/9/12	-107.142	16.5163	486.447	8.4274	8.4271	34.5848	34.5857	0.4023	99.483	1.173	2.076
TN278	sta141	4/9/12	-107.142	16.5163	487.455	8.4225	8.4222	34.5849	34.5858	0.406	99.483	1.195	2.084
TN278	sta141	4/9/12	-107.142	16.5163	488.463	8.4061	8.4058	34.5843	34.5853	0.378	99.4662	1.113	2.101
TN278	sta141	4/9/12	-107.142	16.5163	489.472	8.3974	8.3971	34.5837	34.5845	0.3812	99.4804	1.227	2.033
TN278	sta141	4/9/12	-107.142	16.5163	490.48	8.392	8.3922	34.5831	34.584	0.3742	99.4831	1.31	2.086
TN278	sta141	4/9/12	-107.142	16.5163	491.488	8.3591	8.3592	34.5819	34.5831	0.3799	99.483	1.191	2.188
TN278	sta141	4/9/12	-107.142	16.5163	492.497	8.3115	8.3112	34.5818	34.5831	0.3929	99.4871	1.19	2.1
TN278	sta141	4/9/12	-107.142	16.5163	493.505	8.29	8.2899	34.581	34.5824	0.416	99.486	1.216	2.068
TN278	sta141	4/9/12	-107.142	16.5163	494.513	8.2534	8.2532	34.5803	34.5818	0.3797	99.4557	0.995	2.116
TN278	sta141	4/9/12	-107.142	16.5163	495.522	8.2285	8.2282	34.5802	34.5815	0.4015	99.4834	1.116	2.078
TN278	sta141	4/9/12	-107.142	16.5163	496.53	8.2223	8.2221	34.5797	34.5808	0.4011	99.5056	1.214	2.089
TN278	sta141	4/9/12	-107.142	16.5163	497.538	8.2195	8.2191	34.5791	34.5802	0.3828	99.5045	1.058	2.097
TN278	sta141	4/9/12	-107.142	16.5163	498.547	8.2147	8.2151	34.5787	34.5796	0.3798	99.5032	1.14	2.051
TN278	sta141	4/9/12	-107.142	16.5163	499.555	8.2098	8.2091	34.5778	34.5789	0.3849	99.5038	1.268	2.109
TN278	sta141	4/9/12	-107.142	16.5163	500.563	8.2084	8.208	34.5777	34.5788	0.4089	99.5033	1.132	2.133
TN278	sta141	4/9/12	-107.142	16.5163	501.572	8.2051	8.2049	34.5775	34.5786	0.374	99.5047	1.051	2.087
TN278	sta141	4/9/12	-107.142	16.5163	502.581	8.1974	8.1986	34.5773	34.5784	0.3757	99.5098	1.163	2.055
TN278	sta141	4/9/12	-107.142	16.5163	503.589	8.1792	8.1791	34.5774	34.5786	0.3818	99.5026	1.108	2.052
TN278	sta141	4/9/12	-107.142	16.5163	504.597	8.1737	8.1727	34.5773	34.5785	0.4165	99.5064	1.16	2.126
TN278	sta141	4/9/12	-107.142	16.5163	505.606	8.1728	8.1726	34.577	34.578	0.4087	99.5055	1.171	2.1
TN278	sta141	4/9/12	-107.142	16.5163	506.614	8.1649	8.1648	34.5764	34.5775	0.4128	99.5049	1.118	2.09
TN278	sta141	4/9/12	-107.142	16.5163	507.622	8.1596	8.1594	34.5761	34.5771	0.3786	99.507	1.107	2.101
TN278	sta141	4/9/12	-107.142	16.5163	508.631	8.158	8.1577	34.5756	34.5767	0.3989	99.506	1.154	2.094
TN278	sta141	4/9/12	-107.142	16.5163	509.639	8.1558	8.1555	34.5754	34.5765	0.3791	99.5087	1.283	2.107
TN278	sta141	4/9/12	-107.142	16.5163	510.648	8.1498	8.1492	34.5754	34.5763	0.3771	99.5097	1.229	2.105
TN278	sta141	4/9/12	-107.142	16.5163	511.656	8.1417	8.1411	34.5752	34.5764	0.3733	99.5097	1.058	2.105
TN278	sta141	4/9/12	-107.142	16.5163	512.665	8.1153	8.1154	34.5743	34.5759	0.3726	99.5097	1.06	2.106
TN278	sta141	4/9/12	-107.142	16.5163	513.673	8.0745	8.0739	34.5741	34.5755	0.415	99.5097	1.219	2.108
TN278	sta141	4/9/12	-107.142	16.5163	514.681	8.051	8.0503	34.5737	34.5749	0.413	99.4972	1.191	2.11
TN278	sta141	4/9/12	-107.142	16.5163	515.69	8.038	8.037	34.5731	34.5744	0.393	99.5099	1.214	2.104
TN278	sta141	4/9/12	-107.142	16.5163	516.698	8.0272	8.0275	34.5726	34.5737	0.376	99.5097	1.185	2.07
TN278	sta141	4/9/12	-107.142	16.5163	517.707	8.004	8.0036	34.5717	34.5729	0.4	99.5108	1.05	2.054
TN278	sta141	4/9/12	-107.142	16.5163	518.715	7.9961	7.996	34.5711	34.5723	0.3898	99.5036	1.19	2.068
TN278	sta141	4/9/12	-107.142	16.5163	519.724	7.9883	7.9886	34.5703	34.5716	0.3802	99.4877	1.096	2.116
TN278	sta141	4/9/12	-107.142	16.5163	520.732	7.9722	7.9718	34.5699	34.5709	0.38	99.5165	1.145	1.97
TN278	sta141	4/9/12	-107.142	16.5163	521.741	7.9695	7.9696	34.5695	34.5705	0.4044	99.5193	1.142	2.163
TN278	sta141	4/9/12	-107.142	16.5163	522.749	7.9634	7.9624	34.569	34.57	0.3752	99.515	1.08	1.998
TN278	sta141	4/9/12	-107.142	16.5163	523.758	7.9429	7.9416	34.5686	34.5698	0.4102	99.4851	1.152	2.194
TN278	sta141	4/9/12	-107.142	16.5163	524.766	7.9389	7.9384	34.5683	34.5695	0.4088	99.514	1.233	2.157
TN278	sta141	4/9/12	-107.142	16.5163	525.775	7.9381	7.9375	34.5682	34.5692	0.3863	99.5128	1.22	2.082
TN278	sta141	4/9/12	-107.142	16.5163	526.783	7.9308	7.9298	34.5676	34.5688	0.3768	99.518	1.069	2.052
TN278	sta141	4/9/12	-107.142	16.5163	527.792	7.9149	7.9135	34.5677	34.5688	0.3749	99.5101	1.166	2.071
TN278	sta141	4/9/12	-107.142	16.5163	528.8	7.8946	7.893	34.5673	34.5685	0.3848	99.5129	1.199	2.058
TN278	sta141	4/9/12	-107.142	16.5163	529.809	7.8766	7.8766	34.5668	34.568	0.3976	99.5129	1.117	2.125
TN278	sta141	4/9/12	-107.142	16.5163	530.818	7.8548	7.8545	34.5664	34.5676	0.3787	99.5187	1.133	2.053
TN278	sta141	4/9/12	-107.142	16.5163	531.826	7.8401	7.8397	34.5659	34.567	0.3774	99.507	1.143	2.096
TN278	sta141	4/9/12	-107.142	16.5163	532.835	7.8332	7.8328	34.5654	34.5666	0.3787	99.5132	1.214	2.042
TN278	sta141	4/9/12	-107.142	16.5163	533.843	7.8274	7.8271	34.5651	34.5663	0.4002	99.5197	1.156	1.967
TN278	sta141	4/9/12	-107.142	16.5163	534.852	7.8196	7.8194	34.5648	34.5659	0.3768	99.5224	1.077	2.12
TN278	sta141	4/9/12	-107.142	16.5163	535.86	7.8032	7.8028	34.5645	34.5656	0.3757	99.5204	1.117	2.082
TN278	sta141	4/9/12	-107.142	16.5163	536.869	7.797	7.7967	34.5643	34.5655	0.3757	99.4601	1.172	2.092
TN278	sta141	4/9/12	-107.142	16.5163	537.877	7.7948	7.7944	34.564	34.565	0.3848	99.5231	1.152	2.029
TN278	sta141	4/9/12	-107.142	16.5163	538.886	7.7901	7.7898	34.5637	34.5647	0.3766	99.5218	1.192	2.142
TN278	sta141	4/9/12	-107.142	16.5163	539.894	7.7779	7.7775	34.563	34.5644	0.3795	99.5217	1.158	1.989
TN278	sta141	4/9/12	-107.142	16.5163	540.903	7.7546	7.7544	34.5626	34.5638	0.4132	99.5245	1.079	2.115
TN278	sta141	4/9/12	-107.142	16.5163	541.911	7.7392	7.7387	34.5623	34.5635	0.3971	99.5147	1.135	2.099
TN278	sta141	4/9/12	-107.142	16.5163	542.92	7.7303	7.7305	34.5619	34.5631	0.3962	99.5157	1.121	2.019
TN278	sta141	4/9/12	-107.142	16.5163	543.929	7.7262	7.7261	34.5617	34.5629	0.4125	99.5288	1.154	2.144
TN278	sta141	4/9/12	-107.142	16.5163	544.937	7.7214	7.721	34.5614	34.5626	0.4019	99.5195	1.144	2.1
TN278	sta141	4/9/12	-107.142	16.5163	545.946	7.7117	7.7114	34.5612	34.5623	0.3765	99.5211	1.167	1.935
TN278	sta141	4/9/12	-107.142	16.5163	546.954	7.6948	7.6945	34.5606	34.562	0.3832	99.5272	1.132	1.974
TN278	sta141	4/9/12	-107.142	16.5163	547.963	7.6622	7.6619	34.5604	34.5617	0.3941	99.5278	1.124	1.982
TN278	sta141	4/9/12	-107.142	16.5163	548.971	7.6476	7.6474	34.5598	34.561	0.3772	99.5326	1.138	2.19
TN278	sta141	4/9/12	-107.142	16.5163	549.98	7.6249	7.6246	34.5594	34.5607	0.4008	99.5252	1.2	2.013
TN278	sta141	4/9/12	-107.142	16.5163	550.989	7.617	7.6166	34.5594	34.5607	0.3735	99.5353	1.084	2.121
TN278	sta141	4/9/12	-107.142	16.5163	551.997	7.6136	7.6132	34.5596	34.5608	0.408	99.535	1.137	2.06
TN278	sta141	4/9/12	-107.142	16.5163	553.006	7.6071	7.6068	34.5595	34.5609	0.3783	99.527	1.161	1.926
TN278	sta141	4/9/12	-107.142	16.5163	554.015	7.604	7.6038	34.5596	34.5607	0.3777	99.5395	1.131	2.037
TN278	sta141	4/9/12	-107.142	16.5163	555.023	7.5973	7.5971	34.5595	34.5607	0.4028	99.5397	1.179	2.138
TN278	sta141	4/9/12	-107.142	16.5163	556.032	7.5831	7.5828	34.5596	34.5607	0.4137	99.5415	1.123	1.948
TN278	sta141	4/9/12	-107.142	16.5163	557.041	7.5747	7.5744	34.5595	34.5606	0.3795	99.5353	1.174	2.076
TN278	sta141	4/9/12	-107.142	16.5163	558.049	7.5687	7.5684	34.5591	34.5603	0.4067	99.5355	1.125	2.148
TN278	sta141	4/9/12	-107.142	16.5163	559.058	7.5636	7.5633	34.5588	34.56	0.4113	99.5455	1.167	2.012
TN278	sta141	4/9/12	-107.142	16.5163	560.067	7.5564	7.5561	34.5586	34.5598	0.3929	99.5542	1.153	1.954
TN278	sta141	4/9/12	-107.142	16.5163	561.076	7.5487	7.5483	34.5585	34.5598	0.3641	99.5522	1.133	1.926
TN278	sta141	4/9/12	-107.142	16.5163	562.084	7.5364	7.5364	34.5584	34.5596	0.392	99.5422	1.147	2.021
TN278	sta141	4/9/12	-107.142	16.5163	563.093	7.5241	7.5236	34.5582	34.5594	0.4118	99.5352	1.133	2.101
TN278	sta141	4/9/12	-107.142	16.5163	564.101	7.5163	7.516	34.5581	34.5592	0.4126	99.5454	1.17	1.891
TN278	sta141	4/9/12	-107.142	16.5163	565.11	7.5027	7.502	34.5575	34.559	0.3829	99.5458	1.223	1.917
TN278	sta141	4/9/12	-107.142	16.5163	566.119	7.4734	7.473	34.5571	34.5585	0.3748	99.5502	1.054	2.069
TN278	sta141	4/9/12	-107.142	16.5163	567.127	7.4591	7.4587	34.5565	34.5578	0.3938	99.5346	1.136	2.012
TN278	sta141	4/9/12	-107.142	16.5163	568.136	7.4376	7.4378	34.5558	34.5571	0.4134	99.5483	1.169	2.05
TN278	sta141	4/9/12	-107.142	16.5163	569.145	7.4265	7.426	34.5553	34.5566	0.412	99.5464	1.172	2.064
TN278	sta141	4/9/12	-107.142	16.5163	570.154	7.4241	7.4236	34.5549	34.5561	0.4053	99.5512	1.142	1.868
TN278	sta141	4/9/12	-107.142	16.5163	571.162	7.421	7.4204	34.5545	34.5556	0.4065	99.547	1.144	1.993
TN278	sta141	4/9/12	-107.142	16.5163	572.171	7.4193	7.4188	34.5541	34.5553	0.377	99.5546	1.173	1.974
TN278	sta141	4/9/12	-107.142	16.5163	573.18	7.4191	7.4188	34.5538	34.5551	0.3738	99.5599	1.104	1.938
TN278	sta141	4/9/12	-107.142	16.5163	574.189	7.419	7.4187	34.5537	34.555	0.3733	99.5536	1.144	1.976
TN278	sta141	4/9/12	-107.142	16.5163	575.197	7.4186	7.4182	34.5537	34.5549	0.3956	99.549	1.143	1.946
TN278	sta141	4/9/12	-107.142	16.5163	576.206	7.4185	7.4181	34.5538	34.5549	0.4094	99.5498	1.143	2.049
TN278	sta141	4/9/12	-107.142	16.5163	577.215	7.4185	7.4182	34.5538	34.5548	0.4055	99.5418	1.171	2.179
TN278	sta141	4/9/12	-107.142	16.5163	578.223	7.4181	7.418	34.5537	34.5547	0.4051	99.5468	1.147	1.931
TN278	sta141	4/9/12	-107.142	16.5163	579.232	7.4143	7.4139	34.5536	34.5548	0.4004	99.5545	1.151	1.926
TN278	sta141	4/9/12	-107.142	16.5163	580.241	7.3848	7.3847	34.5543	34.5558	0.3708	99.5206	1.155	2.028
TN278	sta141	4/9/12	-107.142	16.5163	581.25	7.3245	7.3242	34.5539	34.5555	0.3714	99.5504	1.191	1.981
TN278	sta141	4/9/12	-107.142	16.5163	582.259	7.2779	7.2776	34.5533	34.5547	0.3726	99.5639	1.134	1.972
TN278	sta141	4/9/12	-107.142	16.5163	583.268	7.267	7.2667	34.5526	34.554	0.3915	99.562	1.154	1.942
TN278	sta141	4/9/12	-107.142	16.5163	584.276	7.2568	7.2564	34.5519	34.5532	0.3891	99.5663	1.153	1.922
TN278	sta141	4/9/12	-107.142	16.5163	585.285	7.2425	7.2424	34.5514	34.5527	0.3774	99.5706	1.134	1.969
TN278	sta141	4/9/12	-107.142	16.5163	586.294	7.2372	7.2369	34.5508	34.5521	0.3937	99.5623	1.15	1.95
TN278	sta141	4/9/12	-107.142	16.5163	587.303	7.2308	7.2305	34.5504	34.5517	0.3768	99.5727	1.151	1.898
TN278	sta141	4/9/12	-107.142	16.5163	588.311	7.2234	7.223	34.55	34.5514	0.3935	99.5653	1.208	1.992
TN278	sta141	4/9/12	-107.142	16.5163	589.32	7.2192	7.2188	34.55	34.5513	0.4127	99.5535	1.172	1.969
TN278	sta141	4/9/12	-107.142	16.5163	590.329	7.2173	7.2168	34.5498	34.551	0.3932	99.5231	1.091	1.932
TN278	sta141	4/9/12	-107.142	16.5163	591.338	7.2142	7.2141	34.5495	34.5508	0.3789	99.5442	1.151	1.972
TN278	sta141	4/9/12	-107.142	16.5163	592.347	7.2103	7.21	34.5492	34.5507	0.3988	99.562	1.152	1.896
TN278	sta141	4/9/12	-107.142	16.5163	593.356	7.2059	7.2056	34.5492	34.5505	0.3742	99.5534	1.152	2.069
TN278	sta141	4/9/12	-107.142	16.5163	594.364	7.2022	7.202	34.549	34.5502	0.3743	99.5621	1.152	1.956
TN278	sta141	4/9/12	-107.142	16.5163	595.373	7.1956	7.1953	34.5487	34.55	0.3818	99.5764	1.148	1.823
TN278	sta141	4/9/12	-107.142	16.5163	596.382	7.1764	7.1761	34.5482	34.5497	0.4023	99.5681	1.194	1.872
TN278	sta141	4/9/12	-107.142	16.5163	597.391	7.1587	7.1584	34.548	34.5492	0.3748	99.5621	1.117	2.015
TN278	sta141	4/9/12	-107.142	16.5163	598.4	7.1433	7.1431	34.5474	34.5488	0.3754	99.5849	1.155	1.897
TN278	sta141	4/9/12	-107.142	16.5163	599.409	7.1298	7.1295	34.5472	34.5485	0.3973	99.5682	1.175	1.942
TN278	sta141	4/9/12	-107.142	16.5163	600.418	7.1146	7.1145	34.5466	34.5481	0.378	99.5825	1.209	1.974
TN278	sta141	4/9/12	-107.142	16.5163	601.426	7.087	7.0873	34.547	34.5483	0.3702	99.58	1.16	1.969
TN278	sta141	4/9/12	-107.142	16.5163	602.435	7.0702	7.0696	34.5465	34.5482	0.3698	99.5789	1.111	2.058
TN278	sta141	4/9/12	-107.142	16.5163	603.444	7.0592	7.0584	34.5464	34.5479	0.3719	99.5884	1.157	1.832
TN278	sta141	4/9/12	-107.142	16.5163	604.453	7.055	7.0547	34.5461	34.5474	0.3875	99.5683	1.158	1.871
TN278	sta141	4/9/12	-107.142	16.5163	605.462	7.0538	7.0535	34.5457	34.5469	0.4011	99.5738	1.158	2.013
TN278	sta141	4/9/12	-107.142	16.5163	606.471	7.0509	7.0506	34.5454	34.5468	0.3968	99.5664	1.159	2.07
TN278	sta141	4/9/12	-107.142	16.5163	607.48	7.0435	7.0433	34.5455	34.5467	0.4119	99.5826	1.159	1.974
TN278	sta141	4/9/12	-107.142	16.5163	608.489	7.0272	7.027	34.5452	34.5467	0.3752	99.5898	1.16	1.893
TN278	sta141	4/9/12	-107.142	16.5163	609.497	7.0133	7.013	34.5454	34.5468	0.3696	99.5699	1.16	1.817
TN278	sta141	4/9/12	-107.142	16.5163	610.506	7.0082	7.0079	34.5451	34.5465	0.3776	99.5863	1.181	1.813
TN278	sta141	4/9/12	-107.142	16.5163	611.515	7.0037	7.0034	34.5448	34.5462	0.3984	99.5898	1.196	2.006
TN278	sta141	4/9/12	-107.142	16.5163	612.524	7.0001	6.9998	34.5445	34.5459	0.4055	99.5898	1.153	1.923
TN278	sta141	4/9/12	-107.142	16.5163	613.533	6.998	6.9977	34.5444	34.5457	0.3752	99.585	1.132	1.931
TN278	sta141	4/9/12	-107.142	16.5163	614.542	6.9921	6.9915	34.5442	34.5457	0.3686	99.59	1.163	1.941
TN278	sta141	4/9/12	-107.142	16.5163	615.551	6.9873	6.9876	34.5441	34.5453	0.3742	99.5871	1.162	1.834
TN278	sta141	4/9/12	-107.142	16.5163	616.56	6.9786	6.9785	34.5442	34.5455	0.37	99.5913	1.134	1.884
TN278	sta141	4/9/12	-107.142	16.5163	617.569	6.9752	6.9749	34.5442	34.5454	0.3825	99.5898	1.15	1.928
TN278	sta141	4/9/12	-107.142	16.5163	618.578	6.9668	6.9668	34.5439	34.5453	0.4025	99.5884	1.19	1.87
TN278	sta141	4/9/12	-107.142	16.5163	619.587	6.9651	6.9648	34.5438	34.5451	0.4048	99.5945	1.124	1.866
TN278	sta141	4/9/12	-107.142	16.5163	620.596	6.9395	6.9396	34.544	34.5448	0.4048	99.596	1.146	1.843
TN278	sta141	4/9/12	-107.142	16.5163	621.605	6.9069	6.9068	34.5432	34.5446	0.3861	99.5951	1.181	1.847
TN278	sta141	4/9/12	-107.142	16.5163	622.614	6.892	6.8917	34.5434	34.5448	0.3956	99.5886	1.157	1.757
TN278	sta141	4/9/12	-107.142	16.5163	623.623	6.8753	6.8749	34.5436	34.545	0.398	99.6001	1.183	1.798
TN278	sta141	4/9/12	-107.142	16.5163	624.632	6.8699	6.8697	34.5437	34.5449	0.4001	99.6023	1.178	1.923
TN278	sta141	4/9/12	-107.142	16.5163	625.641	6.8619	6.8617	34.5432	34.5447	0.4032	99.5847	1.167	1.852
TN278	sta141	4/9/12	-107.142	16.5163	626.65	6.8533	6.853	34.5432	34.5447	0.3759	99.6092	1.168	1.857
TN278	sta141	4/9/12	-107.142	16.5163	627.658	6.8494	6.849	34.5431	34.5445	0.3894	99.5917	1.168	1.993
TN278	sta141	4/9/12	-107.142	16.5163	628.667	6.8394	6.8391	34.5428	34.5443	0.3949	99.5883	1.155	2.036
TN278	sta141	4/9/12	-107.142	16.5163	629.677	6.8325	6.8322	34.5426	34.544	0.3706	99.5913	1.148	1.971
TN278	sta141	4/9/12	-107.142	16.5163	630.686	6.8182	6.818	34.5425	34.544	0.404	99.6064	1.184	1.874
TN278	sta141	4/9/12	-107.142	16.5163	631.695	6.8118	6.8115	34.5424	34.5438	0.4069	99.6	1.197	1.804
TN278	sta141	4/9/12	-107.142	16.5163	632.704	6.8076	6.8074	34.5421	34.5435	0.4018	99.5653	1.137	1.866
TN278	sta141	4/9/12	-107.142	16.5163	633.713	6.8035	6.8033	34.5419	34.5431	0.4048	99.5975	1.181	1.889
TN278	sta141	4/9/12	-107.142	16.5163	634.722	6.7973	6.797	34.5415	34.543	0.4334	99.5969	1.153	1.883
TN278	sta141	4/9/12	-107.142	16.5163	635.731	6.7721	6.7716	34.5416	34.5431	0.4007	99.5947	1.198	1.864
TN278	sta141	4/9/12	-107.142	16.5163	636.74	6.7384	6.7381	34.5417	34.5433	0.4018	99.6033	1.211	1.934
TN278	sta141	4/9/12	-107.142	16.5163	637.749	6.7201	6.7198	34.5416	34.5431	0.4004	99.6092	1.119	1.855
TN278	sta141	4/9/12	-107.142	16.5163	638.758	6.6968	6.6965	34.542	34.5435	0.4031	99.5502	1.16	1.737
TN278	sta141	4/9/12	-107.142	16.5163	639.767	6.6838	6.6835	34.5418	34.5433	0.4047	99.611	1.188	1.964
TN278	sta141	4/9/12	-107.142	16.5163	640.776	6.6621	6.6619	34.542	34.5434	0.3963	99.6165	1.183	1.838
TN278	sta141	4/9/12	-107.142	16.5163	641.785	6.652	6.6516	34.542	34.5435	0.4011	99.6165	1.162	1.873
TN278	sta141	4/9/12	-107.142	16.5163	642.794	6.6504	6.6501	34.5419	34.5433	0.3863	99.6165	1.112	1.981
TN278	sta141	4/9/12	-107.142	16.5163	643.803	6.6492	6.6489	34.5416	34.5431	0.37	99.6165	1.199	1.838
TN278	sta141	4/9/12	-107.142	16.5163	644.812	6.6465	6.6462	34.5415	34.5428	0.368	99.6165	1.202	1.902
TN278	sta141	4/9/12	-107.142	16.5163	645.821	6.6402	6.6399	34.5413	34.5425	0.3896	99.6165	1.177	1.733
TN278	sta141	4/9/12	-107.142	16.5163	646.831	6.6311	6.6307	34.541	34.5426	0.3987	99.6151	1.122	1.872
TN278	sta141	4/9/12	-107.142	16.5163	647.84	6.6251	6.6249	34.5409	34.5423	0.3857	99.6166	1.169	1.926
TN278	sta141	4/9/12	-107.142	16.5163	648.849	6.6224	6.6223	34.5403	34.5417	0.3675	99.6165	1.159	1.941
TN278	sta141	4/9/12	-107.142	16.5163	649.858	6.6151	6.6148	34.5402	34.5415	0.3748	99.6114	1.174	1.885
TN278	sta141	4/9/12	-107.142	16.5163	650.867	6.6081	6.6078	34.5399	34.5413	0.3994	99.5917	1.146	1.859
TN278	sta141	4/9/12	-107.142	16.5163	651.876	6.6015	6.6012	34.5392	34.5406	0.3965	99.5756	1.215	1.784
TN278	sta141	4/9/12	-107.142	16.5163	652.885	6.598	6.5977	34.539	34.5403	0.4018	99.6171	1.129	1.909
TN278	sta141	4/9/12	-107.142	16.5163	653.894	6.597	6.5965	34.539	34.5404	0.3988	99.6165	1.226	1.841
TN278	sta141	4/9/12	-107.142	16.5163	654.903	6.5961	6.5959	34.539	34.5404	0.4009	99.6165	1.18	1.737
TN278	sta141	4/9/12	-107.142	16.5163	655.913	6.5978	6.5971	34.5396	34.5409	0.3987	99.618	1.18	1.93
TN278	sta141	4/9/12	-107.142	16.5163	656.922	6.5986	6.5985	34.5397	34.5411	0.4041	99.6165	1.149	1.991
TN278	sta141	4/9/12	-107.142	16.5163	657.931	6.5971	6.5968	34.5397	34.5411	0.4023	99.6134	1.169	1.827
TN278	sta141	4/9/12	-107.142	16.5163	658.94	6.5959	6.5956	34.5396	34.541	0.3987	99.6056	1.211	1.874
TN278	sta141	4/9/12	-107.142	16.5163	659.949	6.5938	6.5943	34.5394	34.5408	0.3991	99.6164	1.122	1.932
TN278	sta141	4/9/12	-107.142	16.5163	660.958	6.5914	6.5912	34.539	34.5404	0.375	99.6165	1.185	1.932
TN278	sta141	4/9/12	-107.142	16.5163	661.967	6.584	6.5827	34.5385	34.5399	0.4019	99.612	1.129	1.896
TN278	sta141	4/9/12	-107.142	16.5163	662.976	6.5764	6.5762	34.5383	34.5396	0.3966	99.6165	1.175	1.744
TN278	sta141	4/9/12	-107.142	16.5163	663.986	6.5723	6.572	34.5384	34.5397	0.3801	99.6176	1.166	1.799
TN278	sta141	4/9/12	-107.142	16.5163	664.995	6.5694	6.5691	34.5384	34.5397	0.3639	99.6165	1.203	1.992
TN278	sta141	4/9/12	-107.142	16.5163	666.004	6.5687	6.5684	34.5383	34.5397	0.3892	99.6165	1.107	1.893
TN278	sta141	4/9/12	-107.142	16.5163	667.013	6.5682	6.5679	34.5382	34.5395	0.3983	99.6175	1.206	1.78
TN278	sta141	4/9/12	-107.142	16.5163	668.022	6.5678	6.5673	34.5381	34.5394	0.4026	99.6165	1.22	1.838
TN278	sta141	4/9/12	-107.142	16.5163	669.032	6.5641	6.5628	34.538	34.5395	0.397	99.6154	1.124	1.73
TN278	sta141	4/9/12	-107.142	16.5163	670.041	6.5564	6.5558	34.5385	34.5399	0.4016	99.6178	1.056	1.91
TN278	sta141	4/9/12	-107.142	16.5163	671.05	6.5557	6.5555	34.5386	34.5399	0.3981	99.6178	1.14	2.097
TN278	sta141	4/9/12	-107.142	16.5163	672.059	6.553	6.5526	34.5389	34.5401	0.3929	99.6165	1.129	1.869
TN278	sta141	4/9/12	-107.142	16.5163	673.068	6.5493	6.5496	34.5388	34.5401	0.4025	99.6142	1.222	1.778
TN278	sta141	4/9/12	-107.142	16.5163	674.078	6.5435	6.5432	34.539	34.5404	0.3969	99.6164	1.145	1.73
TN278	sta141	4/9/12	-107.142	16.5163	675.087	6.5409	6.541	34.5389	34.5402	0.4062	99.6186	1.148	1.798
TN278	sta141	4/9/12	-107.142	16.5163	676.096	6.5385	6.5381	34.5388	34.5403	0.373	99.6197	1.068	1.988
TN278	sta141	4/9/12	-107.142	16.5163	677.105	6.5384	6.5378	34.5387	34.5402	0.3936	99.6176	1.18	1.819
TN278	sta141	4/9/12	-107.142	16.5163	678.115	6.5356	6.5361	34.5387	34.5401	0.4028	99.6381	1.212	1.758
TN278	sta141	4/9/12	-107.142	16.5163	679.124	6.535	6.5347	34.5388	34.5401	0.4038	99.6186	1.189	1.861
TN278	sta141	4/9/12	-107.142	16.5163	680.133	6.5339	6.5338	34.5388	34.54	0.4031	99.6246	1.151	1.726
TN278	sta141	4/9/12	-107.142	16.5163	681.142	6.5332	6.533	34.5388	34.54	0.3949	99.6123	1.225	1.839
TN278	sta141	4/9/12	-107.142	16.5163	682.152	6.5284	6.5265	34.5386	34.5401	0.3966	99.6229	1.164	1.792
TN278	sta141	4/9/12	-107.142	16.5163	683.161	6.4976	6.4978	34.5389	34.5404	0.3932	99.6189	1.171	1.822
TN278	sta141	4/9/12	-107.142	16.5163	684.17	6.4795	6.4797	34.5391	34.5405	0.398	99.6214	1.211	1.911
TN278	sta141	4/9/12	-107.142	16.5163	685.179	6.4742	6.4743	34.5388	34.5402	0.3818	99.6184	1.156	1.746
TN278	sta141	4/9/12	-107.142	16.5163	686.189	6.4685	6.4682	34.5387	34.5401	0.3694	99.6241	1.086	1.85
TN278	sta141	4/9/12	-107.142	16.5163	687.198	6.4607	6.4604	34.5386	34.54	0.3976	99.6224	1.164	1.796
TN278	sta141	4/9/12	-107.142	16.5163	688.207	6.4557	6.4554	34.5386	34.54	0.4038	99.6303	1.206	2.069
TN278	sta141	4/9/12	-107.142	16.5163	689.217	6.4518	6.4516	34.5385	34.5399	0.4299	99.6249	1.27	1.823
TN278	sta141	4/9/12	-107.142	16.5163	690.226	6.4467	6.4464	34.5384	34.5398	0.4158	99.6202	1.151	1.833
TN278	sta141	4/9/12	-107.142	16.5163	691.235	6.4435	6.4432	34.5382	34.5396	0.4009	99.6253	1.149	1.805
TN278	sta141	4/9/12	-107.142	16.5163	692.244	6.4381	6.4378	34.5383	34.5397	0.4318	99.6218	1.165	1.796
TN278	sta141	4/9/12	-107.142	16.5163	693.254	6.4329	6.4324	34.5382	34.5395	0.4088	99.6322	1.183	1.91
TN278	sta141	4/9/12	-107.142	16.5163	694.263	6.4241	6.4239	34.5379	34.5394	0.4011	99.6176	1.186	1.861
TN278	sta141	4/9/12	-107.142	16.5163	695.272	6.4116	6.4118	34.538	34.5394	0.3749	99.6187	1.214	1.913
TN278	sta141	4/9/12	-107.142	16.5163	696.282	6.4055	6.4052	34.5377	34.5393	0.3936	99.6271	1.181	1.726
TN278	sta141	4/9/12	-107.142	16.5163	697.291	6.3973	6.3969	34.5377	34.5392	0.4035	99.6438	1.171	1.883
TN278	sta141	4/9/12	-107.142	16.5163	698.3	6.3958	6.3955	34.5378	34.5392	0.4009	99.6222	1.224	1.845
TN278	sta141	4/9/12	-107.142	16.5163	699.31	6.3919	6.3916	34.5376	34.5389	0.4025	99.6359	1.18	1.794
TN278	sta141	4/9/12	-107.142	16.5163	700.319	6.3863	6.386	34.5375	34.539	0.3782	99.6275	1.202	1.936
TN278	sta141	4/9/12	-107.142	16.5163	701.328	6.383	6.3827	34.5375	34.5389	0.3772	99.6351	1.078	1.825
TN278	sta141	4/9/12	-107.142	16.5163	702.338	6.3773	6.3769	34.5374	34.5388	0.4013	99.6386	1.2	1.721
TN278	sta141	4/9/12	-107.142	16.5163	703.347	6.3656	6.3653	34.5374	34.5389	0.4026	99.6352	1.227	1.874
TN278	sta141	4/9/12	-107.142	16.5163	704.356	6.3561	6.3558	34.5374	34.5388	0.4037	99.6337	1.099	1.92
TN278	sta141	4/9/12	-107.142	16.5163	705.366	6.3536	6.3533	34.5371	34.5386	0.4032	99.641	1.2	1.795
TN278	sta141	4/9/12	-107.142	16.5163	706.375	6.3425	6.3421	34.5371	34.5386	0.4045	99.6566	1.247	1.813
TN278	sta141	4/9/12	-107.142	16.5163	707.385	6.3246	6.3235	34.5373	34.5389	0.3963	99.641	1.136	1.908
TN278	sta141	4/9/12	-107.142	16.5163	708.394	6.3079	6.3086	34.5375	34.539	0.3966	99.6357	1.197	1.879
TN278	sta141	4/9/12	-107.142	16.5163	709.403	6.3069	6.3067	34.5374	34.5387	0.4004	99.6493	1.187	1.883
TN278	sta141	4/9/12	-107.142	16.5163	710.413	6.3036	6.3035	34.5373	34.5386	0.3976	99.6431	1.152	1.712
TN278	sta141	4/9/12	-107.142	16.5163	711.422	6.3026	6.3022	34.537	34.5384	0.3995	99.6368	1.071	1.982
TN278	sta141	4/9/12	-107.142	16.5163	712.432	6.3007	6.2999	34.5368	34.5382	0.4025	99.6397	1.237	1.921
TN278	sta141	4/9/12	-107.142	16.5163	713.441	6.2908	6.2907	34.537	34.5384	0.3759	99.647	1.21	1.927
TN278	sta141	4/9/12	-107.142	16.5163	714.45	6.2854	6.2848	34.5367	34.5381	0.4214	99.6399	1.221	2.025
TN278	sta141	4/9/12	-107.142	16.5163	715.46	6.2766	6.2764	34.5368	34.5383	0.4085	99.6466	1.124	1.894
TN278	sta141	4/9/12	-107.142	16.5163	716.469	6.2687	6.2698	34.5367	34.5381	0.4354	99.6417	1.147	1.718
TN278	sta141	4/9/12	-107.142	16.5163	717.479	6.2584	6.2579	34.537	34.5384	0.398	99.6448	1.019	1.567
TN278	sta141	4/9/12	-107.142	16.5163	718.488	6.2567	6.2562	34.537	34.5384	0.398	99.6462	1.193	1.822
TN278	sta141	4/9/12	-107.142	16.5163	719.498	6.2565	6.2564	34.5368	34.5381	0.4068	99.6514	1.31	2.053
TN278	sta141	4/9/12	-107.142	16.5163	720.507	6.2558	6.2558	34.5367	34.538	0.3958	99.6336	1.078	1.912
TN278	sta141	4/9/12	-107.142	16.5163	721.516	6.254	6.2539	34.5366	34.538	0.4003	99.6443	1.074	1.821
TN278	sta141	4/9/12	-107.142	16.5163	722.526	6.252	6.2516	34.5365	34.538	0.3982	99.6475	1.301	1.862
TN278	sta141	4/9/12	-107.142	16.5163	723.535	6.2478	6.2478	34.5365	34.5378	0.3942	99.6455	1.245	1.903
TN278	sta141	4/9/12	-107.142	16.5163	724.545	6.2442	6.2443	34.5367	34.5378	0.3985	99.6474	1.118	1.649
TN278	sta141	4/9/12	-107.142	16.5163	725.554	6.2387	6.2385	34.5363	34.5377	0.402	99.64	1.164	2.073
TN278	sta141	4/9/12	-107.142	16.5163	726.564	6.2234	6.2232	34.5363	34.5378	0.3971	99.6433	1.225	1.703
TN278	sta141	4/9/12	-107.142	16.5163	727.573	6.1999	6.1997	34.5367	34.5383	0.379	99.6445	0.895	2.045
TN278	sta141	4/9/12	-107.142	16.5163	728.583	6.1926	6.1923	34.5368	34.5383	0.3926	99.646	1.243	1.909
TN278	sta141	4/9/12	-107.142	16.5163	729.592	6.189	6.1888	34.5367	34.5381	0.4291	99.6505	1.288	1.729
TN278	sta141	4/9/12	-107.142	16.5163	730.602	6.1861	6.1859	34.5365	34.538	0.4029	99.6478	1.186	1.712
TN278	sta141	4/9/12	-107.142	16.5163	731.611	6.1849	6.1846	34.5365	34.5378	0.3696	99.6479	1.211	1.819
TN278	sta141	4/9/12	-107.142	16.5163	732.621	6.1834	6.1832	34.5363	34.5376	0.3751	99.6479	1.186	1.942
TN278	sta141	4/9/12	-107.142	16.5163	733.63	6.1806	6.1803	34.5361	34.5375	0.3993	99.6462	1.214	1.906
TN278	sta141	4/9/12	-107.142	16.5163	734.64	6.1755	6.1747	34.536	34.5375	0.3986	99.6472	1.104	1.918
TN278	sta141	4/9/12	-107.142	16.5163	735.649	6.1553	6.155	34.5362	34.5376	0.4059	99.6444	1.039	1.967
TN278	sta141	4/9/12	-107.142	16.5163	736.659	6.1367	6.1367	34.5366	34.5378	0.4267	99.6472	1.285	1.908
TN278	sta141	4/9/12	-107.142	16.5163	737.668	6.1312	6.131	34.536	34.5374	0.3961	99.6385	1.16	1.708
TN278	sta141	4/9/12	-107.142	16.5163	738.678	6.1254	6.1252	34.5359	34.5374	0.3999	99.6531	1.244	1.914
TN278	sta141	4/9/12	-107.142	16.5163	739.687	6.1231	6.1227	34.5357	34.5373	0.3939	99.6471	1.06	1.941
TN278	sta141	4/9/12	-107.142	16.5163	740.697	6.1173	6.1171	34.5355	34.5371	0.3986	99.6566	1.243	1.863
TN278	sta141	4/9/12	-107.142	16.5163	741.706	6.1038	6.1035	34.5359	34.5374	0.3964	99.6522	1.134	1.761
TN278	sta141	4/9/12	-107.142	16.5163	742.716	6.0917	6.0915	34.5358	34.5375	0.3923	99.6695	1.153	1.786
TN278	sta141	4/9/12	-107.142	16.5163	743.726	6.0812	6.0811	34.5358	34.5373	0.405	99.6664	1.254	1.801
TN278	sta141	4/9/12	-107.142	16.5163	744.735	6.075	6.0748	34.5357	34.5371	0.4196	99.6579	1.076	2.07
TN278	sta141	4/9/12	-107.142	16.5163	745.745	6.071	6.0707	34.5354	34.5369	0.3755	99.6591	1.2	1.884
TN278	sta141	4/9/12	-107.142	16.5163	746.754	6.0691	6.0689	34.5351	34.5367	0.4258	99.6685	1.115	1.876
TN278	sta141	4/9/12	-107.142	16.5163	747.764	6.0671	6.0667	34.5351	34.5366	0.3925	99.6574	1.211	1.795
TN278	sta141	4/9/12	-107.142	16.5163	748.773	6.0624	6.062	34.535	34.5365	0.391	99.6499	1.237	2.003
TN278	sta141	4/9/12	-107.142	16.5163	749.783	6.0513	6.0512	34.5351	34.5367	0.4033	99.6597	1.137	2.005
TN278	sta141	4/9/12	-107.142	16.5163	750.793	6.0478	6.0477	34.5352	34.5367	0.3951	99.6605	1.014	2.019
TN278	sta141	4/9/12	-107.142	16.5163	751.802	6.0453	6.0456	34.5351	34.5366	0.3981	99.664	1.296	1.877
TN278	sta141	4/9/12	-107.142	16.5163	752.812	6.0407	6.0406	34.5352	34.5366	0.4079	99.6668	1.448	1.862
TN278	sta141	4/9/12	-107.142	16.5163	753.821	6.0331	6.0329	34.5352	34.5367	0.4349	99.6699	1.067	1.757
TN278	sta141	4/9/12	-107.142	16.5163	754.831	6.0111	6.011	34.5352	34.5369	0.3967	99.6626	1.033	1.758
TN278	sta141	4/9/12	-107.142	16.5163	755.841	5.9951	5.9949	34.5355	34.537	0.3966	99.6598	1.192	1.752
TN278	sta141	4/9/12	-107.142	16.5163	756.85	5.976	5.9762	34.5354	34.5369	0.3963	99.6667	1.118	2.024
TN278	sta141	4/9/12	-107.142	16.5163	757.86	5.9549	5.9547	34.5356	34.5369	0.398	99.6648	1.215	2.046
TN278	sta141	4/9/12	-107.142	16.5163	758.87	5.9442	5.9441	34.535	34.5366	0.4011	99.6637	1.231	1.988
TN278	sta141	4/9/12	-107.142	16.5163	759.879	5.925	5.9247	34.5352	34.5369	0.4037	99.6699	1.243	1.967
TN278	sta141	4/9/12	-107.142	16.5163	760.889	5.9173	5.9171	34.5352	34.5367	0.4365	99.6677	1.029	1.85
TN278	sta141	4/9/12	-107.142	16.5163	761.898	5.9022	5.902	34.5351	34.5367	0.4367	99.6698	1.144	1.954
TN278	sta141	4/9/12	-107.142	16.5163	762.908	5.8939	5.8937	34.5353	34.5367	0.3988	99.6687	1.203	1.885
TN278	sta141	4/9/12	-107.142	16.5163	763.918	5.8873	5.8871	34.5349	34.5366	0.3578	99.6616	1.245	1.713
TN278	sta141	4/9/12	-107.142	16.5163	764.927	5.8812	5.881	34.535	34.5366	0.4188	99.6598	1.19	1.866
TN278	sta141	4/9/12	-107.142	16.5163	765.937	5.8798	5.8795	34.535	34.5364	0.4317	99.6755	1.015	1.958
TN278	sta141	4/9/12	-107.142	16.5163	766.947	5.8787	5.8784	34.5347	34.5362	0.4153	99.6713	1.045	1.762
TN278	sta141	4/9/12	-107.142	16.5163	767.956	5.8703	5.8702	34.5346	34.5361	0.3978	99.6782	1.17	1.858
TN278	sta141	4/9/12	-107.142	16.5163	768.966	5.8603	5.8602	34.5348	34.5362	0.4482	99.6708	1.352	1.921
TN278	sta141	4/9/12	-107.142	16.5163	769.975	5.8494	5.8493	34.5348	34.5363	0.4039	99.6731	1.232	1.83
TN278	sta141	4/9/12	-107.142	16.5163	770.986	5.8411	5.8409	34.5348	34.5361	0.428	99.668	1.103	1.856
TN278	sta141	4/9/12	-107.142	16.5163	771.995	5.8364	5.8362	34.5345	34.5361	0.3984	99.6777	0.997	2.035
TN278	sta141	4/9/12	-107.142	16.5163	773.005	5.8356	5.8354	34.5344	34.5358	0.3977	99.6891	1.268	1.931
TN278	sta141	4/9/12	-107.142	16.5163	774.014	5.8352	5.8349	34.5342	34.5357	0.3973	99.6842	1.177	1.91
TN278	sta141	4/9/12	-107.142	16.5163	775.024	5.8316	5.8312	34.5342	34.5357	0.3996	99.6833	1.251	1.846
TN278	sta141	4/9/12	-107.142	16.5163	776.034	5.8305	5.8303	34.534	34.5356	0.4252	99.6962	0.894	1.883
TN278	sta141	4/9/12	-107.142	16.5163	777.043	5.8288	5.8285	34.5342	34.5356	0.4028	99.6916	1.23	1.851
TN278	sta141	4/9/12	-107.142	16.5163	778.053	5.8244	5.8242	34.534	34.5355	0.3737	99.684	1.176	1.866
TN278	sta141	4/9/12	-107.142	16.5163	779.063	5.8207	5.8205	34.5341	34.5355	0.374	99.6653	1.055	1.96
TN278	sta141	4/9/12	-107.142	16.5163	780.073	5.8187	5.8186	34.5341	34.5354	0.4039	99.6912	1.225	1.852
TN278	sta141	4/9/12	-107.142	16.5163	781.082	5.8157	5.8155	34.534	34.5353	0.422	99.6812	1.246	1.805
TN278	sta141	4/9/12	-107.142	16.5163	782.092	5.8108	5.8106	34.5339	34.5354	0.3906	99.685	1.141	1.927
TN278	sta141	4/9/12	-107.142	16.5163	783.102	5.8067	5.8065	34.5339	34.5352	0.3917	99.6534	1.004	2.051
TN278	sta141	4/9/12	-107.142	16.5163	784.112	5.7967	5.7964	34.5341	34.5355	0.3965	99.6701	1.227	2.03
TN278	sta141	4/9/12	-107.142	16.5163	785.121	5.7919	5.7917	34.534	34.5354	0.3989	99.6634	1.392	2.015
TN278	sta141	4/9/12	-107.142	16.5163	786.131	5.7895	5.7893	34.534	34.5353	0.3942	99.6803	1.109	1.934
TN278	sta141	4/9/12	-107.142	16.5163	787.141	5.7809	5.7806	34.5339	34.5354	0.3932	99.6792	1.131	2.095
TN278	sta141	4/9/12	-107.142	16.5163	788.151	5.7585	5.7581	34.5341	34.5358	0.3925	99.6702	1.123	2.073
TN278	sta141	4/9/12	-107.142	16.5163	789.16	5.7402	5.7403	34.5348	34.5363	0.394	99.6699	1.307	1.943
TN278	sta141	4/9/12	-107.142	16.5163	790.17	5.7352	5.735	34.5346	34.5361	0.3959	99.6794	1.128	1.799
TN278	sta141	4/9/12	-107.142	16.5163	791.18	5.7233	5.7232	34.5347	34.5362	0.393	99.6732	1.188	1.812
TN278	sta141	4/9/12	-107.142	16.5163	792.19	5.7206	5.7203	34.5345	34.5361	0.3977	99.6948	1.094	1.916
TN278	sta141	4/9/12	-107.142	16.5163	793.2	5.7183	5.7181	34.5345	34.5359	0.3942	99.6921	1.212	1.947
TN278	sta141	4/9/12	-107.142	16.5163	794.209	5.7173	5.7171	34.5344	34.5359	0.3905	99.691	1.009	1.983
TN278	sta141	4/9/12	-107.142	16.5163	795.219	5.7146	5.7144	34.5342	34.5357	0.3932	99.6791	1.388	2.02
TN278	sta141	4/9/12	-107.142	16.5163	796.229	5.7091	5.7088	34.5343	34.5357	0.3935	99.6746	1.103	1.989
TN278	sta141	4/9/12	-107.142	16.5163	797.239	5.7076	5.7074	34.5341	34.5356	0.3908	99.6931	1.138	1.812
TN278	sta141	4/9/12	-107.142	16.5163	798.249	5.7057	5.7054	34.5341	34.5355	0.3907	99.6649	1.074	1.862
TN278	sta141	4/9/12	-107.142	16.5163	799.258	5.7017	5.7014	34.534	34.5355	0.3917	99.68	1.27	1.973
TN278	sta141	4/9/12	-107.142	16.5163	800.268	5.6968	5.6964	34.534	34.5356	0.3913	99.6869	1.287	2.003
TN278	sta141	4/9/12	-107.142	16.5163	801.278	5.6943	5.6941	34.5341	34.5355	0.395	99.6737	1.132	2.109
TN278	sta141	4/9/12	-107.142	16.5163	802.288	5.6935	5.6932	34.534	34.5355	0.3904	99.6947	1.229	1.934
TN278	sta141	4/9/12	-107.142	16.5163	803.298	5.684	5.684	34.5341	34.5355	0.3956	99.6785	1.209	1.874
TN278	sta141	4/9/12	-107.142	16.5163	804.308	5.6728	5.6712	34.5339	34.5353	0.3959	99.6756	1.098	1.966
TN278	sta141	4/9/12	-107.142	16.5163	805.318	5.6677	5.6678	34.534	34.5354	0.3903	99.6914	1.071	2.129
TN278	sta141	4/9/12	-107.142	16.5163	806.327	5.6667	5.6665	34.5338	34.5353	0.3878	99.6954	1.306	2.085
TN278	sta141	4/9/12	-107.142	16.5163	807.337	5.6661	5.6658	34.5338	34.5352	0.4086	99.6967	1.124	1.901
TN278	sta141	4/9/12	-107.142	16.5163	808.347	5.6648	5.6644	34.5336	34.535	0.432	99.685	1.261	1.865
TN278	sta141	4/9/12	-107.142	16.5163	809.357	5.6612	5.661	34.5337	34.5351	0.4384	99.6846	1.259	1.966
TN278	sta141	4/9/12	-107.142	16.5163	810.367	5.6557	5.6548	34.5336	34.5351	0.4402	99.6904	1.22	2.022
TN278	sta141	4/9/12	-107.142	16.5163	811.377	5.6426	5.6435	34.5338	34.5351	0.4001	99.6973	1.334	2.026
TN278	sta141	4/9/12	-107.142	16.5163	812.387	5.6282	5.6278	34.5342	34.5356	0.4056	99.6852	1.156	2.031
TN278	sta141	4/9/12	-107.142	16.5163	813.396	5.6244	5.6244	34.5339	34.5354	0.4154	99.6675	1.186	1.912
TN278	sta141	4/9/12	-107.142	16.5163	814.406	5.6131	5.6128	34.534	34.5355	0.4159	99.6927	1.34	2.026
TN278	sta141	4/9/12	-107.142	16.5163	815.416	5.6092	5.609	34.534	34.5356	0.4067	99.6774	1.17	1.972
TN278	sta141	4/9/12	-107.142	16.5163	816.426	5.6067	5.6064	34.534	34.5355	0.3936	99.6954	1.21	1.938
TN278	sta141	4/9/12	-107.142	16.5163	817.436	5.6004	5.6002	34.5337	34.5353	0.404	99.6966	1.261	2.128
TN278	sta141	4/9/12	-107.142	16.5163	818.446	5.592	5.5919	34.5341	34.5355	0.4348	99.6872	1.17	2.108
TN278	sta141	4/9/12	-107.142	16.5163	819.456	5.5891	5.589	34.534	34.5355	0.433	99.6966	1.227	1.943
TN278	sta141	4/9/12	-107.142	16.5163	820.466	5.5822	5.582	34.5339	34.5354	0.4353	99.6888	1.258	2.178
TN278	sta141	4/9/12	-107.142	16.5163	821.476	5.5747	5.5745	34.534	34.5354	0.411	99.6957	1.246	2.058
TN278	sta141	4/9/12	-107.142	16.5163	822.486	5.5739	5.5737	34.5339	34.5354	0.4237	99.6989	1.227	1.865
TN278	sta141	4/9/12	-107.142	16.5163	823.496	5.574	5.5738	34.5338	34.5352	0.4302	99.6966	1.148	2.208
TN278	sta141	4/9/12	-107.142	16.5163	824.506	5.5741	5.5739	34.5337	34.5351	0.427	99.6992	1.191	2.081
TN278	sta141	4/9/12	-107.142	16.5163	825.516	5.5732	5.573	34.5336	34.5352	0.4384	99.6735	1.225	2.064
TN278	sta141	4/9/12	-107.142	16.5163	826.525	5.5657	5.5654	34.534	34.5354	0.4279	99.6926	1.303	2.017
TN278	sta141	4/9/12	-107.142	16.5163	827.536	5.5591	5.5588	34.5349	34.5364	0.4354	99.6981	1.338	1.87
TN278	sta141	4/9/12	-107.142	16.5163	828.545	5.5556	5.5553	34.5352	34.5366	0.3894	99.6966	1.148	1.948
TN278	sta141	4/9/12	-107.142	16.5163	829.555	5.5505	5.5502	34.5352	34.5367	0.4214	99.7046	1.225	2.137
TN278	sta141	4/9/12	-107.142	16.5163	830.565	5.5434	5.5432	34.5352	34.5366	0.4058	99.7048	1.262	2.083
TN278	sta141	4/9/12	-107.142	16.5163	831.576	5.5354	5.5351	34.535	34.5365	0.4184	99.7004	1.136	1.989
TN278	sta141	4/9/12	-107.142	16.5163	832.585	5.5226	5.5224	34.535	34.5366	0.4072	99.6875	1.299	1.957
TN278	sta141	4/9/12	-107.142	16.5163	833.595	5.5198	5.5195	34.5348	34.5364	0.4042	99.7055	1.251	2.212
TN278	sta141	4/9/12	-107.142	16.5163	834.605	5.5138	5.5138	34.5349	34.5363	0.3927	99.7094	1.179	1.967
TN278	sta141	4/9/12	-107.142	16.5163	835.615	5.5098	5.5096	34.5349	34.5363	0.3904	99.71	1.292	2.113
TN278	sta141	4/9/12	-107.142	16.5163	836.625	5.5084	5.5082	34.535	34.5363	0.4327	99.7047	1.264	2.072
TN278	sta141	4/9/12	-107.142	16.5163	837.635	5.508	5.5077	34.5349	34.5364	0.4296	99.7107	1.274	2.071
TN278	sta141	4/9/12	-107.142	16.5163	838.645	5.5027	5.5024	34.5348	34.5364	0.4117	99.6985	1.255	2.224
TN278	sta141	4/9/12	-107.142	16.5163	839.655	5.4852	5.485	34.5352	34.5368	0.3994	99.7032	1.268	2.101
TN278	sta141	4/9/12	-107.142	16.5163	840.665	5.4695	5.4694	34.5355	34.5371	0.4316	99.7055	1.307	2.087
TN278	sta141	4/9/12	-107.142	16.5163	841.675	5.4498	5.4496	34.5357	34.5374	0.3993	99.7059	1.265	2.241
TN278	sta141	4/9/12	-107.142	16.5163	842.685	5.4307	5.4306	34.5362	34.5377	0.3894	99.7177	1.262	2.038
TN278	sta141	4/9/12	-107.142	16.5163	843.696	5.4203	5.4201	34.5362	34.5377	0.3902	99.7161	1.31	2.17
TN278	sta141	4/9/12	-107.142	16.5163	844.705	5.4183	5.4181	34.5359	34.5374	0.4334	98.5096	1.328	2.214
TN278	sta141	4/9/12	-107.142	16.5163	845.715	5.418	5.4179	34.5357	34.5371	0.3893	99.0834	1.289	2.288
TN278	sta141	4/9/12	-107.142	16.5163	846.726	5.4148	5.4148	34.5354	34.5369	0.3938	99.6924	1.281	2.141
TN278	sta141	4/9/12	-107.142	16.5163	847.736	5.4086	5.4083	34.5354	34.5369	0.3912	99.7069	1.357	2.253
TN278	sta141	4/9/12	-107.142	16.5163	848.745	5.4055	5.4053	34.5352	34.5369	0.4196	99.688	1.524	2.184
TN278	sta141	4/9/12	-107.142	16.5163	849.756	5.3926	5.3924	34.5352	34.5367	0.4034	99.7191	1.374	2.464
TN278	sta141	4/9/12	-107.142	16.5163	850.766	5.3835	5.3833	34.5355	34.537	0.3877	99.7002	1.684	2.383
TN278	sta141	4/9/12	-107.142	16.5163	851.776	5.3784	5.3782	34.5354	34.5369	0.3879	99.7033	1.477	2.366
TN278	sta141	4/9/12	-107.142	16.5163	852.786	5.3732	5.3729	34.5353	34.5368	0.3895	99.6994	1.616	2.524
TN278	sta141	4/9/12	-107.142	16.5163	853.796	5.3693	5.369	34.5349	34.5366	0.3913	99.6965	1.538	2.327
TN278	sta141	4/9/12	-107.142	16.5163	854.806	5.3622	5.3621	34.5352	34.5366	0.3894	99.6966	1.486	2.418
TN278	sta141	4/9/12	-107.142	16.5163	855.816	5.357	5.3568	34.5352	34.5367	0.3895	99.6708	1.467	2.396
TN278	sta141	4/9/12	-107.142	16.5163	856.826	5.3536	5.3534	34.5352	34.5367	0.3893	99.6964	1.467	2.407
TN278	sta141	4/9/12	-107.142	16.5163	857.837	5.3441	5.344	34.5353	34.5368	0.39	99.6966	1.468	2.556
TN278	sta141	4/9/12	-107.142	16.5163	858.846	5.3364	5.3364	34.5354	34.5369	0.4164	99.6845	1.468	2.534
TN278	sta141	4/9/12	-107.142	16.5163	859.857	5.3299	5.3297	34.5353	34.5368	0.388	99.6974	1.485	2.552
TN278	sta141	4/9/12	-107.142	16.5163	860.867	5.3225	5.3222	34.5356	34.5372	0.3879	99.6977	1.48	2.475
TN278	sta141	4/9/12	-107.142	16.5163	861.877	5.3204	5.3202	34.5357	34.5371	0.3879	99.6997	1.435	2.538
TN278	sta141	4/9/12	-107.142	16.5163	862.887	5.3177	5.3175	34.5358	34.5372	0.4154	99.6981	1.47	2.436
TN278	sta141	4/9/12	-107.142	16.5163	863.897	5.3142	5.314	34.5359	34.5374	0.4336	99.6966	1.47	2.355
TN278	sta141	4/9/12	-107.142	16.5163	864.907	5.3085	5.3084	34.5358	34.5374	0.4337	99.7015	1.47	2.483
TN278	sta141	4/9/12	-107.142	16.5163	865.917	5.2997	5.2995	34.5361	34.5376	0.4313	99.7162	1.471	2.476
TN278	sta141	4/9/12	-107.142	16.5163	866.928	5.2951	5.295	34.5359	34.5374	0.4311	99.7014	1.471	2.537
TN278	sta141	4/9/12	-107.142	16.5163	867.938	5.2937	5.2936	34.5358	34.5372	0.4033	99.6984	1.471	2.619
TN278	sta141	4/9/12	-107.142	16.5163	868.948	5.2933	5.2932	34.5356	34.537	0.3997	99.7	1.472	2.584
TN278	sta141	4/9/12	-107.142	16.5163	869.958	5.2921	5.292	34.5355	34.537	0.4179	99.702	1.512	2.566
TN278	sta141	4/9/12	-107.142	16.5163	870.968	5.2886	5.2885	34.5355	34.537	0.3879	99.6952	1.645	2.578
TN278	sta141	4/9/12	-107.142	16.5163	871.978	5.2857	5.2856	34.5354	34.5369	0.4078	99.6818	1.75	2.653
TN278	sta141	4/9/12	-107.142	16.5163	872.989	5.2826	5.2823	34.5354	34.5367	0.4308	99.6806	1.699	2.712
TN278	sta141	4/9/12	-107.142	16.5163	873.999	5.2797	5.2793	34.5352	34.5367	0.4276	99.6965	1.96	2.648
TN278	sta141	4/9/12	-107.142	16.5163	875.009	5.27	5.2699	34.5355	34.5369	0.4277	99.6954	2.151	2.899
TN278	sta141	4/9/12	-107.142	16.5163	876.019	5.2619	5.2618	34.5357	34.537	0.3947	99.6752	2.31	2.82
TN278	sta141	4/9/12	-107.142	16.5163	877.029	5.2601	5.26	34.5354	34.5369	0.4176	99.6869	1.709	2.763
TN278	sta141	4/9/12	-107.142	16.5163	878.04	5.255	5.2549	34.5356	34.537	0.4073	99.6833	1.919	2.762
TN278	sta141	4/9/12	-107.142	16.5163	879.05	5.2515	5.2513	34.5356	34.5371	0.4156	99.6557	2.051	2.783
TN278	sta141	4/9/12	-107.142	16.5163	880.06	5.2483	5.2481	34.5356	34.537	0.3867	99.6602	1.922	2.876
TN278	sta141	4/9/12	-107.142	16.5163	881.07	5.2449	5.2448	34.5357	34.5371	0.396	99.6626	1.986	2.952
TN278	sta141	4/9/12	-107.142	16.5163	882.08	5.2371	5.2368	34.5358	34.5373	0.4193	99.6665	1.937	2.81
TN278	sta141	4/9/12	-107.142	16.5163	883.091	5.2299	5.2297	34.536	34.5374	0.3991	99.662	1.862	2.9
TN278	sta141	4/9/12	-107.142	16.5163	884.101	5.2289	5.2287	34.5357	34.5373	0.4088	99.6769	1.988	2.977
TN278	sta141	4/9/12	-107.142	16.5163	885.111	5.2269	5.2267	34.5357	34.5373	0.4129	99.6809	2.093	3.003
TN278	sta141	4/9/12	-107.142	16.5163	886.121	5.222	5.2219	34.5357	34.5372	0.4218	99.6931	2.211	2.982
TN278	sta141	4/9/12	-107.142	16.5163	887.132	5.215	5.2149	34.5357	34.5371	0.4243	99.6618	2.324	3.046
TN278	sta141	4/9/12	-107.142	16.5163	888.142	5.2045	5.2043	34.5359	34.5374	0.4306	99.6406	2.151	3.06
TN278	sta141	4/9/12	-107.142	16.5163	889.152	5.1974	5.1973	34.536	34.5376	0.4298	99.6607	2.209	3.186
TN278	sta141	4/9/12	-107.142	16.5163	890.162	5.1924	5.1923	34.536	34.5374	0.4165	99.6504	2.141	3.089
TN278	sta141	4/9/12	-107.142	16.5163	891.173	5.189	5.1887	34.536	34.5375	0.4097	99.6546	2.109	3.169
TN278	sta141	4/9/12	-107.142	16.5163	892.183	5.1849	5.1847	34.536	34.5375	0.4351	99.6497	2.318	3.175
TN278	sta141	4/9/12	-107.142	16.5163	893.193	5.1763	5.1762	34.5362	34.5378	0.401	99.66	2.162	3.094
TN278	sta141	4/9/12	-107.142	16.5163	894.203	5.1712	5.171	34.5364	34.5379	0.3882	99.6573	2.103	3.163
TN278	sta141	4/9/12	-107.142	16.5163	895.214	5.1658	5.1656	34.5363	34.5378	0.3894	99.6397	2.213	3.171
TN278	sta141	4/9/12	-107.142	16.5163	896.224	5.158	5.1577	34.5365	34.538	0.4061	99.6443	2.457	3.15
TN278	sta141	4/9/12	-107.142	16.5163	897.234	5.1519	5.1519	34.5365	34.538	0.424	99.6608	2.462	3.143
TN278	sta141	4/9/12	-107.142	16.5163	898.245	5.1487	5.1485	34.5364	34.5379	0.4197	99.6588	2.245	3.242
TN278	sta141	4/9/12	-107.142	16.5163	899.255	5.1446	5.1445	34.5365	34.538	0.4036	99.6575	2.295	3.239
TN278	sta141	4/9/12	-107.142	16.5163	900.265	5.1395	5.1394	34.5364	34.5381	0.4338	99.6598	2.287	3.122
TN278	sta141	4/9/12	-107.142	16.5163	901.275	5.1366	5.1364	34.5365	34.538	0.4277	99.6461	2.164	3.101
TN278	sta141	4/9/12	-107.142	16.5163	902.286	5.132	5.1319	34.5366	34.5381	0.3949	99.6655	2.37	3.131
TN278	sta141	4/9/12	-107.142	16.5163	903.296	5.1261	5.1259	34.5366	34.5381	0.4306	99.686	2.332	3.203
TN278	sta141	4/9/12	-107.142	16.5163	904.307	5.12	5.1196	34.5367	34.5383	0.4209	99.692	2.508	3.225
TN278	sta141	4/9/12	-107.142	16.5163	905.317	5.1175	5.1173	34.5367	34.5383	0.4265	99.6853	2.454	3.31
TN278	sta141	4/9/12	-107.142	16.5163	906.327	5.1148	5.1144	34.5365	34.5381	0.4313	99.653	2.399	3.489
TN278	sta141	4/9/12	-107.142	16.5163	907.337	5.1034	5.1031	34.5369	34.5385	0.4171	99.6599	2.393	3.456
TN278	sta141	4/9/12	-107.142	16.5163	908.348	5.0931	5.0929	34.5371	34.5387	0.3976	99.6566	2.762	3.379
TN278	sta141	4/9/12	-107.142	16.5163	909.358	5.0857	5.0853	34.5372	34.5388	0.4342	99.6571	2.803	3.513
TN278	sta141	4/9/12	-107.142	16.5163	910.368	5.0833	5.0831	34.5371	34.5386	0.4105	99.6645	2.618	3.593
TN278	sta141	4/9/12	-107.142	16.5163	911.379	5.0833	5.083	34.5368	34.5384	0.4173	99.6522	2.635	3.524
TN278	sta141	4/9/12	-107.142	16.5163	912.389	5.0834	5.0833	34.5367	34.5383	0.4207	99.6514	2.55	3.531
TN278	sta141	4/9/12	-107.142	16.5163	913.4	5.0835	5.0834	34.5367	34.5382	0.43	99.6585	2.572	3.497
TN278	sta141	4/9/12	-107.142	16.5163	914.41	5.0835	5.0834	34.5366	34.5381	0.4322	99.6552	2.607	3.537
TN278	sta141	4/9/12	-107.142	16.5163	915.42	5.0815	5.0813	34.5367	34.5381	0.3967	99.6647	2.541	3.514
TN278	sta141	4/9/12	-107.142	16.5163	916.431	5.0785	5.0781	34.5367	34.5381	0.4157	99.6537	2.741	3.488
TN278	sta141	4/9/12	-107.142	16.5163	917.441	5.0726	5.0721	34.5367	34.5383	0.4301	99.6559	2.772	3.632
TN278	sta141	4/9/12	-107.142	16.5163	918.451	5.0682	5.068	34.5368	34.5383	0.405	99.6457	2.977	3.837
TN278	sta141	4/9/12	-107.142	16.5163	919.462	5.0655	5.0652	34.5369	34.5383	0.4182	99.65	2.764	3.657
TN278	sta141	4/9/12	-107.142	16.5163	920.472	5.0633	5.0631	34.5366	34.5382	0.4524	99.6458	2.743	3.784
TN278	sta141	4/9/12	-107.142	16.5163	921.483	5.0617	5.0615	34.5367	34.5382	0.42	99.6583	2.783	3.695
TN278	sta141	4/9/12	-107.142	16.5163	922.493	5.0569	5.0566	34.5367	34.5384	0.4	99.6417	2.803	3.688
TN278	sta141	4/9/12	-107.142	16.5163	923.504	5.0531	5.0529	34.5369	34.5385	0.4348	99.6511	2.719	3.754
TN278	sta141	4/9/12	-107.142	16.5163	924.514	5.0513	5.051	34.537	34.5385	0.4319	99.667	2.763	3.837
TN278	sta141	4/9/12	-107.142	16.5163	925.524	5.0453	5.0453	34.5369	34.5384	0.4306	99.6672	2.89	3.869
TN278	sta141	4/9/12	-107.142	16.5163	926.535	5.0344	5.0342	34.5371	34.5387	0.4315	99.6498	3.175	3.997
TN278	sta141	4/9/12	-107.142	16.5163	927.545	5.0257	5.0256	34.5373	34.5388	0.4315	99.6457	3.227	3.961
TN278	sta141	4/9/12	-107.142	16.5163	928.556	5.017	5.0168	34.5376	34.5391	0.4273	99.6465	3.004	3.942
TN278	sta141	4/9/12	-107.142	16.5163	929.566	5.0156	5.0153	34.5374	34.5389	0.4334	99.6523	3.367	3.905
TN278	sta141	4/9/12	-107.142	16.5163	930.576	5.0144	5.0142	34.5372	34.5388	0.396	99.642	2.852	3.907
TN278	sta141	4/9/12	-107.142	16.5163	931.587	5.0133	5.0132	34.5372	34.5387	0.4264	99.6585	3.107	3.948
TN278	sta141	4/9/12	-107.142	16.5163	932.597	5.012	5.0118	34.5372	34.5387	0.3877	99.6577	3.068	3.95
TN278	sta141	4/9/12	-107.142	16.5163	933.608	5.0068	5.0066	34.5373	34.5388	0.3892	99.6513	3.235	4.032
TN278	sta141	4/9/12	-107.142	16.5163	934.618	5.0012	5.001	34.5375	34.539	0.4286	99.6475	3.539	4.113
TN278	sta141	4/9/12	-107.142	16.5163	935.629	4.9971	4.997	34.5376	34.539	0.4294	99.6616	3.101	4.048
TN278	sta141	4/9/12	-107.142	16.5163	936.639	4.9915	4.9912	34.5377	34.5392	0.426	99.6163	3	4.117
TN278	sta141	4/9/12	-107.142	16.5163	937.65	4.9881	4.9879	34.5376	34.5391	0.4273	99.6543	3.658	4.118
TN278	sta141	4/9/12	-107.142	16.5163	938.66	4.9818	4.9817	34.5378	34.5392	0.4294	99.656	3.264	4.244
TN278	sta141	4/9/12	-107.142	16.5163	939.671	4.9778	4.9775	34.5377	34.5393	0.4306	99.6565	3.558	4.267
TN278	sta141	4/9/12	-107.142	16.5163	940.681	4.974	4.9737	34.5378	34.5393	0.4216	99.6485	3.323	4.185
TN278	sta141	4/9/12	-107.142	16.5163	941.692	4.9672	4.9668	34.5379	34.5395	0.425	99.6519	3.319	4.364
TN278	sta141	4/9/12	-107.142	16.5163	942.702	4.9603	4.9601	34.5382	34.5397	0.427	99.6509	3.188	4.377
TN278	sta141	4/9/12	-107.142	16.5163	943.713	4.9585	4.9581	34.5381	34.5395	0.4228	99.6656	3.374	4.347
TN278	sta141	4/9/12	-107.142	16.5163	944.724	4.9575	4.9571	34.538	34.5394	0.4303	99.6574	3.546	4.361
TN278	sta141	4/9/12	-107.142	16.5163	945.734	4.9529	4.9529	34.5379	34.5393	0.3944	99.653	3.465	4.469
TN278	sta141	4/9/12	-107.142	16.5163	946.744	4.9448	4.9449	34.5381	34.5397	0.3881	99.6455	3.578	4.518
TN278	sta141	4/9/12	-107.142	16.5163	947.755	4.9392	4.9386	34.538	34.5396	0.4293	99.6432	3.731	4.572
TN278	sta141	4/9/12	-107.142	16.5163	948.765	4.9324	4.9323	34.5383	34.5398	0.4247	99.6422	3.756	4.565
TN278	sta141	4/9/12	-107.142	16.5163	949.776	4.9294	4.9293	34.5381	34.5396	0.405	99.6536	3.673	4.679
TN278	sta141	4/9/12	-107.142	16.5163	950.787	4.9191	4.9189	34.5386	34.54	0.4123	99.6512	3.716	4.747
TN278	sta141	4/9/12	-107.142	16.5163	951.797	4.9144	4.9142	34.5386	34.5401	0.423	99.6406	3.834	4.79
TN278	sta141	4/9/12	-107.142	16.5163	952.808	4.9101	4.91	34.5386	34.5401	0.4215	99.6314	3.878	4.685
TN278	sta141	4/9/12	-107.142	16.5163	953.818	4.9004	4.9003	34.5388	34.5403	0.4266	99.6394	4.17	4.774
TN278	sta141	4/9/12	-107.142	16.5163	954.829	4.891	4.8908	34.5389	34.5405	0.3955	99.6389	4.094	5.004
TN278	sta141	4/9/12	-107.142	16.5163	955.839	4.8843	4.8842	34.5389	34.5405	0.4246	99.6354	3.9	4.971
TN278	sta141	4/9/12	-107.142	16.5163	956.85	4.8792	4.8791	34.5391	34.5405	0.4309	99.642	4.061	4.977
TN278	sta141	4/9/12	-107.142	16.5163	957.861	4.8782	4.878	34.5388	34.5406	0.4337	99.6405	4.01	5.042
TN278	sta141	4/9/12	-107.142	16.5163	958.871	4.878	4.878	34.5389	34.5402	0.4352	99.6267	4.279	5.015
TN278	sta141	4/9/12	-107.142	16.5163	959.882	4.8778	4.8776	34.5388	34.5402	0.4358	99.637	4.108	4.992
TN278	sta141	4/9/12	-107.142	16.5163	960.892	4.8771	4.877	34.5387	34.5402	0.4008	99.6381	3.922	5.07
TN278	sta141	4/9/12	-107.142	16.5163	961.903	4.8763	4.8762	34.5386	34.5402	0.4243	99.6363	4.16	5.119
TN278	sta141	4/9/12	-107.142	16.5163	962.914	4.875	4.8749	34.5386	34.54	0.4325	99.6198	4.095	5.031
TN278	sta141	4/9/12	-107.142	16.5163	963.924	4.8743	4.8741	34.5384	34.54	0.4307	99.6361	4.039	5.034
TN278	sta141	4/9/12	-107.142	16.5163	964.935	4.8738	4.8736	34.5385	34.54	0.4184	99.64	4.06	5.057
TN278	sta141	4/9/12	-107.142	16.5163	965.945	4.8724	4.872	34.5384	34.54	0.391	99.643	4.059	5.071
TN278	sta141	4/9/12	-107.142	16.5163	966.956	4.8711	4.8709	34.5386	34.5401	0.4303	99.6432	4.072	5.099
TN278	sta141	4/9/12	-107.142	16.5163	967.967	4.8703	4.8702	34.5386	34.5399	0.4255	99.6353	4.043	5.068
TN278	sta141	4/9/12	-107.142	16.5163	968.977	4.8689	4.8687	34.5386	34.54	0.4169	99.6399	4.054	5.017
TN278	sta141	4/9/12	-107.142	16.5163	969.988	4.8666	4.8665	34.5387	34.54	0.389	99.6417	4.151	5.052
TN278	sta141	4/9/12	-107.142	16.5163	970.999	4.8611	4.861	34.5388	34.5402	0.4242	99.6349	4.08	5.087
TN278	sta141	4/9/12	-107.142	16.5163	972.009	4.8586	4.8585	34.5388	34.5401	0.4277	99.6374	4.079	5.09
TN278	sta141	4/9/12	-107.142	16.5163	973.02	4.8567	4.8566	34.5388	34.5402	0.4533	99.6456	4.05	5.012
TN278	sta141	4/9/12	-107.142	16.5163	974.031	4.8556	4.8554	34.5388	34.5402	0.3921	99.6421	4.077	5.062
TN278	sta141	4/9/12	-107.142	16.5163	975.041	4.8547	4.8545	34.5387	34.5402	0.4252	99.6374	4.027	5.124
TN278	sta141	4/9/12	-107.142	16.5163	976.052	4.848	4.8479	34.5389	34.5403	0.428	99.6356	4.175	5.033
TN278	sta141	4/9/12	-107.142	16.5163	977.063	4.842	4.8419	34.539	34.5405	0.4212	99.6389	4.268	5.129
TN278	sta141	4/9/12	-107.142	16.5163	978.073	4.8345	4.8343	34.5391	34.5407	0.4219	99.6401	3.973	5.188
TN278	sta141	4/9/12	-107.142	16.5163	979.084	4.8254	4.8252	34.5395	34.5411	0.3907	99.6256	4.459	5.263
TN278	sta141	4/9/12	-107.142	16.5163	980.095	4.8199	4.8198	34.5396	34.5412	0.4239	99.6454	4.345	5.218
TN278	sta141	4/9/12	-107.142	16.5163	981.105	4.8147	4.8146	34.5398	34.5413	0.4252	99.6523	4.348	5.236
TN278	sta141	4/9/12	-107.142	16.5163	982.116	4.8095	4.8095	34.5399	34.5413	0.4242	99.6365	4.497	5.341
TN278	sta141	4/9/12	-107.142	16.5163	983.127	4.8041	4.804	34.5399	34.5414	0.4046	99.642	4.347	5.38
TN278	sta141	4/9/12	-107.142	16.5163	984.137	4.7989	4.7988	34.5399	34.5414	0.4059	99.6396	4.758	5.595
TN278	sta141	4/9/12	-107.142	16.5163	985.148	4.7823	4.7822	34.5404	34.5419	0.4226	99.6369	4.979	5.755
TN278	sta141	4/9/12	-107.142	16.5163	986.159	4.7729	4.7727	34.5406	34.5422	0.4264	99.639	5.028	5.82
TN278	sta141	4/9/12	-107.142	16.5163	987.169	4.762	4.7618	34.5408	34.5425	0.4324	99.6355	5.288	6.019
TN278	sta141	4/9/12	-107.142	16.5163	988.18	4.7483	4.7481	34.5413	34.5429	0.4252	99.6385	4.985	6.041
TN278	sta141	4/9/12	-107.142	16.5163	989.191	4.7396	4.7396	34.5414	34.5429	0.4247	99.6386	5.228	6.019
TN278	sta141	4/9/12	-107.142	16.5163	990.202	4.7383	4.7383	34.5411	34.5425	0.4282	99.6299	5.162	6.184
TN278	sta141	4/9/12	-107.142	16.5163	991.213	4.7332	4.733	34.5411	34.5426	0.4238	99.6289	4.91	6.175
TN278	sta141	4/9/12	-107.142	16.5163	992.223	4.727	4.7269	34.5412	34.5427	0.3931	99.633	4.916	6.208
TN278	sta141	4/9/12	-107.142	16.5163	993.234	4.7214	4.7212	34.5414	34.5428	0.4256	99.6343	4.969	6.287
TN278	sta141	4/9/12	-107.142	16.5163	994.245	4.7157	4.7157	34.5414	34.543	0.4219	99.6413	5.314	6.337
TN278	sta141	4/9/12	-107.142	16.5163	995.256	4.7095	4.7096	34.5415	34.543	0.4258	99.6314	5.593	6.223
TN278	sta141	4/9/12	-107.142	16.5163	996.266	4.7047	4.7045	34.5416	34.5432	0.4167	99.6366	6.007	6.398
TN278	sta141	4/9/12	-107.142	16.5163	997.277	4.6993	4.6991	34.5417	34.5434	0.3876	99.6416	5.812	6.575
TN278	sta141	4/9/12	-107.142	16.5163	998.288	4.6943	4.6942	34.5419	34.5434	0.4148	99.6243	5.577	6.549
TN278	sta141	4/9/12	-107.142	16.5163	999.299	4.69	4.6898	34.542	34.5436	0.4204	99.606	5.745	6.647
TN278	sta141	4/9/12	-107.142	16.5163	1000.31	4.6856	4.6856	34.5421	34.5436	0.4289	99.617	6	6.757
TN278	sta141	4/9/12	-107.142	16.5163	1001.32	4.6814	4.6812	34.5422	34.5436	0.3939	99.6232	5.881	6.863
TN278	sta141	4/9/12	-107.142	16.5163	1002.33	4.6749	4.6747	34.5423	34.5437	0.3882	99.6333	5.752	6.829
TN278	sta141	4/9/12	-107.142	16.5163	1003.34	4.6708	4.6708	34.5423	34.5436	0.416	99.6228	5.971	6.944
TN278	sta141	4/9/12	-107.142	16.5163	1004.35	4.6636	4.6635	34.5422	34.5437	0.3966	99.6258	6.069	6.982
TN278	sta141	4/9/12	-107.142	16.5163	1005.36	4.6545	4.6545	34.5426	34.5439	0.423	99.6323	6.175	7.158
TN278	sta141	4/9/12	-107.142	16.5163	1006.37	4.6486	4.6485	34.5426	34.5441	0.4214	99.6284	6.408	7.133
TN278	sta141	4/9/12	-107.142	16.5163	1007.38	4.644	4.6439	34.5426	34.5441	0.4227	99.6317	6.097	7.185
TN278	sta141	4/9/12	-107.142	16.5163	1008.4	4.6335	4.6333	34.5432	34.5445	0.4215	99.6169	6.278	7.359
TN278	sta141	4/9/12	-107.142	16.5163	1009.41	4.6315	4.6307	34.543	34.5446	0.4232	99.6179	6.291	7.377
TN278	sta141	4/9/12	-107.142	16.5163	1010.42	4.6313	4.6311	34.5429	34.5445	0.4271	99.6165	6.517	7.434
TN278	sta141	4/9/12	-107.142	16.5163	1011.43	4.6341	4.6336	34.5426	34.544	0.4305	99.6165	6.464	7.522
TN278	sta141	4/9/12	-107.142	16.5163	1012.44	4.6259	4.6248	34.5428	34.5443	0.4264	99.6211	6.328	7.424
TN278	sta141	4/9/12	-107.142	16.5163	1013.45	4.6134	4.6133	34.5433	34.5449	0.4323	99.6165	6.321	7.498
TN278	sta141	4/9/12	-107.142	16.5163	1014.46	4.6094	4.6093	34.5434	34.545	0.4261	99.6178	6.521	7.623
TN278	sta141	4/9/12	-107.142	16.5163	1015.47	4.6011	4.6009	34.5438	34.5452	0.423	99.6165	6.949	7.677
TN278	sta141	4/9/12	-107.142	16.5163	1016.48	4.5986	4.5984	34.5438	34.5453	0.4232	99.6165	6.767	7.76
TN278	sta141	4/9/12	-107.142	16.5163	1017.49	4.596	4.5957	34.5436	34.5452	0.4361	99.6165	6.518	7.607
TN278	sta141	4/9/12	-107.142	16.5163	1018.5	4.5915	4.5913	34.5438	34.5453	0.4489	99.6165	6.468	7.732
TN278	sta141	4/9/12	-107.142	16.5163	1019.51	4.59	4.5898	34.5437	34.5452	0.4232	99.6165	6.728	7.915
TN278	sta141	4/9/12	-107.142	16.5163	1020.53	4.5875	4.5875	34.5438	34.5451	0.4267	99.6165	6.878	7.762
TN278	sta141	4/9/12	-107.142	16.5163	1021.54	4.5851	4.585	34.5436	34.5452	0.4202	99.6165	6.69	7.814
TN278	sta141	4/9/12	-107.142	16.5163	1022.55	4.5812	4.581	34.5436	34.5452	0.4263	99.6188	6.973	7.839
TN278	sta141	4/9/12	-107.142	16.5163	1023.56	4.5699	4.5695	34.5441	34.5457	0.4229	99.615	7.065	8.121
TN278	sta141	4/9/12	-107.142	16.5163	1024.57	4.5603	4.5601	34.5446	34.5461	0.4199	99.6166	7.21	8.215
TN278	sta141	4/9/12	-107.142	16.5163	1025.58	4.5569	4.5571	34.5446	34.5461	0.4216	99.6066	7.283	8.144
TN278	sta141	4/9/12	-107.142	16.5163	1026.59	4.5518	4.552	34.5447	34.5462	0.4232	99.6162	7.36	8.324
TN278	sta141	4/9/12	-107.142	16.5163	1027.6	4.5486	4.5485	34.5448	34.5462	0.423	99.6165	7.624	8.374
TN278	sta141	4/9/12	-107.142	16.5163	1028.61	4.5335	4.5334	34.5452	34.5468	0.4239	99.6165	7.454	8.529
TN278	sta141	4/9/12	-107.142	16.5163	1029.62	4.5234	4.523	34.5456	34.5471	0.4245	99.613	7.861	8.775
TN278	sta141	4/9/12	-107.142	16.5163	1030.63	4.5143	4.5141	34.5456	34.5471	0.4206	99.6092	7.883	8.862
TN278	sta141	4/9/12	-107.142	16.5163	1031.65	4.507	4.5067	34.5458	34.5473	0.4247	99.6084	8.21	8.931
TN278	sta141	4/9/12	-107.142	16.5163	1032.66	4.5033	4.5032	34.5458	34.5474	0.4197	99.6169	8.369	9.235
TN278	sta141	4/9/12	-107.142	16.5163	1033.67	4.4977	4.4975	34.5459	34.5473	0.4256	99.6165	8.343	9.127
TN278	sta141	4/9/12	-107.142	16.5163	1034.68	4.4917	4.4916	34.5462	34.5477	0.4218	99.6165	8.416	9.312
TN278	sta141	4/9/12	-107.142	16.5163	1035.69	4.4905	4.49	34.546	34.5474	0.4077	99.6032	8.614	9.5
TN278	sta141	4/9/12	-107.142	16.5163	1036.7	4.4887	4.4887	34.5458	34.5473	0.4059	99.6054	8.282	9.511
TN278	sta141	4/9/12	-107.142	16.5163	1037.71	4.488	4.488	34.5457	34.547	0.4315	99.6166	8.479	9.41
TN278	sta141	4/9/12	-107.142	16.5163	1038.72	4.4754	4.4754	34.5459	34.5475	0.46	99.6155	8.34	9.425
TN278	sta141	4/9/12	-107.142	16.5163	1039.73	4.4642	4.4641	34.5463	34.5478	0.4291	99.6154	8.416	9.551
TN278	sta141	4/9/12	-107.142	16.5163	1040.74	4.4621	4.462	34.5463	34.5478	0.4225	99.6165	8.432	9.709
TN278	sta141	4/9/12	-107.142	16.5163	1041.76	4.4606	4.4604	34.5462	34.5477	0.4198	99.6192	8.784	9.563
TN278	sta141	4/9/12	-107.142	16.5163	1042.77	4.4552	4.455	34.5465	34.548	0.4218	99.6134	8.646	9.637
TN278	sta141	4/9/12	-107.142	16.5163	1043.78	4.453	4.4529	34.5464	34.5479	0.4184	99.6134	8.47	9.652
TN278	sta141	4/9/12	-107.142	16.5163	1044.79	4.448	4.4479	34.5467	34.5482	0.4184	99.6164	8.583	9.803
TN278	sta141	4/9/12	-107.142	16.5163	1045.8	4.4454	4.4453	34.5465	34.5482	0.4219	99.6165	8.461	9.907
TN278	sta141	4/9/12	-107.142	16.5163	1046.81	4.4433	4.4433	34.5467	34.5481	0.4392	99.6165	8.437	9.802
TN278	sta141	4/9/12	-107.142	16.5163	1047.82	4.4393	4.4393	34.5467	34.548	0.4359	99.6165	8.439	9.901
TN278	sta141	4/9/12	-107.142	16.5163	1048.83	4.4337	4.4337	34.5468	34.5481	0.4158	99.6052	8.584	9.911
TN278	sta141	4/9/12	-107.142	16.5163	1049.84	4.431	4.4309	34.5467	34.548	0.3865	99.616	8.871	10.059
TN278	sta141	4/9/12	-107.142	16.5163	1050.86	4.4303	4.4301	34.5465	34.548	0.4231	99.6155	8.811	9.968
TN278	sta141	4/9/12	-107.142	16.5163	1051.87	4.4247	4.4246	34.5467	34.5483	0.4211	99.6165	9.338	10.147
TN278	sta141	4/9/12	-107.142	16.5163	1052.88	4.4227	4.4225	34.5469	34.5482	0.4216	99.6179	9.432	10.204
TN278	sta141	4/9/12	-107.142	16.5163	1053.89	4.4201	4.4199	34.5468	34.5483	0.4202	99.6165	9.081	10.256
TN278	sta141	4/9/12	-107.142	16.5163	1054.9	4.4172	4.417	34.5469	34.5484	0.4222	99.6165	8.994	10.202
TN278	sta141	4/9/12	-107.142	16.5163	1055.91	4.4132	4.413	34.5469	34.5486	0.4222	99.6148	9.339	10.192
TN278	sta141	4/9/12	-107.142	16.5163	1056.92	4.4083	4.4081	34.5472	34.5487	0.4595	99.6165	9.699	10.453
TN278	sta141	4/9/12	-107.142	16.5163	1057.93	4.3973	4.3972	34.5475	34.5491	0.4547	99.6165	9.532	10.659
TN278	sta141	4/9/12	-107.142	16.5163	1058.94	4.3849	4.3849	34.5482	34.5496	0.4291	99.6165	9.756	10.735
TN278	sta141	4/9/12	-107.142	16.5163	1059.95	4.3796	4.3795	34.5481	34.5495	0.4225	99.6128	9.969	11.108
TN278	sta141	4/9/12	-107.142	16.5163	1060.96	4.3759	4.3758	34.5481	34.5495	0.4251	99.6178	9.916	11.056
TN278	sta141	4/9/12	-107.142	16.5163	1061.98	4.3737	4.3736	34.5481	34.5496	0.4289	99.6164	9.872	10.991
TN278	sta141	4/9/12	-107.142	16.5163	1062.99	4.3696	4.3695	34.5481	34.5496	0.421	99.6165	10.055	11.079
TN278	sta141	4/9/12	-107.142	16.5163	1064	4.3663	4.3662	34.5482	34.5496	0.4183	99.6174	10.121	11.195
TN278	sta141	4/9/12	-107.142	16.5163	1065.01	4.3594	4.3595	34.5485	34.5498	0.4223	99.6165	10.334	11.402
TN278	sta141	4/9/12	-107.142	16.5163	1066.02	4.3544	4.3542	34.5486	34.5501	0.4213	99.5789	10.198	11.475
TN278	sta141	4/9/12	-107.142	16.5163	1067.03	4.3485	4.3483	34.5488	34.5504	0.4199	99.6166	10.328	11.569
TN278	sta141	4/9/12	-107.142	16.5163	1068.04	4.3471	4.3469	34.5486	34.5501	0.4252	99.6165	10.47	11.471
TN278	sta141	4/9/12	-107.142	16.5163	1069.05	4.3418	4.3415	34.5489	34.5503	0.4235	99.6165	10.718	11.691
TN278	sta141	4/9/12	-107.142	16.5163	1070.07	4.3317	4.3312	34.5493	34.551	0.4235	99.6165	10.796	11.934
TN278	sta141	4/9/12	-107.142	16.5163	1071.08	4.3249	4.324	34.5495	34.551	0.4201	99.6165	10.997	11.99
TN278	sta141	4/9/12	-107.142	16.5163	1072.09	4.3216	4.3205	34.5496	34.551	0.4601	99.61	10.904	11.916
TN278	sta141	4/9/12	-107.142	16.5163	1073.1	4.3192	4.3191	34.5495	34.551	0.4225	99.6087	11.187	11.967
TN278	sta141	4/9/12	-107.142	16.5163	1074.11	4.3189	4.3186	34.5494	34.5507	0.4194	99.6163	10.98	12.109
TN278	sta141	4/9/12	-107.142	16.5163	1075.12	4.3193	4.319	34.5492	34.5507	0.4232	99.6165	10.749	12.01
TN278	sta141	4/9/12	-107.142	16.5163	1076.13	4.3193	4.3192	34.5489	34.5505	0.4205	99.6092	10.783	12.031
TN278	sta141	4/9/12	-107.142	16.5163	1077.14	4.319	4.3188	34.5489	34.5504	0.4487	99.6168	10.964	12.002
TN278	sta141	4/9/12	-107.142	16.5163	1078.15	4.3177	4.3176	34.5489	34.5504	0.4235	99.6165	10.93	12.243
TN278	sta141	4/9/12	-107.142	16.5163	1079.17	4.298	4.2981	34.5498	34.5513	0.4185	99.6165	11.434	12.339
TN278	sta141	4/9/12	-107.142	16.5163	1080.18	4.2836	4.2836	34.5505	34.552	0.4198	99.6178	11.661	12.624
TN278	sta141	4/9/12	-107.142	16.5163	1081.19	4.2779	4.2778	34.5505	34.552	0.4184	99.6165	11.754	12.809
TN278	sta141	4/9/12	-107.142	16.5163	1082.2	4.2693	4.2691	34.5507	34.5523	0.4436	99.6074	11.948	12.825
TN278	sta141	4/9/12	-107.142	16.5163	1083.21	4.2608	4.2607	34.5514	34.553	0.4398	99.6072	12.3	13.13
TN278	sta141	4/9/12	-107.142	16.5163	1084.22	4.2574	4.2573	34.5517	34.5533	0.4196	99.6166	12.415	13.444
TN278	sta141	4/9/12	-107.142	16.5163	1085.23	4.2533	4.2533	34.5519	34.5534	0.4196	99.6165	12.304	13.492
TN278	sta141	4/9/12	-107.142	16.5163	1086.24	4.2476	4.2475	34.5519	34.5534	0.4237	99.6137	12.674	13.633
TN278	sta141	4/9/12	-107.142	16.5163	1087.26	4.2436	4.2434	34.5519	34.5535	0.4205	99.6147	12.344	13.699
TN278	sta141	4/9/12	-107.142	16.5163	1088.27	4.2375	4.2374	34.5521	34.5536	0.4184	99.6132	12.335	14.009
TN278	sta141	4/9/12	-107.142	16.5163	1089.28	4.2269	4.2268	34.5526	34.5542	0.4201	99.609	13.238	14.03
TN278	sta141	4/9/12	-107.142	16.5163	1090.29	4.2212	4.2211	34.5529	34.5543	0.4231	99.6167	13.673	14.203
TN278	sta141	4/9/12	-107.142	16.5163	1091.3	4.2109	4.2108	34.5532	34.5547	0.4216	99.6165	13.534	14.484
TN278	sta141	4/9/12	-107.142	16.5163	1092.31	4.1891	4.1891	34.5543	34.556	0.4228	99.605	13.653	14.662
TN278	sta141	4/9/12	-107.142	16.5163	1093.32	4.1834	4.1834	34.5544	34.5559	0.4231	99.6134	13.953	14.878
TN278	sta141	4/9/12	-107.142	16.5163	1094.33	4.1731	4.173	34.5544	34.5559	0.4221	99.6125	13.892	15.038
TN278	sta141	4/9/12	-107.142	16.5163	1095.35	4.1685	4.1685	34.5543	34.5558	0.4552	99.6088	13.927	15.263
TN278	sta141	4/9/12	-107.142	16.5163	1096.36	4.1654	4.1656	34.5542	34.5558	0.4579	99.6133	13.846	15.068
TN278	sta141	4/9/12	-107.142	16.5163	1097.37	4.1633	4.1633	34.5541	34.5558	0.4182	99.6165	13.975	15.205
TN278	sta141	4/9/12	-107.142	16.5163	1098.38	4.1631	4.163	34.5543	34.5557	0.4184	99.6109	13.978	15.323
TN278	sta141	4/9/12	-107.142	16.5163	1099.39	4.1635	4.1634	34.5541	34.5556	0.4201	99.6164	13.838	15.135
TN278	sta141	4/9/12	-107.142	16.5163	1100.4	4.1623	4.1624	34.554	34.5555	0.4201	99.6165	13.973	15.148
TN278	sta141	4/9/12	-107.142	16.5163	1101.41	4.161	4.161	34.554	34.5554	0.4042	99.6131	14.075	15.27
TN278	sta141	4/9/12	-107.142	16.5163	1102.42	4.1599	4.1598	34.5539	34.5554	0.4037	99.6164	14.001	15.305
TN278	sta141	4/9/12	-107.142	16.5163	1103.43	4.1592	4.159	34.5538	34.5553	0.4193	99.6165	14.073	15.39
TN278	sta141	4/9/12	-107.142	16.5163	1104.45	4.1581	4.1577	34.5538	34.5554	0.4519	99.6156	13.916	15.29
TN278	sta141	4/9/12	-107.142	16.5163	1105.46	4.1566	4.1564	34.5538	34.5553	0.4183	99.6165	14.343	15.361
TN278	sta141	4/9/12	-107.142	16.5163	1106.47	4.1531	4.1532	34.554	34.5555	0.4184	99.6165	14.362	15.646
TN278	sta141	4/9/12	-107.142	16.5163	1107.48	4.1403	4.1404	34.5548	34.5564	0.42	99.6165	14.655	15.908
TN278	sta141	4/9/12	-107.142	16.5163	1108.49	4.1322	4.1321	34.5551	34.5568	0.4184	99.6165	14.883	15.98
TN278	sta141	4/9/12	-107.142	16.5163	1109.5	4.1285	4.1284	34.5551	34.5567	0.4184	99.6165	14.54	15.88
TN278	sta141	4/9/12	-107.142	16.5163	1110.51	4.1224	4.1218	34.5549	34.5564	0.4184	99.6136	14.574	15.862
TN278	sta141	4/9/12	-107.142	16.5163	1111.53	4.1172	4.1171	34.5549	34.5564	0.4184	99.6188	14.764	15.955
TN278	sta141	4/9/12	-107.142	16.5163	1112.54	4.1166	4.1166	34.5548	34.5562	0.4184	99.6197	14.95	16.133
TN278	sta141	4/9/12	-107.142	16.5163	1113.55	4.1159	4.1157	34.5546	34.5562	0.4238	99.6165	14.607	16.074
TN278	sta141	4/9/12	-107.142	16.5163	1114.56	4.1149	4.1147	34.5545	34.5561	0.4195	99.6175	14.597	16.124
TN278	sta141	4/9/12	-107.142	16.5163	1115.57	4.1137	4.1134	34.5545	34.556	0.4197	99.6189	14.866	16.064
TN278	sta141	4/9/12	-107.142	16.5163	1116.58	4.1131	4.1129	34.5545	34.556	0.4184	99.6298	15.289	16.203
TN278	sta141	4/9/12	-107.142	16.5163	1117.59	4.1096	4.1094	34.5546	34.5561	0.456	99.6288	14.93	16.339
TN278	sta141	4/9/12	-107.142	16.5163	1118.61	4.0972	4.097	34.5552	34.5567	0.4177	99.6355	15.384	16.628
TN278	sta141	4/9/12	-107.142	16.5163	1119.62	4.0836	4.0838	34.5559	34.5575	0.4184	99.6281	15.68	16.86
TN278	sta141	4/9/12	-107.142	16.5163	1120.63	4.0725	4.0727	34.5564	34.5581	0.4184	99.5926	15.9	16.829
TN278	sta141	4/9/12	-107.142	16.5163	1121.64	4.0666	4.0665	34.5566	34.5582	0.4184	99.6235	16.077	17.348
TN278	sta141	4/9/12	-107.142	16.5163	1122.65	4.0597	4.0595	34.5567	34.5585	0.4184	99.635	16.077	17.436
TN278	sta141	4/9/12	-107.142	16.5163	1123.66	4.0558	4.0557	34.5569	34.5586	0.4184	99.6285	16.196	17.464
TN278	sta141	4/9/12	-107.142	16.5163	1124.67	4.0545	4.0543	34.557	34.5586	0.4184	99.6292	15.905	17.511
TN278	sta141	4/9/12	-107.142	16.5163	1125.68	4.054	4.0541	34.557	34.5585	0.4184	99.6208	15.671	17.566
TN278	sta141	4/9/12	-107.142	16.5163	1126.7	4.0536	4.0535	34.5567	34.5583	0.4229	99.6245	15.689	17.532
TN278	sta141	4/9/12	-107.142	16.5163	1127.71	4.0533	4.0531	34.5568	34.5582	0.4184	99.6191	15.876	17.605
TN278	sta141	4/9/12	-107.142	16.5163	1128.72	4.0524	4.0522	34.5567	34.5583	0.4197	99.6362	16.367	17.667
TN278	sta141	4/9/12	-107.142	16.5163	1129.73	4.0504	4.0503	34.5567	34.5583	0.4184	99.624	16.673	17.591
TN278	sta141	4/9/12	-107.142	16.5163	1130.74	4.0442	4.044	34.5571	34.5587	0.4198	99.6337	17.004	17.853
TN278	sta141	4/9/12	-107.142	16.5163	1131.75	4.0356	4.0354	34.5576	34.5592	0.4184	99.6173	16.634	17.944
TN278	sta141	4/9/12	-107.142	16.5163	1132.76	4.032	4.0318	34.5578	34.5593	0.4461	99.6217	16.712	18.08
TN278	sta141	4/9/12	-107.142	16.5163	1133.78	4.0281	4.0281	34.5578	34.5594	0.4479	99.6157	16.701	18.237
TN278	sta141	4/9/12	-107.142	16.5163	1134.79	4.0242	4.0241	34.5579	34.5594	0.4366	99.628	16.99	18.274
TN278	sta141	4/9/12	-107.142	16.5163	1135.8	4.0199	4.0198	34.558	34.5596	0.4256	99.6237	16.878	18.297
TN278	sta141	4/9/12	-107.142	16.5163	1136.81	4.0164	4.0162	34.5582	34.5598	0.4529	99.6242	16.949	18.495
TN278	sta141	4/9/12	-107.142	16.5163	1137.82	4.0158	4.0157	34.5582	34.5598	0.4171	99.6204	17.236	18.441
TN278	sta141	4/9/12	-107.142	16.5163	1138.83	4.0152	4.0151	34.5582	34.5598	0.4549	99.621	17.106	18.388
TN278	sta141	4/9/12	-107.142	16.5163	1139.84	4.0146	4.0145	34.5582	34.5597	0.4361	99.6237	16.844	18.4
TN278	sta141	4/9/12	-107.142	16.5163	1140.86	4.0141	4.014	34.5583	34.5597	0.4182	99.6212	16.894	18.529
TN278	sta141	4/9/12	-107.142	16.5163	1141.87	4.0133	4.0131	34.5582	34.5597	0.4184	99.6165	17.211	18.679
TN278	sta141	4/9/12	-107.142	16.5163	1142.88	4.0124	4.0124	34.5582	34.5598	0.4426	99.6165	17.257	18.783
TN278	sta141	4/9/12	-107.142	16.5163	1143.89	4.0113	4.0112	34.5582	34.5597	0.4308	99.6257	17.037	18.607
TN278	sta141	4/9/12	-107.142	16.5163	1144.9	4.0105	4.0105	34.5581	34.5596	0.4378	99.617	17.188	18.577
TN278	sta141	4/9/12	-107.142	16.5163	1145.91	4.0092	4.0091	34.5581	34.5597	0.4183	99.6106	17.121	18.598
TN278	sta141	4/9/12	-107.142	16.5163	1146.92	4.0086	4.0085	34.5581	34.5596	0.4457	99.6264	17.053	18.605
TN278	sta141	4/9/12	-107.142	16.5163	1147.94	4.0074	4.0072	34.5582	34.5597	0.4243	99.6234	17.065	18.815
TN278	sta141	4/9/12	-107.142	16.5163	1148.95	4.0051	4.0057	34.5582	34.5597	0.4524	99.6272	17.357	18.901
TN278	sta141	4/9/12	-107.142	16.5163	1149.96	3.9976	3.9971	34.5585	34.5601	0.4299	99.6103	17.931	18.978
TN278	sta141	4/9/12	-107.142	16.5163	1150.97	3.9879	3.9876	34.5591	34.5607	0.42	99.6193	17.823	18.984
TN278	sta141	4/9/12	-107.142	16.5163	1151.98	3.9874	3.9872	34.559	34.5605	0.42	99.6235	17.793	19.12
TN278	sta141	4/9/12	-107.142	16.5163	1152.99	3.9872	3.9871	34.5589	34.5604	0.4199	99.6229	18.002	19.254
TN278	sta141	4/9/12	-107.142	16.5163	1154.01	3.986	3.9857	34.5587	34.5603	0.4198	99.6336	18.396	19.364
TN278	sta141	4/9/12	-107.142	16.5163	1155.02	3.9765	3.9766	34.5592	34.5607	0.4195	99.6333	18.105	19.469
TN278	sta141	4/9/12	-107.142	16.5163	1156.03	3.9721	3.9721	34.5593	34.5608	0.4184	99.6175	18.083	19.535
TN278	sta141	4/9/12	-107.142	16.5163	1157.04	3.9663	3.9662	34.5593	34.5609	0.4194	99.6287	18.48	19.676
TN278	sta141	4/9/12	-107.142	16.5163	1158.05	3.9634	3.9633	34.5594	34.561	0.4196	99.6421	18.247	19.769
TN278	sta141	4/9/12	-107.142	16.5163	1159.06	3.9606	3.9605	34.5596	34.5611	0.4543	99.6432	18.413	19.734
TN278	sta141	4/9/12	-107.142	16.5163	1160.07	3.9587	3.9585	34.5595	34.5611	0.4209	99.6432	18.682	19.893
TN278	sta141	4/9/12	-107.142	16.5163	1161.09	3.957	3.9569	34.5595	34.5611	0.4183	99.6405	18.682	20.021
TN278	sta141	4/9/12	-107.142	16.5163	1162.1	3.9419	3.9419	34.5603	34.5619	0.4184	99.6306	18.892	20.095
TN278	sta141	4/9/12	-107.142	16.5163	1163.11	3.9328	3.9329	34.5609	34.5625	0.4352	99.6413	18.954	20.398
TN278	sta141	4/9/12	-107.142	16.5163	1164.12	3.9303	3.9302	34.5608	34.5625	0.4424	99.6293	19.129	20.489
TN278	sta141	4/9/12	-107.142	16.5163	1165.13	3.9291	3.929	34.5609	34.5624	0.4185	99.6395	19.256	20.498
TN278	sta141	4/9/12	-107.142	16.5163	1166.14	3.9281	3.9279	34.5607	34.5623	0.4172	99.6421	18.854	20.423
TN278	sta141	4/9/12	-107.142	16.5163	1167.15	3.9273	3.9271	34.5606	34.5621	0.4184	99.6376	19.236	20.552
TN278	sta141	4/9/12	-107.142	16.5163	1168.17	3.9244	3.9243	34.5606	34.5623	0.4493	99.6386	19.165	20.76
TN278	sta141	4/9/12	-107.142	16.5163	1169.18	3.9186	3.9185	34.5609	34.5625	0.417	99.6421	19.283	20.79
TN278	sta141	4/9/12	-107.142	16.5163	1170.19	3.9094	3.9092	34.5615	34.5631	0.4184	99.6381	19.731	20.848
TN278	sta141	4/9/12	-107.142	16.5163	1171.2	3.9029	3.903	34.5617	34.5633	0.4184	99.6433	19.811	21.098
TN278	sta141	4/9/12	-107.142	16.5163	1172.21	3.8944	3.8944	34.5621	34.5636	0.4184	99.6318	19.946	21.263
TN278	sta141	4/9/12	-107.142	16.5163	1173.22	3.8885	3.8884	34.5625	34.564	0.4184	99.6431	19.87	21.291
TN278	sta141	4/9/12	-107.142	16.5163	1174.24	3.8873	3.8871	34.5624	34.564	0.4234	99.6403	19.479	21.353
TN278	sta141	4/9/12	-107.142	16.5163	1175.25	3.8855	3.8855	34.5623	34.5639	0.4533	99.6368	19.422	21.578
TN278	sta141	4/9/12	-107.142	16.5163	1176.26	3.8837	3.8837	34.5624	34.5638	0.419	99.6365	19.891	21.494
TN278	sta141	4/9/12	-107.142	16.5163	1177.27	3.8825	3.8824	34.5623	34.5637	0.4184	99.6433	20.611	21.557
TN278	sta141	4/9/12	-107.142	16.5163	1178.28	3.8792	3.8788	34.5622	34.564	0.4161	99.6442	20.23	21.631
TN278	sta141	4/9/12	-107.142	16.5163	1179.29	3.8749	3.8747	34.5626	34.5641	0.4447	99.6432	20.159	21.786
TN278	sta141	4/9/12	-107.142	16.5163	1180.31	3.8736	3.8734	34.5626	34.5642	0.42	99.6432	20.389	21.788
TN278	sta141	4/9/12	-107.142	16.5163	1181.32	3.8714	3.8712	34.5627	34.5642	0.4507	99.6432	20.414	21.822
TN278	sta141	4/9/12	-107.142	16.5163	1182.33	3.8714	3.8711	34.5626	34.5642	0.4222	99.6432	20.241	21.933
TN278	sta141	4/9/12	-107.142	16.5163	1183.34	3.8715	3.8712	34.5627	34.5642	0.454	99.6432	20.226	21.918
TN278	sta141	4/9/12	-107.142	16.5163	1184.35	3.8716	3.8715	34.5626	34.5641	0.4194	99.6331	20.242	21.8
TN278	sta141	4/9/12	-107.142	16.5163	1185.37	3.8713	3.8712	34.5626	34.5641	0.42	99.6443	20.156	21.912
TN278	sta141	4/9/12	-107.142	16.5163	1186.38	3.871	3.8709	34.5625	34.564	0.4152	99.6432	20.378	21.932
TN278	sta141	4/9/12	-107.142	16.5163	1187.39	3.8702	3.8703	34.5624	34.5641	0.4183	99.6408	20.371	21.922
TN278	sta141	4/9/12	-107.142	16.5163	1188.4	3.8686	3.8678	34.5626	34.5641	0.4385	99.6402	20.627	21.943
TN278	sta141	4/9/12	-107.142	16.5163	1189.41	3.8605	3.8607	34.5629	34.5645	0.4536	99.64	20.829	22.316
TN278	sta141	4/9/12	-107.142	16.5163	1190.42	3.8497	3.8496	34.5637	34.5653	0.4189	99.6366	21.098	22.444
TN278	sta141	4/9/12	-107.142	16.5163	1191.43	3.8415	3.8414	34.5642	34.5657	0.4198	99.6419	21.362	22.553
TN278	sta141	4/9/12	-107.142	16.5163	1192.45	3.8386	3.8385	34.5644	34.5658	0.4199	99.6327	21.484	22.688
TN278	sta141	4/9/12	-107.142	16.5163	1193.46	3.8335	3.8333	34.5643	34.566	0.4199	99.628	21.266	23.079
TN278	sta141	4/9/12	-107.142	16.5163	1194.47	3.8277	3.8275	34.5648	34.5662	0.4592	99.6259	21.669	23.051
TN278	sta141	4/9/12	-107.142	16.5163	1195.48	3.8246	3.8246	34.5648	34.5663	0.4572	99.6409	21.643	23.153
TN278	sta141	4/9/12	-107.142	16.5163	1196.49	3.8224	3.8223	34.5646	34.5663	0.4343	99.6339	21.709	23.131
TN278	sta141	4/9/12	-107.142	16.5163	1197.51	3.8216	3.8215	34.5646	34.5662	0.4365	99.6283	21.769	23.222
TN278	sta141	4/9/12	-107.142	16.5163	1198.52	3.819	3.8189	34.5647	34.5662	0.4178	99.6365	22.053	23.294
TN278	sta141	4/9/12	-107.142	16.5163	1199.53	3.8088	3.8087	34.5652	34.5669	0.4184	99.6332	22.064	23.322
TN278	sta141	4/9/12	-107.142	16.5163	1200.54	3.8035	3.8035	34.5655	34.5669	0.4202	99.642	22.173	23.6
TN278	sta141	4/9/12	-107.142	16.5163	1201.55	3.7984	3.7983	34.5658	34.5673	0.4148	99.6416	22.284	23.68
TN278	sta141	4/9/12	-107.142	16.5163	1202.56	3.7953	3.7952	34.5658	34.5674	0.4183	99.636	22.114	23.661
TN278	sta141	4/9/12	-107.142	16.5163	1203.58	3.7924	3.7924	34.5659	34.5673	0.4184	99.6365	22.439	23.86
TN278	sta141	4/9/12	-107.142	16.5163	1204.59	3.7915	3.7914	34.5657	34.5672	0.4448	99.636	22.447	24.19
TN278	sta141	4/9/12	-107.142	16.5163	1205.6	3.7913	3.7911	34.5656	34.5671	0.4233	99.6379	22.345	23.933
TN278	sta141	4/9/12	-107.142	16.5163	1206.61	3.7912	3.7911	34.5655	34.567	0.4183	99.6408	22.432	24.032
TN278	sta141	4/9/12	-107.142	16.5163	1207.62	3.7908	3.7907	34.5654	34.567	0.4528	99.6441	22.398	24.046
TN278	sta141	4/9/12	-107.142	16.5163	1208.63	3.7902	3.7902	34.5655	34.567	0.4184	99.641	22.331	23.944
TN278	sta141	4/9/12	-107.142	16.5163	1209.65	3.79	3.79	34.5654	34.567	0.4546	99.6421	22.391	23.947
TN278	sta141	4/9/12	-107.142	16.5163	1210.66	3.7892	3.7891	34.5655	34.5671	0.4155	99.6457	22.344	23.996
TN278	sta141	4/9/12	-107.142	16.5163	1211.67	3.7892	3.7891	34.5654	34.5669	0.4557	99.6233	22.412	24.021
TN278	sta141	4/9/12	-107.142	16.5163	1212.68	3.789	3.7891	34.5655	34.567	0.4282	99.6329	22.441	24.041
TN278	sta141	4/9/12	-107.142	16.5163	1213.69	3.7882	3.788	34.5655	34.567	0.431	99.6386	22.478	24.126
TN278	sta141	4/9/12	-107.142	16.5163	1214.7	3.7844	3.7842	34.5655	34.5672	0.4536	99.6435	22.611	24.101
TN278	sta141	4/9/12	-107.142	16.5163	1215.72	3.7825	3.7825	34.5657	34.5672	0.4263	99.6443	22.803	24.344
TN278	sta141	4/9/12	-107.142	16.5163	1216.73	3.7804	3.7804	34.5658	34.5672	0.4537	99.6424	22.552	24.305
TN278	sta141	4/9/12	-107.142	16.5163	1217.74	3.7789	3.7789	34.5658	34.5673	0.4267	99.6432	22.572	24.251
TN278	sta141	4/9/12	-107.142	16.5163	1218.75	3.7782	3.7784	34.5657	34.5672	0.4168	99.6442	22.558	24.521
TN278	sta141	4/9/12	-107.142	16.5163	1219.76	3.7765	3.7766	34.5658	34.5673	0.4085	99.6443	23.153	24.523
TN278	sta141	4/9/12	-107.142	16.5163	1220.78	3.7725	3.7724	34.566	34.5676	0.3799	99.6446	23.25	24.458
TN278	sta141	4/9/12	-107.142	16.5163	1221.79	3.7598	3.76	34.5666	34.5681	0.4149	99.6481	23.097	24.817
TN278	sta141	4/9/12	-107.142	16.5163	1222.8	3.7516	3.7515	34.5671	34.5686	0.454	99.6402	23.648	25.122
TN278	sta141	4/9/12	-107.142	16.5163	1223.81	3.7459	3.7463	34.5672	34.5686	0.457	99.639	23.698	25.073
TN278	sta141	4/9/12	-107.142	16.5163	1224.82	3.741	3.7407	34.5673	34.5688	0.4562	99.6381	23.841	25.162
TN278	sta141	4/9/12	-107.142	16.5163	1225.84	3.737	3.7373	34.5674	34.5688	0.4382	99.6368	23.5	25.426
TN278	sta141	4/9/12	-107.142	16.5163	1226.85	3.7353	3.7352	34.5672	34.5687	0.417	99.6416	23.237	25.494
TN278	sta141	4/9/12	-107.142	16.5163	1227.86	3.7339	3.7337	34.567	34.5686	0.4184	99.636	23.936	25.463
TN278	sta141	4/9/12	-107.142	16.5163	1228.87	3.7333	3.7332	34.5671	34.5687	0.4119	99.6581	24.422	25.55
TN278	sta141	4/9/12	-107.142	16.5163	1229.88	3.733	3.7328	34.567	34.5686	0.4156	99.653	24.1	25.69
TN278	sta141	4/9/12	-107.142	16.5163	1230.89	3.7331	3.7328	34.567	34.5685	0.4127	99.6497	23.954	25.56
TN278	sta141	4/9/12	-107.142	16.5163	1231.91	3.7318	3.7317	34.567	34.5686	0.4126	99.6496	23.86	25.642
TN278	sta141	4/9/12	-107.142	16.5163	1232.92	3.7285	3.7284	34.5671	34.5686	0.4223	99.649	24.103	25.828
TN278	sta141	4/9/12	-107.142	16.5163	1233.93	3.7188	3.7187	34.5675	34.5692	0.4415	99.6521	24.768	25.941
TN278	sta141	4/9/12	-107.142	16.5163	1234.94	3.7061	3.706	34.5682	34.5698	0.4054	99.6529	24.828	26.273
TN278	sta141	4/9/12	-107.142	16.5163	1235.95	3.6929	3.6929	34.5689	34.5705	0.412	99.6564	24.897	26.601
TN278	sta141	4/9/12	-107.142	16.5163	1236.97	3.6906	3.6906	34.5689	34.5705	0.4052	99.6537	25.29	26.686
TN278	sta141	4/9/12	-107.142	16.5163	1237.98	3.6817	3.6817	34.5691	34.5707	0.4491	99.6485	25.499	26.923
TN278	sta141	4/9/12	-107.142	16.5163	1238.99	3.674	3.6739	34.5695	34.5711	0.4446	99.6517	25.515	26.981
TN278	sta141	4/9/12	-107.142	16.5163	1240	3.6614	3.6613	34.5704	34.572	0.4329	99.6472	25.639	27.271
TN278	sta141	4/9/12	-107.142	16.5163	1241.01	3.6559	3.6558	34.5706	34.5721	0.4293	99.647	26.008	27.48
TN278	sta141	4/9/12	-107.142	16.5163	1242.03	3.6531	3.6529	34.5705	34.5722	0.4434	99.6536	26.082	27.571
TN278	sta141	4/9/12	-107.142	16.5163	1243.04	3.6499	3.6499	34.5707	34.5723	0.4236	99.6566	25.729	27.522
TN278	sta141	4/9/12	-107.142	16.5163	1244.05	3.6468	3.6467	34.5707	34.5724	0.412	99.6334	26.125	27.539
TN278	sta141	4/9/12	-107.142	16.5163	1245.06	3.6416	3.6416	34.5711	34.5725	0.4291	99.6526	26.093	27.613
TN278	sta141	4/9/12	-107.142	16.5163	1246.07	3.6354	3.6353	34.5713	34.573	0.454	99.6476	26.158	27.861
TN278	sta141	4/9/12	-107.142	16.5163	1247.09	3.6313	3.6312	34.5714	34.573	0.4187	99.646	26.382	27.929
TN278	sta141	4/9/12	-107.142	16.5163	1248.1	3.6263	3.6263	34.5715	34.5731	0.411	99.64	26.274	27.95
TN278	sta141	4/9/12	-107.142	16.5163	1249.11	3.6195	3.6194	34.5718	34.5734	0.4386	99.6493	26.694	28.167
TN278	sta141	4/9/12	-107.142	16.5163	1250.12	3.6138	3.6139	34.5719	34.5734	0.4366	99.6548	26.835	28.479
TN278	sta141	4/9/12	-107.142	16.5163	1251.13	3.6004	3.6004	34.5724	34.5742	0.4577	99.6446	26.852	28.468
TN278	sta141	4/9/12	-107.142	16.5163	1252.15	3.5943	3.5943	34.5726	34.5742	0.4541	99.6455	27.174	28.631
TN278	sta141	4/9/12	-107.142	16.5163	1253.16	3.5918	3.5915	34.5726	34.5742	0.4514	99.6443	26.972	28.771
TN278	sta141	4/9/12	-107.142	16.5163	1254.17	3.5878	3.5872	34.5727	34.5744	0.4553	99.6588	27.237	28.849
TN278	sta141	4/9/12	-107.142	16.5163	1255.18	3.583	3.5829	34.5728	34.5744	0.4462	99.6535	27.264	28.931
TN278	sta141	4/9/12	-107.142	16.5163	1256.19	3.5801	3.58	34.5729	34.5745	0.4084	99.6601	27.086	28.924
TN278	sta141	4/9/12	-107.142	16.5163	1257.2	3.577	3.5769	34.573	34.5746	0.412	99.6586	27.257	29.171
TN278	sta141	4/9/12	-107.142	16.5163	1258.22	3.5744	3.5744	34.5732	34.5748	0.412	99.6683	27.419	29.175
TN278	sta141	4/9/12	-107.142	16.5163	1259.23	3.5735	3.5734	34.5731	34.5748	0.4108	99.6666	27.309	29.243
TN278	sta141	4/9/12	-107.142	16.5163	1260.24	3.5693	3.5692	34.5732	34.5748	0.4155	99.6617	27.267	29.312
TN278	sta141	4/9/12	-107.142	16.5163	1261.25	3.5652	3.5652	34.5734	34.575	0.4539	99.6646	27.059	29.325
TN278	sta141	4/9/12	-107.142	16.5163	1262.27	3.5618	3.5619	34.5735	34.5749	0.4145	99.6617	27.779	29.489
TN278	sta141	4/9/12	-107.142	16.5163	1263.28	3.5539	3.5537	34.5736	34.5753	0.4457	99.6604	28.504	29.814
TN278	sta141	4/9/12	-107.142	16.5163	1264.29	3.5502	3.5501	34.5739	34.5756	0.414	99.6631	27.963	29.826
TN278	sta141	4/9/12	-107.142	16.5163	1265.3	3.5504	3.5502	34.5738	34.5756	0.4326	99.6651	28.353	30.058
TN278	sta141	4/9/12	-107.142	16.5163	1266.31	3.5489	3.5488	34.5738	34.5755	0.4215	99.6548	27.992	29.938
TN278	sta141	4/9/12	-107.142	16.5163	1267.33	3.5432	3.5432	34.5741	34.5758	0.4184	99.6604	28.27	30.105
TN278	sta141	4/9/12	-107.142	16.5163	1268.34	3.5363	3.5363	34.5745	34.5761	0.4508	99.6289	28.684	30.074
TN278	sta141	4/9/12	-107.142	16.5163	1269.35	3.5327	3.5326	34.5747	34.5763	0.4615	99.6554	28.494	30.219
TN278	sta141	4/9/12	-107.142	16.5163	1270.36	3.5325	3.5324	34.5745	34.5761	0.4164	99.6644	28.513	30.451
TN278	sta141	4/9/12	-107.142	16.5163	1271.37	3.5314	3.5314	34.5745	34.576	0.4101	99.665	28.832	30.553
TN278	sta141	4/9/12	-107.142	16.5163	1272.39	3.53	3.53	34.5745	34.576	0.4078	99.6699	28.485	30.559
TN278	sta141	4/9/12	-107.142	16.5163	1273.4	3.526	3.5259	34.5746	34.5762	0.4119	99.667	28.866	30.44
TN278	sta141	4/9/12	-107.142	16.5163	1274.41	3.5241	3.5243	34.5745	34.5762	0.4232	99.6699	28.79	30.671
TN278	sta141	4/9/12	-107.142	16.5163	1275.42	3.5216	3.5216	34.5746	34.5763	0.4563	99.6681	28.596	30.728
TN278	sta141	4/9/12	-107.142	16.5163	1276.43	3.519	3.519	34.5749	34.5764	0.4529	99.6676	28.564	30.841
TN278	sta141	4/9/12	-107.142	16.5163	1277.45	3.5179	3.5179	34.5748	34.5763	0.4489	99.6699	29.024	30.839
TN278	sta141	4/9/12	-107.142	16.5163	1278.46	3.5173	3.5172	34.5748	34.5763	0.4534	99.6699	28.901	30.862
TN278	sta141	4/9/12	-107.142	16.5163	1279.47	3.5163	3.5163	34.5748	34.5763	0.4323	99.6684	29.059	30.896
TN278	sta141	4/9/12	-107.142	16.5163	1280.48	3.5147	3.5146	34.575	34.5764	0.4033	99.6699	29.155	30.837
TN278	sta141	4/9/12	-107.142	16.5163	1281.49	3.5126	3.5126	34.575	34.5766	0.4	99.6699	28.871	30.857
TN278	sta141	4/9/12	-107.142	16.5163	1282.51	3.511	3.511	34.5751	34.5766	0.4459	99.6699	29.02	31.028
TN278	sta141	4/9/12	-107.142	16.5163	1283.52	3.5085	3.5086	34.5751	34.5766	0.4375	99.665	29.023	31.187
TN278	sta141	4/9/12	-107.142	16.5163	1284.53	3.5018	3.502	34.5753	34.5768	0.4079	99.6686	29.562	31.163
TN278	sta141	4/9/12	-107.142	16.5163	1285.54	3.4922	3.4922	34.5758	34.5774	0.4056	99.6631	29.705	31.465
TN278	sta141	4/9/12	-107.142	16.5163	1286.56	3.4882	3.4881	34.576	34.5776	0.4039	99.6698	29.941	31.45
TN278	sta141	4/9/12	-107.142	16.5163	1287.57	3.4868	3.4869	34.576	34.5776	0.4493	99.6699	29.739	31.601
TN278	sta141	4/9/12	-107.142	16.5163	1288.58	3.4859	3.4859	34.576	34.5776	0.4504	99.6699	29.878	31.875
TN278	sta141	4/9/12	-107.142	16.5163	1289.59	3.4839	3.4839	34.5761	34.5777	0.4165	99.6647	29.867	31.793
TN278	sta141	4/9/12	-107.142	16.5163	1290.6	3.4828	3.4827	34.5762	34.5778	0.4344	99.6701	29.857	31.803
TN278	sta141	4/9/12	-107.142	16.5163	1291.62	3.4819	3.4818	34.5761	34.5778	0.4583	99.6699	30.292	31.787
TN278	sta141	4/9/12	-107.142	16.5163	1292.63	3.4803	3.4802	34.5763	34.5779	0.4547	99.6699	30.194	31.815
TN278	sta141	4/9/12	-107.142	16.5163	1293.64	3.4796	3.4795	34.5762	34.5778	0.438	99.6699	29.877	32.039
TN278	sta141	4/9/12	-107.142	16.5163	1294.65	3.4782	3.4778	34.5762	34.5777	0.4034	99.666	29.956	32.054
TN278	sta141	4/9/12	-107.142	16.5163	1295.66	3.4756	3.475	34.5764	34.5779	0.407	99.6699	30.229	32.059
TN278	sta141	4/9/12	-107.142	16.5163	1296.68	3.4745	3.4744	34.5764	34.5778	0.4532	99.6689	30.161	32.248
TN278	sta141	4/9/12	-107.142	16.5163	1297.69	3.4745	3.4744	34.5763	34.5777	0.4529	99.6581	30.142	32.169
TN278	sta141	4/9/12	-107.142	16.5163	1298.7	3.4737	3.4737	34.5763	34.5779	0.4323	99.6675	30.083	32.17
TN278	sta141	4/9/12	-107.142	16.5163	1299.71	3.4739	3.4737	34.5762	34.5778	0.4137	99.6699	30.094	32.15
TN278	sta141	4/9/12	-107.142	16.5163	1300.73	3.4738	3.4735	34.5762	34.5778	0.4536	99.6699	30.085	32.118
TN278	sta141	4/9/12	-107.142	16.5163	1301.74	3.4736	3.4735	34.5763	34.5778	0.459	99.6699	30.108	32.132
TN278	sta141	4/9/12	-107.142	16.5163	1302.75	3.4734	3.4732	34.5762	34.5779	0.4188	99.6653	30.212	32.128
TN278	sta141	4/9/12	-107.142	16.5163	1303.76	3.4736	3.4733	34.5762	34.5778	0.4325	99.6361	30.313	32.187
TN278	sta141	4/9/12	-107.142	16.5163	1304.78	3.4728	3.4724	34.5762	34.5777	0.4513	99.6654	30.485	32.164
TN278	sta141	4/9/12	-107.142	16.5163	1305.79	3.4697	3.4692	34.5764	34.578	0.4528	99.6665	30.303	32.226
TN278	sta141	4/9/12	-107.142	16.5163	1306.8	3.4689	3.4686	34.5764	34.5779	0.4403	99.6527	30.427	32.227
TN278	sta141	4/9/12	-107.142	16.5163	1307.81	3.468	3.4679	34.5765	34.578	0.4217	99.6511	30.349	32.416
TN278	sta141	4/9/12	-107.142	16.5163	1308.82	3.4677	3.4678	34.5764	34.578	0.4319	99.6659	30.306	32.381
TN278	sta141	4/9/12	-107.142	16.5163	1309.84	3.4669	3.4668	34.5765	34.5781	0.4008	99.6689	30.47	32.447
TN278	sta141	4/9/12	-107.142	16.5163	1310.85	3.4647	3.4645	34.5765	34.5782	0.392	99.6699	30.397	32.501
TN278	sta141	4/9/12	-107.142	16.5163	1311.86	3.4629	3.4631	34.5767	34.5781	0.4342	99.6673	30.15	32.512
TN278	sta141	4/9/12	-107.142	16.5163	1312.87	3.4599	3.4596	34.5766	34.5783	0.4533	99.6699	30.713	32.565
TN278	sta141	4/9/12	-107.142	16.5163	1313.89	3.4564	3.4565	34.577	34.5785	0.4266	99.6699	31.009	32.48
TN278	sta141	4/9/12	-107.142	16.5163	1314.9	3.4525	3.4533	34.5771	34.5786	0.4124	99.6686	30.796	32.626
TN278	sta141	4/9/12	-107.142	16.5163	1315.91	3.4506	3.4506	34.5772	34.5788	0.4448	99.6631	30.748	32.742
TN278	sta141	4/9/12	-107.142	16.5163	1316.92	3.4486	3.4485	34.5773	34.5788	0.3963	99.6697	30.869	32.744
TN278	sta141	4/9/12	-107.142	16.5163	1317.93	3.4436	3.4434	34.5775	34.579	0.4013	99.6699	31.308	32.981
TN278	sta141	4/9/12	-107.142	16.5163	1318.95	3.4388	3.4389	34.5778	34.5793	0.4043	99.6699	31.116	33.082
TN278	sta141	4/9/12	-107.142	16.5163	1319.96	3.4378	3.4379	34.5778	34.5792	0.4557	99.6737	30.957	33.091
TN278	sta141	4/9/12	-107.142	16.5163	1320.97	3.4372	3.4372	34.5777	34.5792	0.4554	99.6671	31.277	33.184
TN278	sta141	4/9/12	-107.142	16.5163	1321.98	3.4358	3.4358	34.5777	34.5792	0.4538	99.67	31.423	33.141
TN278	sta141	4/9/12	-107.142	16.5163	1323	3.4349	3.4349	34.5777	34.5793	0.4559	99.6681	31.159	33.215
TN278	sta141	4/9/12	-107.142	16.5163	1324.01	3.434	3.4341	34.5778	34.5793	0.4542	99.6791	31.112	33.149
TN278	sta141	4/9/12	-107.142	16.5163	1325.02	3.4335	3.4334	34.5776	34.5794	0.4612	99.667	31.078	33.176
TN278	sta141	4/9/12	-107.142	16.5163	1326.03	3.4335	3.4335	34.5779	34.5793	0.4535	99.6659	31.083	33.283
TN278	sta141	4/9/12	-107.142	16.5163	1327.05	3.4327	3.4327	34.5779	34.5793	0.4543	99.6699	31.087	33.579
TN278	sta141	4/9/12	-107.142	16.5163	1328.06	3.4324	3.4324	34.5779	34.5793	0.4263	99.6699	31.092	33.333
TN278	sta141	4/9/12	-107.142	16.5163	1329.07	3.4311	3.4307	34.5778	34.5793	0.4235	99.6699	31.097	33.393
TN278	sta141	4/9/12	-107.142	16.5163	1330.08	3.4291	3.4291	34.578	34.5794	0.4448	99.6572	31.103	33.33
TN278	sta141	4/9/12	-107.142	16.5163	1331.1	3.4281	3.4281	34.5779	34.5795	0.4261	99.6687	31.108	33.509
TN278	sta141	4/9/12	-107.142	16.5163	1332.11	3.4271	3.4271	34.578	34.5795	0.421	99.6714	31.221	33.541
TN278	sta141	4/9/12	-107.142	16.5163	1333.12	3.4263	3.4262	34.578	34.5795	0.4009	99.6699	31.264	33.616
TN278	sta141	4/9/12	-107.142	16.5163	1334.13	3.4242	3.4241	34.5783	34.5796	0.459	99.677	31.874	33.583
TN278	sta141	4/9/12	-107.142	16.5163	1335.14	3.4225	3.4225	34.5782	34.5797	0.453	99.6735	31.872	33.525
TN278	sta141	4/9/12	-107.142	16.5163	1336.16	3.4207	3.4206	34.5784	34.58	0.4051	99.67	31.797	33.63
TN278	sta141	4/9/12	-107.142	16.5163	1337.17	3.4202	3.4202	34.5784	34.5798	0.4639	99.6725	32.273	33.777
TN278	sta141	4/9/12	-107.142	16.5163	1338.18	3.4201	3.42	34.5784	34.5799	0.4044	99.6739	31.769	33.823
TN278	sta141	4/9/12	-107.142	16.5163	1339.19	3.4196	3.4196	34.5783	34.5799	0.4482	99.6772	31.63	33.992
TN278	sta141	4/9/12	-107.142	16.5163	1340.21	3.419	3.419	34.5784	34.5799	0.4583	99.6698	31.889	33.787
TN278	sta141	4/9/12	-107.142	16.5163	1341.22	3.4165	3.4165	34.5786	34.58	0.4591	99.6709	32.287	34.04
TN278	sta141	4/9/12	-107.142	16.5163	1342.23	3.4084	3.4085	34.5791	34.5806	0.4461	99.6699	32.187	34.215
TN278	sta141	4/9/12	-107.142	16.5163	1343.24	3.4056	3.4055	34.5791	34.5807	0.3967	99.6751	32.341	34.218
TN278	sta141	4/9/12	-107.142	16.5163	1344.26	3.4046	3.4044	34.5791	34.5806	0.4368	99.6719	32.281	34.375
TN278	sta141	4/9/12	-107.142	16.5163	1345.27	3.404	3.404	34.579	34.5807	0.412	99.6821	32.409	34.529
TN278	sta141	4/9/12	-107.142	16.5163	1346.28	3.3995	3.3996	34.5794	34.581	0.4435	99.6715	32.459	34.417
TN278	sta141	4/9/12	-107.142	16.5163	1347.29	3.3981	3.3981	34.5794	34.5809	0.4545	99.6698	32.681	34.466
TN278	sta141	4/9/12	-107.142	16.5163	1348.31	3.3957	3.3957	34.5795	34.5811	0.4543	99.6699	32.689	34.576
TN278	sta141	4/9/12	-107.142	16.5163	1349.32	3.3945	3.3945	34.5796	34.5812	0.4605	99.6699	32.571	34.551
TN278	sta141	4/9/12	-107.142	16.5163	1350.33	3.3928	3.3932	34.5796	34.5812	0.413	99.6784	32.515	34.474
TN278	sta141	4/9/12	-107.142	16.5163	1351.34	3.3918	3.392	34.5797	34.5811	0.4336	99.6713	32.565	34.601
TN278	sta141	4/9/12	-107.142	16.5163	1352.36	3.3912	3.3914	34.5797	34.581	0.4537	99.6812	32.791	34.81
TN278	sta141	4/9/12	-107.142	16.5163	1353.37	3.3883	3.3887	34.5797	34.5812	0.455	99.6777	32.903	34.75
TN278	sta141	4/9/12	-107.142	16.5163	1354.38	3.3832	3.3838	34.58	34.5815	0.4112	99.6924	32.8	35
TN278	sta141	4/9/12	-107.142	16.5163	1355.39	3.3797	3.3798	34.5803	34.5818	0.4457	99.6858	32.834	35.178
TN278	sta141	4/9/12	-107.142	16.5163	1356.41	3.3793	3.3793	34.5803	34.5818	0.4111	99.6886	33.318	35.022
TN278	sta141	4/9/12	-107.142	16.5163	1357.42	3.3782	3.3782	34.5804	34.5818	0.4317	99.691	33.375	35.254
TN278	sta141	4/9/12	-107.142	16.5163	1358.43	3.3775	3.3775	34.5803	34.5818	0.459	99.6864	33.039	35.375
TN278	sta141	4/9/12	-107.142	16.5163	1359.44	3.3762	3.3762	34.5803	34.5818	0.4522	99.6949	33.476	35.346
TN278	sta141	4/9/12	-107.142	16.5163	1360.46	3.3728	3.373	34.5805	34.582	0.4585	99.6728	33.864	35.419
TN278	sta141	4/9/12	-107.142	16.5163	1361.47	3.3704	3.3704	34.5807	34.5822	0.4591	99.6723	33.7	35.437
TN278	sta141	4/9/12	-107.142	16.5163	1362.48	3.3677	3.3678	34.5806	34.5821	0.4567	99.6768	33.388	35.418
TN278	sta141	4/9/12	-107.142	16.5163	1363.49	3.3643	3.3643	34.5809	34.5823	0.4591	99.6828	33.255	35.435
TN278	sta141	4/9/12	-107.142	16.5163	1364.51	3.3634	3.3634	34.5808	34.5823	0.4365	99.6784	33.401	35.485
TN278	sta141	4/9/12	-107.142	16.5163	1365.52	3.3634	3.3634	34.5809	34.5823	0.3981	99.6825	33.636	35.748
TN278	sta141	4/9/12	-107.142	16.5163	1366.53	3.3634	3.3634	34.5807	34.5823	0.4621	99.6933	33.512	35.644
TN278	sta141	4/9/12	-107.142	16.5163	1367.54	3.3621	3.3624	34.5808	34.5822	0.4565	99.7016	33.304	35.568
TN278	sta141	4/9/12	-107.142	16.5163	1368.56	3.3614	3.3616	34.5808	34.5823	0.4415	99.6917	33.42	35.634
TN278	sta141	4/9/12	-107.142	16.5163	1369.57	3.3609	3.3613	34.5808	34.5822	0.4073	99.6706	33.579	35.578
TN278	sta141	4/9/12	-107.142	16.5163	1370.58	3.3599	3.3599	34.5808	34.5823	0.3941	99.6846	33.432	35.594
TN278	sta141	4/9/12	-107.142	16.5163	1371.59	3.3593	3.3595	34.5808	34.5822	0.4312	99.6759	33.468	35.587
TN278	sta141	4/9/12	-107.142	16.5163	1372.61	3.3586	3.3587	34.5808	34.5823	0.4498	99.6854	33.668	35.68
TN278	sta141	4/9/12	-107.142	16.5163	1373.62	3.3568	3.3568	34.5809	34.5824	0.4489	99.6947	33.819	35.773
TN278	sta141	4/9/12	-107.142	16.5163	1374.63	3.357	3.357	34.581	34.5824	0.4574	99.6781	33.907	35.766
TN278	sta141	4/9/12	-107.142	16.5163	1375.64	3.3564	3.3565	34.581	34.5825	0.458	99.7014	33.672	35.968
TN278	sta141	4/9/12	-107.142	16.5163	1376.66	3.3557	3.3557	34.5811	34.5825	0.4426	99.6968	33.47	35.813
TN278	sta141	4/9/12	-107.142	16.5163	1377.67	3.3562	3.356	34.581	34.5824	0.4079	99.6861	33.822	35.791
TN278	sta141	4/9/12	-107.142	16.5163	1378.68	3.3563	3.3564	34.581	34.5825	0.4547	99.6832	33.908	35.934
TN278	sta141	4/9/12	-107.142	16.5163	1379.69	3.3557	3.3551	34.581	34.5824	0.4558	99.6869	33.686	35.829
TN278	sta141	4/9/12	-107.142	16.5163	1380.71	3.3547	3.3546	34.581	34.5824	0.4235	99.681	33.689	35.799
TN278	sta141	4/9/12	-107.142	16.5163	1381.72	3.3517	3.3518	34.5812	34.5827	0.4007	99.6921	33.7	35.967
TN278	sta141	4/9/12	-107.142	16.5163	1382.73	3.3496	3.3512	34.5812	34.5827	0.444	99.6911	33.856	35.971
TN278	sta141	4/9/12	-107.142	16.5163	1383.74	3.3467	3.3468	34.5813	34.5829	0.4587	99.6985	34.345	36.293
TN278	sta141	4/9/12	-107.142	16.5163	1384.76	3.3425	3.3425	34.5816	34.5831	0.4542	99.7015	34.285	36.339
TN278	sta141	4/9/12	-107.142	16.5163	1385.77	3.341	3.341	34.5817	34.5831	0.4522	99.6884	34.023	36.282
TN278	sta141	4/9/12	-107.142	16.5163	1386.78	3.3406	3.3406	34.5815	34.583	0.4559	99.6931	34.167	36.377
TN278	sta141	4/9/12	-107.142	16.5163	1387.8	3.3356	3.3358	34.5818	34.5833	0.4558	99.6942	34.374	36.216
TN278	sta141	4/9/12	-107.142	16.5163	1388.81	3.3331	3.3333	34.5819	34.5835	0.455	99.6966	34.359	36.327
TN278	sta141	4/9/12	-107.142	16.5163	1389.82	3.3329	3.3329	34.582	34.5834	0.4547	99.6954	34.265	36.449
TN278	sta141	4/9/12	-107.142	16.5163	1390.83	3.3334	3.3333	34.5818	34.5834	0.4519	99.6916	34.554	36.415
TN278	sta141	4/9/12	-107.142	16.5163	1391.85	3.3329	3.3329	34.5817	34.5833	0.4629	99.7011	34.352	36.372
TN278	sta141	4/9/12	-107.142	16.5163	1392.86	3.3324	3.3324	34.5818	34.5833	0.472	99.6924	34.28	36.472
TN278	sta141	4/9/12	-107.142	16.5163	1393.87	3.3321	3.3322	34.5818	34.5833	0.4505	99.6998	34.299	36.513
TN278	sta141	4/9/12	-107.142	16.5163	1394.88	3.3321	3.3322	34.5818	34.5832	0.4269	99.6987	34.467	36.439
TN278	sta141	4/9/12	-107.142	16.5163	1395.9	3.3327	3.3326	34.5817	34.5832	0.4298	99.6965	34.377	36.496
TN278	sta141	4/9/12	-107.142	16.5163	1396.91	3.3327	3.3328	34.5818	34.5833	0.4377	99.6978	34.288	36.356
TN278	sta141	4/9/12	-107.142	16.5163	1397.92	3.3326	3.3327	34.5818	34.5833	0.4525	99.7094	34.458	36.581
TN278	sta141	4/9/12	-107.142	16.5163	1398.93	3.3328	3.3329	34.5818	34.5832	0.4531	99.7025	34.302	36.375
TN278	sta141	4/9/12	-107.142	16.5163	1399.95	3.3325	3.3326	34.5817	34.5832	0.4225	99.6912	34.226	36.465
TN278	sta141	4/9/12	-107.142	16.5163	1400.96	3.3309	3.3309	34.5817	34.5832	0.4245	99.702	34.453	36.538
TN278	sta141	4/9/12	-107.142	16.5163	1401.97	3.331	3.3311	34.5818	34.5832	0.4137	99.6915	34.438	36.495
TN278	sta141	4/9/12	-107.142	16.5163	1402.98	3.3312	3.3312	34.5817	34.5832	0.4503	99.6941	34.323	36.388
TN278	sta141	4/9/12	-107.142	16.5163	1404	3.3311	3.331	34.5817	34.5832	0.4535	99.698	34.385	36.47
TN278	sta141	4/9/12	-107.142	16.5163	1405.01	3.331	3.3311	34.5817	34.5833	0.4191	99.702	34.416	36.655
TN278	sta141	4/9/12	-107.142	16.5163	1406.02	3.331	3.3311	34.5818	34.5831	0.4355	99.6989	34.439	36.643
TN278	sta141	4/9/12	-107.142	16.5163	1407.04	3.3302	3.3305	34.5818	34.5831	0.4519	99.6939	34.296	36.532
TN278	sta141	4/9/12	-107.142	16.5163	1408.05	3.33	3.3299	34.5817	34.5832	0.423	99.6989	34.403	36.49
TN278	sta141	4/9/12	-107.142	16.5163	1409.06	3.3304	3.3304	34.5816	34.5831	0.4367	99.6946	34.331	36.548
TN278	sta141	4/9/12	-107.142	16.5163	1410.07	3.3306	3.3306	34.5817	34.5832	0.4305	99.6939	34.384	36.762
TN278	sta141	4/9/12	-107.142	16.5163	1411.09	3.3306	3.3304	34.5816	34.5832	0.4459	99.6838	34.524	36.464
TN278	sta141	4/9/12	-107.142	16.5163	1412.1	3.3294	3.3292	34.5818	34.5832	0.4157	99.7058	34.455	36.519
TN278	sta141	4/9/12	-107.142	16.5163	1413.11	3.329	3.3289	34.5818	34.5832	0.4049	99.6967	34.504	36.632
TN278	sta141	4/9/12	-107.142	16.5163	1414.13	3.3276	3.3275	34.5821	34.5835	0.4389	99.6921	34.742	36.66
TN278	sta141	4/9/12	-107.142	16.5163	1415.14	3.3268	3.3265	34.582	34.5835	0.4515	99.6896	34.859	36.747
TN278	sta141	4/9/12	-107.142	16.5163	1416.15	3.3247	3.3247	34.5822	34.5836	0.4542	99.6926	34.832	36.795
TN278	sta141	4/9/12	-107.142	16.5163	1417.16	3.3213	3.3213	34.5823	34.5838	0.42	99.6933	34.84	36.921
TN278	sta141	4/9/12	-107.142	16.5163	1418.18	3.3126	3.3128	34.5828	34.5842	0.4598	99.6993	35.266	37.117
TN278	sta141	4/9/12	-107.142	16.5163	1419.19	3.3067	3.3067	34.5831	34.5847	0.4532	99.7014	35.233	37.47
TN278	sta141	4/9/12	-107.142	16.5163	1420.2	3.3047	3.305	34.5832	34.5848	0.4602	99.7065	35.434	37.661
TN278	sta141	4/9/12	-107.142	16.5163	1421.21	3.3025	3.3023	34.5834	34.5849	0.4555	99.7036	35.678	37.419
TN278	sta141	4/9/12	-107.142	16.5163	1422.23	3.3006	3.3009	34.5835	34.5848	0.4505	99.703	35.542	37.525
TN278	sta141	4/9/12	-107.142	16.5163	1423.24	3.2969	3.2971	34.5836	34.585	0.4599	99.7064	35.769	37.597
TN278	sta141	4/9/12	-107.142	16.5163	1424.25	3.2946	3.2954	34.5837	34.5852	0.4601	99.6923	35.853	37.785
TN278	sta141	4/9/12	-107.142	16.5163	1425.27	3.2924	3.2939	34.5839	34.5853	0.4532	99.6787	35.533	37.737
TN278	sta141	4/9/12	-107.142	16.5163	1426.28	3.2902	3.2901	34.5839	34.5855	0.4576	99.6914	35.41	37.639
TN278	sta141	4/9/12	-107.142	16.5163	1427.29	3.2875	3.2872	34.584	34.5856	0.4538	99.7085	35.574	37.799
TN278	sta141	4/9/12	-107.142	16.5163	1428.3	3.2851	3.2852	34.5842	34.5857	0.4511	99.7015	36.102	38.081
TN278	sta141	4/9/12	-107.142	16.5163	1429.32	3.2829	3.283	34.5842	34.5857	0.4407	99.6946	36.581	37.889
TN278	sta141	4/9/12	-107.142	16.5163	1430.33	3.2817	3.2818	34.5842	34.5857	0.4348	99.7089	36.347	38.176
TN278	sta141	4/9/12	-107.142	16.5163	1431.34	3.28	3.28	34.5843	34.5858	0.4552	99.6988	36.103	38.174
TN278	sta141	4/9/12	-107.142	16.5163	1432.36	3.2718	3.2732	34.5852	34.5863	0.4515	99.7084	36.866	39.042
TN278	sta141	4/9/12	-107.142	16.5163	1433.37	3.2668	3.2669	34.5852	34.5867	0.4533	99.7029	36.673	38.76
TN278	sta141	4/9/12	-107.142	16.5163	1434.38	3.2654	3.2655	34.5853	34.5866	0.4488	99.6964	36.438	38.972
TN278	sta141	4/9/12	-107.142	16.5163	1435.39	3.2638	3.2637	34.5852	34.5868	0.4489	99.7058	37.082	38.919
TN278	sta141	4/9/12	-107.142	16.5163	1436.41	3.2632	3.2631	34.5853	34.5867	0.4577	99.7059	37.119	39.028
TN278	sta141	4/9/12	-107.142	16.5163	1437.42	3.263	3.2629	34.5852	34.5866	0.4746	99.7028	36.866	39.296
TN278	sta141	4/9/12	-107.142	16.5163	1438.43	3.2584	3.2584	34.5853	34.5868	0.4473	99.7019	36.931	39.26
TN278	sta141	4/9/12	-107.142	16.5163	1439.45	3.2567	3.2569	34.5855	34.5868	0.4436	99.6995	37.069	39.144
TN278	sta141	4/9/12	-107.142	16.5163	1440.46	3.2547	3.2549	34.5855	34.5869	0.4546	99.6997	37.114	39.259
TN278	sta141	4/9/12	-107.142	16.5163	1441.47	3.2536	3.254	34.5856	34.587	0.4605	99.7092	37.161	39.164
TN278	sta141	4/9/12	-107.142	16.5163	1442.48	3.2537	3.2538	34.5855	34.587	0.4473	99.7045	37.029	39.209
TN278	sta141	4/9/12	-107.142	16.5163	1443.5	3.2533	3.2535	34.5856	34.587	0.4102	99.705	37.022	39.468
TN278	sta141	4/9/12	-107.142	16.5163	1444.51	3.2521	3.252	34.5856	34.587	0.4149	99.694	37.216	39.662
TN278	sta141	4/9/12	-107.142	16.5163	1445.52	3.244	3.2443	34.5862	34.5877	0.4395	99.7042	37.596	39.651
TN278	sta141	4/9/12	-107.142	16.5163	1446.54	3.2413	3.2421	34.5865	34.5877	0.4614	99.705	37.779	39.753
TN278	sta141	4/9/12	-107.142	16.5163	1447.55	3.2395	3.2398	34.5864	34.5878	0.4611	99.695	37.636	39.907
TN278	sta141	4/9/12	-107.142	16.5163	1448.56	3.237	3.237	34.5863	34.5878	0.459	99.7016	38.001	40.115
TN278	sta141	4/9/12	-107.142	16.5163	1449.58	3.2332	3.2334	34.5866	34.5881	0.4539	99.6954	38.101	40.07
TN278	sta141	4/9/12	-107.142	16.5163	1450.59	3.2289	3.229	34.5868	34.5883	0.4234	99.7048	38.133	40.051
TN278	sta141	4/9/12	-107.142	16.5163	1451.6	3.2279	3.2279	34.5868	34.5882	0.4536	99.7113	37.674	40.01
TN278	sta141	4/9/12	-107.142	16.5163	1452.61	3.2273	3.2276	34.5868	34.5882	0.4587	99.7037	37.948	40.192
TN278	sta141	4/9/12	-107.142	16.5163	1453.63	3.2269	3.227	34.5867	34.5881	0.4578	99.7055	37.901	40.13
TN278	sta141	4/9/12	-107.142	16.5163	1454.64	3.226	3.2259	34.5867	34.5882	0.4489	99.7038	38.081	40.107
TN278	sta141	4/9/12	-107.142	16.5163	1455.65	3.2249	3.2251	34.5867	34.5882	0.4172	99.6866	38.125	40.268
TN278	sta141	4/9/12	-107.142	16.5163	1456.67	3.2224	3.2224	34.5868	34.5882	0.4526	99.706	38.171	40.443
TN278	sta141	4/9/12	-107.142	16.5163	1457.68	3.2205	3.2206	34.587	34.5885	0.4529	99.6966	38.096	40.406
TN278	sta141	4/9/12	-107.142	16.5163	1458.69	3.2191	3.2192	34.5869	34.5885	0.4159	99.7055	38.037	40.377
TN278	sta141	4/9/12	-107.142	16.5163	1459.7	3.218	3.2179	34.587	34.5885	0.4485	99.7042	38.453	40.472
TN278	sta141	4/9/12	-107.142	16.5163	1460.72	3.2174	3.2174	34.5871	34.5885	0.4089	99.7055	38.356	40.547
TN278	sta141	4/9/12	-107.142	16.5163	1461.73	3.2175	3.2175	34.587	34.5884	0.4295	99.6976	38.335	40.613
TN278	sta141	4/9/12	-107.142	16.5163	1462.74	3.2169	3.2169	34.5869	34.5885	0.4527	99.703	38.384	40.585
TN278	sta141	4/9/12	-107.142	16.5163	1463.76	3.2161	3.2161	34.5871	34.5886	0.4565	99.7044	38.316	40.615
TN278	sta141	4/9/12	-107.142	16.5163	1464.77	3.215	3.215	34.5872	34.5886	0.429	99.6989	38.291	40.676
TN278	sta141	4/9/12	-107.142	16.5163	1465.78	3.2135	3.2136	34.5872	34.5887	0.4352	99.7073	38.351	40.811
TN278	sta141	4/9/12	-107.142	16.5163	1466.8	3.2106	3.2106	34.5875	34.5889	0.4522	99.7167	38.681	41.048
TN278	sta141	4/9/12	-107.142	16.5163	1467.81	3.2038	3.2042	34.5878	34.5893	0.4537	99.6981	39.145	41.405
TN278	sta141	4/9/12	-107.142	16.5163	1468.82	3.1985	3.199	34.5882	34.5896	0.455	99.6979	39.124	41.218
TN278	sta141	4/9/12	-107.142	16.5163	1469.83	3.1938	3.1942	34.5885	34.5899	0.4612	99.6966	39.487	41.133
TN278	sta141	4/9/12	-107.142	16.5163	1470.85	3.1921	3.1921	34.5884	34.5899	0.4165	99.7129	39.12	41.401
TN278	sta141	4/9/12	-107.142	16.5163	1471.86	3.1914	3.1916	34.5883	34.5898	0.4619	99.7011	39.634	41.573
TN278	sta141	4/9/12	-107.142	16.5163	1472.87	3.1909	3.1911	34.5883	34.5898	0.4605	99.7065	39.22	41.662
TN278	sta141	4/9/12	-107.142	16.5163	1473.89	3.1903	3.1901	34.5883	34.5897	0.4541	99.7117	39.044	41.585
TN278	sta141	4/9/12	-107.142	16.5163	1474.9	3.1894	3.1896	34.5882	34.5897	0.4243	99.7132	39.216	41.516
TN278	sta141	4/9/12	-107.142	16.5163	1475.91	3.1886	3.1887	34.5882	34.5898	0.4506	99.7111	39.046	41.649
TN278	sta141	4/9/12	-107.142	16.5163	1476.93	3.1862	3.1863	34.5883	34.5897	0.4489	99.7145	39.425	41.611
TN278	sta141	4/9/12	-107.142	16.5163	1477.94	3.1814	3.1813	34.5885	34.5901	0.4547	99.7043	39.739	41.733
TN278	sta141	4/9/12	-107.142	16.5163	1478.95	3.1781	3.1781	34.5887	34.5903	0.4545	99.7051	39.51	42.182
TN278	sta141	4/9/12	-107.142	16.5163	1479.96	3.1767	3.1768	34.5888	34.5903	0.4561	99.7115	39.4	41.901
TN278	sta141	4/9/12	-107.142	16.5163	1480.98	3.1747	3.1747	34.589	34.5904	0.4619	99.7081	39.733	41.819
TN278	sta141	4/9/12	-107.142	16.5163	1481.99	3.1732	3.1733	34.589	34.5905	0.4595	99.7118	39.963	42.03
TN278	sta141	4/9/12	-107.142	16.5163	1483	3.1699	3.17	34.5892	34.5907	0.4595	99.7044	39.886	42.121
TN278	sta141	4/9/12	-107.142	16.5163	1484.02	3.1652	3.1654	34.5895	34.591	0.4277	99.7121	39.708	42.414
TN278	sta141	4/9/12	-107.142	16.5163	1485.03	3.1559	3.156	34.5902	34.5916	0.4609	99.6888	39.833	42.764
TN278	sta141	4/9/12	-107.142	16.5163	1486.04	3.1512	3.1512	34.5903	34.5918	0.465	99.7065	40.835	42.907
TN278	sta141	4/9/12	-107.142	16.5163	1487.06	3.1477	3.148	34.5905	34.592	0.4563	99.698	41.341	43.136
TN278	sta141	4/9/12	-107.142	16.5163	1488.07	3.1466	3.1467	34.5905	34.5919	0.4406	99.7184	40.945	43.159
TN278	sta141	4/9/12	-107.142	16.5163	1489.08	3.1454	3.1457	34.5903	34.5917	0.4419	99.7158	40.705	42.961
TN278	sta141	4/9/12	-107.142	16.5163	1490.1	3.1444	3.1446	34.5902	34.5918	0.4324	99.7089	40.817	42.885
TN278	sta141	4/9/12	-107.142	16.5163	1491.11	3.1419	3.142	34.5904	34.5918	0.4547	99.7177	41.016	43.118
TN278	sta141	4/9/12	-107.142	16.5163	1492.12	3.1396	3.1397	34.5905	34.592	0.4374	99.711	40.773	43.276
TN278	sta141	4/9/12	-107.142	16.5163	1493.13	3.1359	3.1359	34.5909	34.5922	0.4183	99.6978	40.868	43.339
TN278	sta141	4/9/12	-107.142	16.5163	1494.15	3.1345	3.1345	34.5909	34.5923	0.4261	99.7167	41.213	43.328
TN278	sta141	4/9/12	-107.142	16.5163	1495.16	3.1325	3.1326	34.591	34.5925	0.4621	99.7089	41.399	43.521
TN278	sta141	4/9/12	-107.142	16.5163	1496.17	3.1308	3.1309	34.591	34.5925	0.4544	99.7128	41.457	43.763
TN278	sta141	4/9/12	-107.142	16.5163	1497.19	3.1281	3.1284	34.5911	34.5925	0.455	99.7147	41.425	43.865
TN278	sta141	4/9/12	-107.142	16.5163	1498.2	3.1258	3.1257	34.5912	34.5926	0.444	99.712	41.44	43.803
TN278	sta141	4/9/12	-107.142	16.5163	1499.21	3.1237	3.1238	34.5912	34.5927	0.4318	99.7094	41.256	43.881
TN278	sta141	4/9/12	-107.142	16.5163	1500.23	3.1224	3.1224	34.5915	34.5927	0.4532	99.7119	41.351	43.825
TN278	sta141	4/9/12	-107.142	16.5163	1501.24	3.1216	3.1217	34.5915	34.5928	0.4412	99.7113	41.778	43.819
TN278	sta141	4/9/12	-107.142	16.5163	1502.25	3.1198	3.1195	34.5914	34.593	0.418	99.6992	41.864	43.914
TN278	sta141	4/9/12	-107.142	16.5163	1503.27	3.1184	3.1183	34.5915	34.5929	0.4209	99.7155	41.575	44.065
TN278	sta141	4/9/12	-107.142	16.5163	1504.28	3.1151	3.1154	34.5917	34.5931	0.4508	99.7115	41.718	44.17
TN278	sta141	4/9/12	-107.142	16.5163	1505.29	3.1139	3.1138	34.5916	34.5931	0.4552	99.7095	42.05	44.237
TN278	sta141	4/9/12	-107.142	16.5163	1506.31	3.1127	3.1128	34.5917	34.5931	0.4552	99.7114	41.998	44.242
TN278	sta141	4/9/12	-107.142	16.5163	1507.32	3.1108	3.1109	34.5917	34.5932	0.4227	99.7157	42.049	44.312
TN278	sta141	4/9/12	-107.142	16.5163	1508.33	3.1074	3.1075	34.5919	34.5934	0.4585	99.7121	42.063	44.389
TN278	sta141	4/9/12	-107.142	16.5163	1509.35	3.106	3.106	34.5921	34.5934	0.4572	99.7174	42.396	44.532
TN278	sta141	4/9/12	-107.142	16.5163	1510.36	3.1006	3.1005	34.5923	34.5938	0.4189	99.7006	42.137	44.857
TN278	sta141	4/9/12	-107.142	16.5163	1511.37	3.096	3.0963	34.5926	34.594	0.4184	99.703	42.426	44.964
TN278	sta141	4/9/12	-107.142	16.5163	1512.39	3.0913	3.0915	34.5928	34.5943	0.4455	99.7151	42.794	44.921
TN278	sta141	4/9/12	-107.142	16.5163	1513.4	3.0902	3.0902	34.5927	34.5942	0.4524	99.7148	42.603	44.847
TN278	sta141	4/9/12	-107.142	16.5163	1514.41	3.0883	3.0884	34.5928	34.5943	0.4233	99.7119	43.034	44.881
TN278	sta141	4/9/12	-107.142	16.5163	1515.43	3.0856	3.0857	34.593	34.5944	0.4221	99.7042	42.69	45.295
TN278	sta141	4/9/12	-107.142	16.5163	1516.44	3.0843	3.0842	34.593	34.5943	0.4591	99.71	42.709	45.517
TN278	sta141	4/9/12	-107.142	16.5163	1517.45	3.0821	3.0822	34.5931	34.5945	0.4591	99.7177	42.849	45.354
TN278	sta141	4/9/12	-107.142	16.5163	1518.46	3.0776	3.0776	34.5933	34.5948	0.4616	99.7089	43.326	45.396
TN278	sta141	4/9/12	-107.142	16.5163	1519.48	3.0744	3.0744	34.5933	34.5949	0.4579	99.7121	43.138	45.881
TN278	sta141	4/9/12	-107.142	16.5163	1520.49	3.073	3.0731	34.5934	34.5949	0.4591	99.71	43.318	45.894
TN278	sta141	4/9/12	-107.142	16.5163	1521.51	3.0729	3.073	34.5933	34.5948	0.462	99.7205	43.262	45.633
TN278	sta141	4/9/12	-107.142	16.5163	1522.52	3.0729	3.073	34.5934	34.5947	0.457	99.7129	43.094	45.719
TN278	sta141	4/9/12	-107.142	16.5163	1523.53	3.0729	3.0729	34.5934	34.5948	0.4326	99.7152	43.117	45.609
TN278	sta141	4/9/12	-107.142	16.5163	1524.55	3.073	3.073	34.5934	34.5948	0.4183	99.7035	42.986	45.682
TN278	sta141	4/9/12	-107.142	16.5163	1525.56	3.0726	3.0725	34.5933	34.5948	0.4312	99.7135	43.129	45.652
TN278	sta141	4/9/12	-107.142	16.5163	1526.57	3.0702	3.0702	34.5933	34.5948	0.4644	99.7121	43.371	45.704
TN278	sta141	4/9/12	-107.142	16.5163	1527.59	3.0684	3.0684	34.5935	34.5949	0.4669	99.7088	43.281	45.746
TN278	sta141	4/9/12	-107.142	16.5163	1528.6	3.069	3.0688	34.5934	34.5947	0.4579	99.7163	43.61	45.827
TN278	sta141	4/9/12	-107.142	16.5163	1529.61	3.063	3.0629	34.5935	34.5951	0.4595	99.7131	43.398	45.874
TN278	sta141	4/9/12	-107.142	16.5163	1530.62	3.0585	3.0585	34.5939	34.5954	0.4594	99.7169	43.307	46.137
TN278	sta141	4/9/12	-107.142	16.5163	1531.64	3.0564	3.0564	34.5939	34.5954	0.4554	99.7177	43.669	46.186
TN278	sta141	4/9/12	-107.142	16.5163	1532.65	3.0541	3.0542	34.594	34.5955	0.4605	99.7142	44.16	46.272
TN278	sta141	4/9/12	-107.142	16.5163	1533.66	3.0503	3.0504	34.5943	34.5957	0.4441	99.7177	43.67	46.343
TN278	sta141	4/9/12	-107.142	16.5163	1534.68	3.0481	3.0482	34.5944	34.5958	0.4216	99.7163	43.95	46.551
TN278	sta141	4/9/12	-107.142	16.5163	1535.69	3.0462	3.0462	34.5945	34.596	0.4666	99.7192	44.067	46.802
TN278	sta141	4/9/12	-107.142	16.5163	1536.7	3.0448	3.0449	34.5946	34.596	0.4205	99.714	44.309	46.68
TN278	sta141	4/9/12	-107.142	16.5163	1537.72	3.043	3.0429	34.5946	34.596	0.4447	99.7154	44.152	46.761
TN278	sta141	4/9/12	-107.142	16.5163	1538.73	3.0419	3.0419	34.5945	34.5959	0.452	99.7139	43.91	46.82
TN278	sta141	4/9/12	-107.142	16.5163	1539.74	3.0398	3.0399	34.5946	34.5961	0.4555	99.721	43.831	46.614
TN278	sta141	4/9/12	-107.142	16.5163	1540.76	3.0362	3.0364	34.5947	34.5961	0.4565	99.7192	43.886	46.739
TN278	sta141	4/9/12	-107.142	16.5163	1541.77	3.0307	3.0309	34.595	34.5963	0.4588	99.714	44.518	46.863
TN278	sta141	4/9/12	-107.142	16.5163	1542.79	3.0261	3.0262	34.5952	34.5966	0.4562	99.715	45.183	47.128
TN278	sta141	4/9/12	-107.142	16.5163	1543.8	3.0233	3.0234	34.5953	34.5967	0.4629	99.7178	44.774	47.166
TN278	sta141	4/9/12	-107.142	16.5163	1544.81	3.0204	3.0205	34.5955	34.597	0.4606	99.7107	44.891	47.341
TN278	sta141	4/9/12	-107.142	16.5163	1545.83	3.0201	3.0202	34.5955	34.5969	0.4601	99.7092	45.183	47.353
TN278	sta141	4/9/12	-107.142	16.5163	1546.84	3.02	3.02	34.5955	34.5967	0.4635	99.7145	44.905	47.273
TN278	sta141	4/9/12	-107.142	16.5163	1547.85	3.0198	3.0198	34.5954	34.5969	0.4381	99.7234	44.616	47.344
TN278	sta141	4/9/12	-107.142	16.5163	1548.87	3.0191	3.0191	34.5954	34.5968	0.4279	99.7155	44.844	47.596
TN278	sta141	4/9/12	-107.142	16.5163	1549.88	3.0185	3.0184	34.5954	34.5969	0.4552	99.7196	44.726	47.407
TN278	sta141	4/9/12	-107.142	16.5163	1550.89	3.0176	3.0176	34.5954	34.5969	0.4479	99.72	44.9	47.652
TN278	sta141	4/9/12	-107.142	16.5163	1551.9	3.0158	3.0159	34.5956	34.597	0.4321	99.7125	44.957	47.711
TN278	sta141	4/9/12	-107.142	16.5163	1552.92	3.0145	3.0145	34.5955	34.597	0.458	99.717	45.234	47.578
TN278	sta141	4/9/12	-107.142	16.5163	1553.93	3.0126	3.0127	34.5957	34.5971	0.4499	99.7182	45.201	47.664
TN278	sta141	4/9/12	-107.142	16.5163	1554.95	3.0112	3.0113	34.5958	34.5972	0.4605	99.7202	45.185	47.666
TN278	sta141	4/9/12	-107.142	16.5163	1555.96	3.0072	3.0071	34.596	34.5975	0.4591	99.7194	45.554	47.764
TN278	sta141	4/9/12	-107.142	16.5163	1556.97	3.0024	3.0025	34.5964	34.5977	0.4255	99.7193	45.489	48.184
TN278	sta141	4/9/12	-107.142	16.5163	1557.99	3.0018	3.0019	34.5963	34.5977	0.4538	99.4362	45.392	48.168
TN278	sta141	4/9/12	-107.142	16.5163	1559	3.0008	3.0009	34.5964	34.5977	0.4305	99.7121	45.873	48.221
TN278	sta141	4/9/12	-107.142	16.5163	1560.01	3.0005	3.0006	34.5964	34.5978	0.4556	99.7165	45.726	48.326
TN278	sta141	4/9/12	-107.142	16.5163	1561.03	3.0005	3.0005	34.5965	34.5978	0.4579	99.717	45.634	48.362
TN278	sta141	4/9/12	-107.142	16.5163	1562.04	3.0004	3.0005	34.5964	34.5978	0.4193	99.7182	45.608	48.484
TN278	sta141	4/9/12	-107.142	16.5163	1563.05	2.9986	2.9987	34.5965	34.5978	0.4184	99.7182	45.719	48.736
TN278	sta141	4/9/12	-107.142	16.5163	1564.07	2.9968	2.9969	34.5966	34.598	0.4474	99.7129	45.88	48.607
TN278	sta141	4/9/12	-107.142	16.5163	1565.08	2.9952	2.9953	34.5967	34.5981	0.4247	99.7138	46.12	48.515
TN278	sta141	4/9/12	-107.142	16.5163	1566.09	2.995	2.9951	34.5967	34.5981	0.4603	99.7223	45.945	48.604
TN278	sta141	4/9/12	-107.142	16.5163	1567.11	2.9943	2.9945	34.5968	34.5981	0.4476	99.7153	45.912	48.63
TN278	sta141	4/9/12	-107.142	16.5163	1568.12	2.9934	2.9935	34.5967	34.5981	0.4302	99.7158	46.089	48.6
TN278	sta141	4/9/12	-107.142	16.5163	1569.13	2.9929	2.9929	34.5967	34.5981	0.4558	99.7209	45.943	48.593
TN278	sta141	4/9/12	-107.142	16.5163	1570.15	2.9925	2.9925	34.5968	34.5982	0.4572	99.7233	46.092	48.594
TN278	sta141	4/9/12	-107.142	16.5163	1571.16	2.9921	2.9922	34.5968	34.5983	0.4565	99.6965	46.311	48.609
TN278	sta141	4/9/12	-107.142	16.5163	1572.17	2.9908	2.9908	34.5968	34.5983	0.4569	99.7168	46.34	48.916
TN278	sta141	4/9/12	-107.142	16.5163	1573.19	2.9821	2.9822	34.5974	34.5988	0.4576	99.7128	46.822	49.445
TN278	sta141	4/9/12	-107.142	16.5163	1574.2	2.9711	2.9712	34.5984	34.5998	0.4573	99.7203	47.164	49.83
TN278	sta141	4/9/12	-107.142	16.5163	1575.21	2.968	2.968	34.5985	34.5999	0.461	99.7138	47.277	50.011
TN278	sta141	4/9/12	-107.142	16.5163	1576.23	2.9667	2.9667	34.5985	34.5999	0.4582	99.7186	47.389	49.685
TN278	sta141	4/9/12	-107.142	16.5163	1577.24	2.9647	2.9648	34.5986	34.5998	0.4532	99.7195	47.489	49.839
TN278	sta141	4/9/12	-107.142	16.5163	1578.26	2.9611	2.9612	34.5987	34.6001	0.4529	99.7175	47.371	50.05
TN278	sta141	4/9/12	-107.142	16.5163	1579.27	2.9579	2.958	34.5988	34.6003	0.4567	99.7175	47.895	50.206
TN278	sta141	4/9/12	-107.142	16.5163	1580.28	2.9557	2.9558	34.5989	34.6003	0.4305	99.7222	47.661	50.377
TN278	sta141	4/9/12	-107.142	16.5163	1581.3	2.9537	2.9538	34.599	34.6004	0.4506	99.7165	47.683	50.513
TN278	sta141	4/9/12	-107.142	16.5163	1582.31	2.9531	2.9531	34.5989	34.6005	0.4217	99.7201	47.811	50.809
TN278	sta141	4/9/12	-107.142	16.5163	1583.32	2.9526	2.9528	34.599	34.6004	0.4581	99.7233	48.231	50.524
TN278	sta141	4/9/12	-107.142	16.5163	1584.34	2.951	2.9511	34.599	34.6005	0.4581	99.7167	47.961	50.413
TN278	sta141	4/9/12	-107.142	16.5163	1585.35	2.9477	2.9478	34.5993	34.6007	0.4562	99.7169	47.736	50.546
TN278	sta141	4/9/12	-107.142	16.5163	1586.36	2.9455	2.9456	34.5994	34.6009	0.4565	99.7206	48.106	50.57
TN278	sta141	4/9/12	-107.142	16.5163	1587.38	2.9443	2.9443	34.5995	34.6008	0.4596	99.7087	48.505	50.703
TN278	sta141	4/9/12	-107.142	16.5163	1588.39	2.9431	2.9433	34.5995	34.6008	0.4568	99.7199	48.169	50.919
TN278	sta141	4/9/12	-107.142	16.5163	1589.4	2.9422	2.9423	34.5994	34.6009	0.4558	99.7165	48.015	50.852
TN278	sta141	4/9/12	-107.142	16.5163	1590.42	2.9411	2.9412	34.5995	34.6008	0.4646	99.7171	48.286	50.887
TN278	sta141	4/9/12	-107.142	16.5163	1591.43	2.9392	2.9393	34.5996	34.601	0.4426	99.7226	48.6	51.088
TN278	sta141	4/9/12	-107.142	16.5163	1592.45	2.9383	2.9384	34.5996	34.601	0.4476	99.7233	48.156	51.063
TN278	sta141	4/9/12	-107.142	16.5163	1593.46	2.9383	2.9384	34.5996	34.601	0.4756	99.7208	48.235	50.991
TN278	sta141	4/9/12	-107.142	16.5163	1594.47	2.9384	2.9384	34.5995	34.601	0.4702	99.7059	48.132	51.005
TN278	sta141	4/9/12	-107.142	16.5163	1595.49	2.9385	2.9386	34.5996	34.6009	0.46	99.7178	48.136	51.384
TN278	sta141	4/9/12	-107.142	16.5163	1596.5	2.9381	2.9382	34.5996	34.601	0.4634	99.7091	48.214	51.059
TN278	sta141	4/9/12	-107.142	16.5163	1597.51	2.9383	2.9383	34.5996	34.601	0.4611	99.7086	48.167	51.181
TN278	sta141	4/9/12	-107.142	16.5163	1598.53	2.9365	2.9358	34.5996	34.601	0.46	99.7027	48.176	51.426
TN278	sta141	4/9/12	-107.142	16.5163	1599.54	2.9331	2.9332	34.5999	34.6011	0.4602	99.7187	48.186	51.45
TN278	sta141	4/9/12	-107.142	16.5163	1600.56	2.9306	2.9308	34.6001	34.6014	0.4591	99.7203	48.196	51.415
TN278	sta141	4/9/12	-107.142	16.5163	1601.57	2.9293	2.9289	34.6001	34.6015	0.4542	99.7215	48.332	51.47
TN278	sta141	4/9/12	-107.142	16.5163	1602.58	2.9303	2.93	34.5999	34.6014	0.4565	99.7233	48.767	51.489
TN278	sta141	4/9/12	-107.142	16.5163	1603.6	2.9252	2.9247	34.6002	34.6018	0.4536	99.7233	49.033	51.52
TN278	sta141	4/9/12	-107.142	16.5163	1604.61	2.9188	2.919	34.6009	34.6022	0.4588	99.72	49.796	51.509
TN278	sta141	4/9/12	-107.142	16.5163	1605.62	2.9172	2.9175	34.6007	34.6021	0.4512	99.7234	49.052	51.951
TN278	sta141	4/9/12	-107.142	16.5163	1606.64	2.9158	2.916	34.6008	34.6021	0.4261	99.7233	49.44	52.04
TN278	sta141	4/9/12	-107.142	16.5163	1607.65	2.9148	2.915	34.6008	34.6022	0.4561	99.7198	49.31	52.135
TN278	sta141	4/9/12	-107.142	16.5163	1608.66	2.9139	2.914	34.6008	34.6022	0.449	99.7232	49.212	52.151
TN278	sta141	4/9/12	-107.142	16.5163	1609.68	2.9132	2.9132	34.6009	34.6023	0.4541	99.7176	49.276	51.973
TN278	sta141	4/9/12	-107.142	16.5163	1610.69	2.9131	2.9131	34.6008	34.6022	0.4186	99.7172	49.249	52.03
TN278	sta141	4/9/12	-107.142	16.5163	1611.7	2.9121	2.9117	34.6009	34.6024	0.4223	99.7164	49.732	52.368
TN278	sta141	4/9/12	-107.142	16.5163	1612.72	2.909	2.9087	34.601	34.6025	0.4585	99.7062	49.619	52.443
TN278	sta141	4/9/12	-107.142	16.5163	1613.73	2.9087	2.909	34.6011	34.6024	0.4201	99.7219	49.435	52.475
TN278	sta141	4/9/12	-107.142	16.5163	1614.75	2.9073	2.9078	34.6011	34.6024	0.4479	99.7233	49.731	52.676
TN278	sta141	4/9/12	-107.142	16.5163	1615.76	2.9046	2.9044	34.6013	34.6027	0.4669	99.7233	50.219	52.471
TN278	sta141	4/9/12	-107.142	16.5163	1616.77	2.8974	2.8971	34.6018	34.6033	0.4258	99.7137	49.91	52.538
TN278	sta141	4/9/12	-107.142	16.5163	1617.79	2.8952	2.8954	34.6019	34.6033	0.4556	99.7233	49.99	52.709
TN278	sta141	4/9/12	-107.142	16.5163	1618.8	2.8935	2.8937	34.6019	34.6033	0.4627	99.7233	50.33	53.022
TN278	sta141	4/9/12	-107.142	16.5163	1619.82	2.8916	2.8918	34.602	34.6034	0.4598	99.7233	50.248	53.11
TN278	sta141	4/9/12	-107.142	16.5163	1620.83	2.8897	2.8899	34.6021	34.6035	0.4252	99.7233	50.09	53.155
TN278	sta141	4/9/12	-107.142	16.5163	1621.84	2.8882	2.8881	34.6022	34.6036	0.4516	99.7233	50.648	53.259
TN278	sta141	4/9/12	-107.142	16.5163	1622.86	2.8864	2.8863	34.6022	34.6037	0.4608	99.7233	50.347	53.451
TN278	sta141	4/9/12	-107.142	16.5163	1623.87	2.8828	2.8832	34.6025	34.6039	0.4566	99.7222	50.816	53.56
TN278	sta141	4/9/12	-107.142	16.5163	1624.88	2.8788	2.8788	34.6028	34.6043	0.4586	99.7233	51.134	53.57
TN278	sta141	4/9/12	-107.142	16.5163	1625.9	2.8786	2.8787	34.6027	34.6041	0.459	99.7223	50.848	53.53
TN278	sta141	4/9/12	-107.142	16.5163	1626.91	2.8776	2.8779	34.6028	34.6041	0.4605	99.7233	51.053	53.379
TN278	sta141	4/9/12	-107.142	16.5163	1627.92	2.8755	2.8758	34.6029	34.6043	0.4601	99.7233	51.003	53.616
TN278	sta141	4/9/12	-107.142	16.5163	1628.94	2.8745	2.8745	34.6029	34.6044	0.458	99.7233	50.965	53.969
TN278	sta141	4/9/12	-107.142	16.5163	1629.95	2.873	2.8732	34.603	34.6044	0.4565	99.722	50.927	53.875
TN278	sta141	4/9/12	-107.142	16.5163	1630.97	2.8716	2.8717	34.603	34.6046	0.439	99.7233	51.219	53.885
TN278	sta141	4/9/12	-107.142	16.5163	1631.98	2.8699	2.87	34.6033	34.6045	0.4303	99.721	51.52	53.995
TN278	sta141	4/9/12	-107.142	16.5163	1632.99	2.8679	2.8679	34.6032	34.6046	0.4586	99.7222	51.105	54.068
TN278	sta141	4/9/12	-107.142	16.5163	1634.01	2.8671	2.8672	34.6031	34.6046	0.4587	99.7223	51.346	54.038
TN278	sta141	4/9/12	-107.142	16.5163	1635.02	2.867	2.8671	34.6031	34.6045	0.4264	99.7216	51.462	54.39
TN278	sta141	4/9/12	-107.142	16.5163	1636.04	2.8642	2.8643	34.6033	34.6047	0.4593	99.7223	51.631	54.455
TN278	sta141	4/9/12	-107.142	16.5163	1637.05	2.8559	2.8563	34.6038	34.6053	0.4641	99.7233	51.774	54.65
TN278	sta141	4/9/12	-107.142	16.5163	1638.06	2.8515	2.8516	34.6041	34.6056	0.4583	99.7233	51.963	54.483
TN278	sta141	4/9/12	-107.142	16.5163	1639.08	2.8504	2.8505	34.604	34.6054	0.4624	99.7233	52.129	54.546
TN278	sta141	4/9/12	-107.142	16.5163	1640.09	2.85	2.8501	34.6041	34.6055	0.459	99.7223	52.003	54.775
TN278	sta141	4/9/12	-107.142	16.5163	1641.1	2.85	2.8501	34.604	34.6055	0.4261	99.7221	52.135	54.721
TN278	sta141	4/9/12	-107.142	16.5163	1642.12	2.8498	2.8499	34.604	34.6054	0.4502	99.7221	51.922	54.722
TN278	sta141	4/9/12	-107.142	16.5163	1643.13	2.8488	2.8489	34.6041	34.6055	0.457	99.7219	52.145	55.022
TN278	sta141	4/9/12	-107.142	16.5163	1644.15	2.8407	2.841	34.6046	34.606	0.4561	99.7233	52.698	55.434
TN278	sta141	4/9/12	-107.142	16.5163	1645.16	2.8335	2.8334	34.6052	34.6067	0.4368	99.7233	52.664	55.576
TN278	sta141	4/9/12	-107.142	16.5163	1646.17	2.8317	2.8317	34.6052	34.6067	0.4281	99.7233	52.892	55.683
TN278	sta141	4/9/12	-107.142	16.5163	1647.19	2.8305	2.8307	34.6051	34.6066	0.4548	99.7219	53.013	55.788
TN278	sta141	4/9/12	-107.142	16.5163	1648.2	2.8297	2.8297	34.6053	34.6067	0.4537	99.715	52.624	55.476
TN278	sta141	4/9/12	-107.142	16.5163	1649.21	2.8292	2.8293	34.6052	34.6066	0.4606	99.7298	52.879	55.417
TN278	sta141	4/9/12	-107.142	16.5163	1650.23	2.8286	2.8289	34.6051	34.6066	0.4591	99.7244	53.24	55.723
TN278	sta141	4/9/12	-107.142	16.5163	1651.24	2.829	2.8294	34.6052	34.6063	0.4738	99.7233	52.575	55.765
TN278	sta141	4/9/12	-107.142	16.5163	1652.26	2.8284	2.8286	34.6051	34.6064	0.4633	99.724	52.636	55.713
TN278	sta141	4/9/12	-107.142	16.5163	1653.27	2.8277	2.8278	34.6051	34.6065	0.4652	99.7432	52.588	55.775
TN278	sta141	4/9/12	-107.142	16.5163	1654.28	2.8268	2.827	34.6051	34.6066	0.474	99.7246	52.635	55.996
TN278	sta141	4/9/12	-107.142	16.5163	1655.3	2.8253	2.8255	34.6053	34.6066	0.467	99.7281	52.616	56.067
TN278	sta141	4/9/12	-107.142	16.5163	1656.31	2.8257	2.8258	34.6053	34.6066	0.4763	99.7318	52.596	55.921
TN278	sta141	4/9/12	-107.142	16.5163	1657.33	2.8244	2.8241	34.6053	34.6067	0.4718	99.7233	52.895	56.179
TN278	sta141	4/9/12	-107.142	16.5163	1658.34	2.817	2.8165	34.6059	34.6074	0.4573	99.7233	53.534	56.311
TN278	sta141	4/9/12	-107.142	16.5163	1659.35	2.8165	2.8164	34.6059	34.6073	0.4168	99.7233	54.281	56.322
TN278	sta141	4/9/12	-107.142	16.5163	1660.37	2.8154	2.8155	34.6059	34.6072	0.4581	99.7249	54.131	56.828
TN278	sta141	4/9/12	-107.142	16.5163	1661.38	2.8032	2.8033	34.6066	34.6081	0.4624	99.7131	54.082	56.604
TN278	sta141	4/9/12	-107.142	16.5163	1662.4	2.7941	2.7942	34.6074	34.6088	0.4655	99.736	54.466	56.629
TN278	sta141	4/9/12	-107.142	16.5163	1663.41	2.7932	2.7934	34.6072	34.6085	0.4623	99.7301	54.266	57.141
TN278	sta141	4/9/12	-107.142	16.5163	1664.42	2.7928	2.7929	34.6071	34.6085	0.4624	99.7296	54.728	57.279
TN278	sta141	4/9/12	-107.142	16.5163	1665.44	2.7921	2.7922	34.607	34.6084	0.4566	99.7253	54.514	57.59
TN278	sta141	4/9/12	-107.142	16.5163	1666.45	2.7895	2.7894	34.6071	34.6086	0.4586	99.7433	54.363	57.533
TN278	sta141	4/9/12	-107.142	16.5163	1667.47	2.7863	2.7865	34.6074	34.6087	0.4642	99.7314	54.753	57.451
TN278	sta141	4/9/12	-107.142	16.5163	1668.48	2.783	2.783	34.6075	34.609	0.4635	99.7233	54.472	57.435
TN278	sta141	4/9/12	-107.142	16.5163	1669.49	2.7802	2.7805	34.6078	34.6091	0.4263	99.7291	54.526	57.493
TN278	sta141	4/9/12	-107.142	16.5163	1670.51	2.7785	2.7782	34.6079	34.6092	0.4475	99.733	55.358	57.874
TN278	sta141	4/9/12	-107.142	16.5163	1671.52	2.7765	2.7764	34.6078	34.6093	0.4687	99.7342	55.078	58.019
TN278	sta141	4/9/12	-107.142	16.5163	1672.54	2.7736	2.7737	34.6081	34.6095	0.4627	99.731	54.966	58.103
TN278	sta141	4/9/12	-107.142	16.5163	1673.55	2.7713	2.7714	34.6081	34.6095	0.4623	99.7242	55.556	58.183
TN278	sta141	4/9/12	-107.142	16.5163	1674.56	2.7668	2.7668	34.6084	34.6098	0.4634	99.7259	55.602	58.74
TN278	sta141	4/9/12	-107.142	16.5163	1675.58	2.7602	2.7601	34.6089	34.6103	0.4344	99.7381	55.723	58.651
TN278	sta141	4/9/12	-107.142	16.5163	1676.59	2.7585	2.7586	34.6089	34.6102	0.4427	99.7258	55.907	58.424
TN278	sta141	4/9/12	-107.142	16.5163	1677.61	2.7569	2.7572	34.6089	34.6103	0.4557	99.7353	56.022	58.584
TN278	sta141	4/9/12	-107.142	16.5163	1678.62	2.7532	2.7536	34.6091	34.6105	0.4417	99.7215	55.92	58.987
TN278	sta141	4/9/12	-107.142	16.5163	1679.63	2.7524	2.7525	34.6091	34.6105	0.4188	99.7325	56.25	58.929
TN278	sta141	4/9/12	-107.142	16.5163	1680.65	2.7514	2.7512	34.609	34.6104	0.4265	99.7317	55.796	59.087
TN278	sta141	4/9/12	-107.142	16.5163	1681.66	2.7509	2.7506	34.609	34.6104	0.4686	99.7445	55.98	59.182
TN278	sta141	4/9/12	-107.142	16.5163	1682.67	2.7502	2.7505	34.6091	34.6104	0.4627	99.7427	56.149	59.275
TN278	sta141	4/9/12	-107.142	16.5163	1683.69	2.7488	2.7488	34.6091	34.6105	0.4626	99.7367	56.191	59.23
TN278	sta141	4/9/12	-107.142	16.5163	1684.7	2.7485	2.7486	34.6092	34.6106	0.4508	99.7428	56.029	59.313
TN278	sta141	4/9/12	-107.142	16.5163	1685.72	2.7486	2.7488	34.6091	34.6104	0.4188	99.7397	56.025	59.326
TN278	sta141	4/9/12	-107.142	16.5163	1686.73	2.7485	2.7485	34.6091	34.6105	0.4612	99.7291	56.264	59.326
TN278	sta141	4/9/12	-107.142	16.5163	1687.75	2.7486	2.7487	34.609	34.6104	0.4581	99.7352	56.098	59.172
TN278	sta141	4/9/12	-107.142	16.5163	1688.76	2.7485	2.7487	34.6091	34.6104	0.4621	99.7372	55.941	59.225
TN278	sta141	4/9/12	-107.142	16.5163	1689.77	2.7487	2.7488	34.609	34.6103	0.4632	99.7473	56.285	59.2
TN278	sta141	4/9/12	-107.142	16.5163	1690.79	2.7487	2.749	34.609	34.6103	0.4407	99.7324	56.277	59.284
TN278	sta141	4/9/12	-107.142	16.5163	1691.8	2.749	2.7491	34.609	34.6103	0.4704	99.7383	56.172	59.277
TN278	sta141	4/9/12	-107.142	16.5163	1692.82	2.7491	2.7493	34.6089	34.6103	0.466	99.7457	55.966	59.253
TN278	sta141	4/9/12	-107.142	16.5163	1693.83	2.7491	2.7492	34.6089	34.6103	0.461	99.7446	56.35	59.269
TN278	sta141	4/9/12	-107.142	16.5163	1694.84	2.7493	2.7493	34.6088	34.6102	0.4617	99.7388	56.089	59.269
TN278	sta141	4/9/12	-107.142	16.5163	1695.86	2.7495	2.7496	34.6089	34.6104	0.4615	99.7481	55.633	59.293
TN278	sta141	4/9/12	-107.142	16.5163	1696.87	2.7494	2.7497	34.6089	34.6103	0.4641	99.7384	56.064	59.262
TN278	sta141	4/9/12	-107.142	16.5163	1697.89	2.7494	2.7495	34.6089	34.6103	0.4597	99.7406	56.193	59.295
TN278	sta141	4/9/12	-107.142	16.5163	1698.9	2.7494	2.7495	34.6089	34.6102	0.4603	99.7217	56.097	59.367
TN278	sta141	4/9/12	-107.142	16.5163	1699.91	2.7493	2.7494	34.609	34.6103	0.4617	99.7177	56.267	59.338
TN278	sta141	4/9/12	-107.142	16.5163	1700.93	2.7493	2.7494	34.609	34.6102	0.4613	99.7343	56.272	59.285
TN278	sta141	4/9/12	-107.142	16.5163	1701.94	2.7492	2.7495	34.6089	34.6102	0.4631	99.733	56.085	59.337
TN278	sta141	4/9/12	-107.142	16.5163	1702.96	2.7496	2.7497	34.6089	34.6102	0.466	99.7102	56.388	59.354
TN278	sta141	4/9/12	-107.142	16.5163	1703.97	2.7491	2.7492	34.6089	34.6102	0.4634	99.7451	56.069	59.359
TN278	sta141	4/9/12	-107.142	16.5163	1704.98	2.7487	2.7487	34.6089	34.6102	0.4607	99.7426	55.991	59.347
TN278	sta141	4/9/12	-107.142	16.5163	1706	2.7494	2.7494	34.6088	34.6103	0.4608	99.7471	56.113	59.4
TN278	sta141	4/9/12	-107.142	16.5163	1707.01	2.7474	2.7479	34.609	34.6102	0.4632	99.7372	56.383	59.385
TN278	sta141	4/9/12	-107.142	16.5163	1708.03	2.7437	2.7438	34.6094	34.6107	0.4642	99.7246	56.387	59.397
TN278	sta141	4/9/12	-107.142	16.5163	1709.04	2.7427	2.7428	34.6094	34.6107	0.4658	99.7381	56.572	59.417
TN278	sta141	4/9/12	-107.142	16.5163	1710.06	2.7397	2.7399	34.6095	34.6108	0.4598	99.7497	56.757	59.479
TN278	sta141	4/9/12	-107.142	16.5163	1711.07	2.736	2.7363	34.6098	34.6111	0.4601	99.7472	56.758	59.571
TN278	sta141	4/9/12	-107.142	16.5163	1712.08	2.7342	2.7343	34.6098	34.6111	0.4578	99.7389	57.085	60.007
TN278	sta141	4/9/12	-107.142	16.5163	1713.1	2.7304	2.7306	34.6102	34.6113	0.4595	99.7374	57.125	59.977
TN278	sta141	4/9/12	-107.142	16.5163	1714.11	2.7272	2.7274	34.6101	34.6114	0.4433	99.7474	57.158	60.166
TN278	sta141	4/9/12	-107.142	16.5163	1715.13	2.7252	2.7253	34.6102	34.6115	0.4477	99.7347	57.324	60.301
TN278	sta141	4/9/12	-107.142	16.5163	1716.14	2.722	2.7221	34.6103	34.6117	0.4564	99.7454	57.316	60.372
TN278	sta141	4/9/12	-107.142	16.5163	1717.15	2.7179	2.7181	34.6107	34.612	0.4277	99.7501	57.559	60.677
TN278	sta141	4/9/12	-107.142	16.5163	1718.17	2.7167	2.7169	34.6108	34.6121	0.4517	99.743	57.443	60.65
TN278	sta141	4/9/12	-107.142	16.5163	1719.18	2.7157	2.7158	34.6108	34.6121	0.4653	99.7344	57.243	60.509
TN278	sta141	4/9/12	-107.142	16.5163	1720.2	2.7148	2.7149	34.6107	34.612	0.4648	99.7468	57.316	60.512
TN278	sta141	4/9/12	-107.142	16.5163	1721.21	2.7129	2.7131	34.6107	34.6121	0.4629	99.7438	57.276	60.577
TN278	sta141	4/9/12	-107.142	16.5163	1722.23	2.7103	2.7104	34.6109	34.6124	0.4608	99.749	57.238	60.617
TN278	sta141	4/9/12	-107.142	16.5163	1723.24	2.7066	2.7067	34.6112	34.6125	0.4781	99.7474	57.288	61.097
TN278	sta141	4/9/12	-107.142	16.5163	1724.26	2.703	2.7031	34.6115	34.6128	0.4663	99.7385	58.248	61.151
TN278	sta141	4/9/12	-107.142	16.5163	1725.27	2.7025	2.7028	34.6114	34.6128	0.459	99.7351	58.742	61.16
TN278	sta141	4/9/12	-107.142	16.5163	1726.28	2.7022	2.7024	34.6113	34.6126	0.4643	99.7408	58.461	61.12
TN278	sta141	4/9/12	-107.142	16.5163	1727.3	2.7008	2.7011	34.6115	34.6127	0.4576	99.7462	58.139	61.164
TN278	sta141	4/9/12	-107.142	16.5163	1728.31	2.7002	2.7005	34.6114	34.6128	0.4617	99.7439	58.296	61.402
TN278	sta141	4/9/12	-107.142	16.5163	1729.33	2.6992	2.6995	34.6115	34.6128	0.4669	99.7442	58.042	61.498
TN278	sta141	4/9/12	-107.142	16.5163	1730.34	2.6987	2.699	34.6114	34.6127	0.4708	99.7326	58.211	61.485
TN278	sta141	4/9/12	-107.142	16.5163	1731.35	2.6979	2.698	34.6114	34.6128	0.4307	99.7446	58.199	61.527
TN278	sta141	4/9/12	-107.142	16.5163	1732.37	2.6955	2.6958	34.6115	34.6129	0.4182	99.7487	58.32	61.439
TN278	sta141	4/9/12	-107.142	16.5163	1733.38	2.6929	2.693	34.6118	34.6132	0.4184	99.7457	58.189	61.459
TN278	sta141	4/9/12	-107.142	16.5163	1734.4	2.6897	2.6899	34.612	34.6134	0.4297	99.75	58.308	61.484
TN278	sta141	4/9/12	-107.142	16.5163	1735.41	2.6878	2.688	34.6121	34.6134	0.4595	99.75	58.641	61.638
TN278	sta141	4/9/12	-107.142	16.5163	1736.43	2.6864	2.6866	34.6121	34.6134	0.4603	99.7467	58.783	61.875
TN278	sta141	4/9/12	-107.142	16.5163	1737.44	2.6853	2.6855	34.6122	34.6134	0.4611	99.7491	58.71	61.933
TN278	sta141	4/9/12	-107.142	16.5163	1738.45	2.6837	2.6839	34.6122	34.6135	0.4602	99.745	58.841	61.815
TN278	sta141	4/9/12	-107.142	16.5163	1739.47	2.6815	2.6817	34.6122	34.6137	0.4595	99.743	59.075	62.126
TN278	sta141	4/9/12	-107.142	16.5163	1740.48	2.6792	2.6797	34.6125	34.6138	0.465	99.7476	58.916	62.247
TN278	sta141	4/9/12	-107.142	16.5163	1741.5	2.6782	2.6783	34.6125	34.6139	0.4669	99.7499	58.911	62.101
TN278	sta141	4/9/12	-107.142	16.5163	1742.51	2.6763	2.6763	34.6126	34.614	0.4558	99.7477	59.006	62.475
TN278	sta141	4/9/12	-107.142	16.5163	1743.53	2.6718	2.6719	34.6129	34.6142	0.4616	99.738	59.44	62.756
TN278	sta141	4/9/12	-107.142	16.5163	1744.54	2.6697	2.67	34.613	34.6143	0.4618	99.749	59.409	62.523
TN278	sta141	4/9/12	-107.142	16.5163	1745.56	2.6696	2.6697	34.6129	34.6143	0.4602	99.749	59.044	62.623
TN278	sta141	4/9/12	-107.142	16.5163	1746.57	2.6692	2.6694	34.6129	34.6143	0.4628	99.75	59.275	62.541
TN278	sta141	4/9/12	-107.142	16.5163	1747.58	2.6689	2.6691	34.6129	34.6142	0.4656	99.7325	59.208	62.524
TN278	sta141	4/9/12	-107.142	16.5163	1748.6	2.6681	2.6682	34.6129	34.6143	0.4642	99.7353	59.44	62.638
TN278	sta141	4/9/12	-107.142	16.5163	1749.61	2.6674	2.6675	34.6129	34.6144	0.4628	99.7513	59.656	62.692
TN278	sta141	4/9/12	-107.142	16.5163	1750.63	2.6662	2.6663	34.6129	34.6144	0.4641	99.7478	59.503	62.572
TN278	sta141	4/9/12	-107.142	16.5163	1751.64	2.6657	2.6658	34.613	34.6144	0.4605	99.7289	59.291	62.728
TN278	sta141	4/9/12	-107.142	16.5163	1752.65	2.6649	2.665	34.613	34.6143	0.4597	99.7406	59.554	62.857
TN278	sta141	4/9/12	-107.142	16.5163	1753.67	2.6578	2.6581	34.6135	34.6148	0.4652	99.7499	59.979	63.116
TN278	sta141	4/9/12	-107.142	16.5163	1754.68	2.65	2.6502	34.614	34.6154	0.4649	99.75	60.448	63.291
TN278	sta141	4/9/12	-107.142	16.5163	1755.7	2.6477	2.6479	34.6142	34.6156	0.4404	99.7476	60.424	63.239
TN278	sta141	4/9/12	-107.142	16.5163	1756.71	2.6473	2.6474	34.614	34.6154	0.4327	99.7486	60.257	63.496
TN278	sta141	4/9/12	-107.142	16.5163	1757.73	2.6442	2.6444	34.6142	34.6156	0.4638	99.7344	60.235	63.839
TN278	sta141	4/9/12	-107.142	16.5163	1758.74	2.6364	2.6369	34.6147	34.616	0.4658	99.7498	60.932	63.906
TN278	sta141	4/9/12	-107.142	16.5163	1759.76	2.6328	2.633	34.6149	34.6163	0.4594	99.75	61.049	63.848
TN278	sta141	4/9/12	-107.142	16.5163	1760.77	2.6321	2.6323	34.6149	34.6162	0.4692	99.7462	60.851	63.941
TN278	sta141	4/9/12	-107.142	16.5163	1761.78	2.631	2.6312	34.6148	34.6163	0.466	99.751	61.106	64.006
TN278	sta141	4/9/12	-107.142	16.5163	1762.8	2.6305	2.6308	34.6148	34.6162	0.4647	99.75	60.78	64.123
TN278	sta141	4/9/12	-107.142	16.5163	1763.81	2.6302	2.6304	34.6148	34.6161	0.4641	99.7475	60.955	64.218
TN278	sta141	4/9/12	-107.142	16.5163	1764.83	2.6299	2.6301	34.6147	34.616	0.4663	99.7509	60.842	64.173
TN278	sta141	4/9/12	-107.142	16.5163	1765.84	2.6298	2.6299	34.6147	34.6161	0.4635	99.75	61.111	64.192
TN278	sta141	4/9/12	-107.142	16.5163	1766.86	2.6295	2.6297	34.6147	34.616	0.4629	99.75	61.005	64.296
TN278	sta141	4/9/12	-107.142	16.5163	1767.87	2.6294	2.6295	34.6147	34.616	0.4628	99.75	60.944	64.287
TN278	sta141	4/9/12	-107.142	16.5163	1768.88	2.6287	2.6289	34.6148	34.6161	0.426	99.75	61.198	64.357
TN278	sta141	4/9/12	-107.142	16.5163	1769.9	2.6283	2.6285	34.6147	34.6161	0.4535	99.7411	61.002	64.245
TN278	sta141	4/9/12	-107.142	16.5163	1770.91	2.6268	2.627	34.6148	34.6161	0.4653	99.7481	61.105	64.335
TN278	sta141	4/9/12	-107.142	16.5163	1771.93	2.6262	2.6264	34.6148	34.6161	0.4579	99.7441	61.282	64.494
TN278	sta141	4/9/12	-107.142	16.5163	1772.94	2.6248	2.6248	34.6148	34.6163	0.42	99.75	61.073	64.442
TN278	sta141	4/9/12	-107.142	16.5163	1773.96	2.621	2.6209	34.6153	34.6167	0.4681	99.7472	61.095	64.629
TN278	sta141	4/9/12	-107.142	16.5163	1774.97	2.6173	2.6173	34.6154	34.6167	0.4254	99.7441	61.187	64.758
TN278	sta141	4/9/12	-107.142	16.5163	1775.99	2.6131	2.6133	34.6157	34.6171	0.4424	99.7498	61.764	64.75
TN278	sta141	4/9/12	-107.142	16.5163	1777	2.6114	2.6117	34.6157	34.617	0.4679	99.75	62.004	64.747
TN278	sta141	4/9/12	-107.142	16.5163	1778.02	2.6082	2.6085	34.616	34.6173	0.4538	99.75	61.693	64.983
TN278	sta141	4/9/12	-107.142	16.5163	1779.03	2.6067	2.6072	34.616	34.6172	0.4638	99.75	62.096	65.245
TN278	sta141	4/9/12	-107.142	16.5163	1780.05	2.6056	2.606	34.616	34.6172	0.4642	99.75	61.917	65.287
TN278	sta141	4/9/12	-107.142	16.5163	1781.06	2.6051	2.6054	34.6159	34.6173	0.4662	99.75	61.912	65.174
TN278	sta141	4/9/12	-107.142	16.5163	1782.07	2.6037	2.604	34.616	34.6173	0.4642	99.75	61.931	65.233
TN278	sta141	4/9/12	-107.142	16.5163	1783.09	2.6025	2.6026	34.6161	34.6174	0.4655	99.75	61.974	65.294
TN278	sta141	4/9/12	-107.142	16.5163	1784.1	2.6011	2.6012	34.6161	34.6175	0.4606	99.7222	62.241	65.618
TN278	sta141	4/9/12	-107.142	16.5163	1785.12	2.5993	2.5995	34.6162	34.6176	0.4666	99.7461	61.891	65.616
TN278	sta141	4/9/12	-107.142	16.5163	1786.13	2.5968	2.5971	34.6163	34.6176	0.4585	99.7522	62.107	65.703
TN278	sta141	4/9/12	-107.142	16.5163	1787.15	2.5929	2.5931	34.6166	34.618	0.462	99.7461	61.973	65.807
TN278	sta141	4/9/12	-107.142	16.5163	1788.16	2.5903	2.5907	34.6168	34.618	0.4565	99.75	62.231	65.735
TN278	sta141	4/9/12	-107.142	16.5163	1789.17	2.5888	2.5891	34.6168	34.6182	0.459	99.75	62.437	65.66
TN278	sta141	4/9/12	-107.142	16.5163	1790.19	2.5885	2.5888	34.6169	34.6181	0.4694	99.7425	62.47	65.658
TN278	sta141	4/9/12	-107.142	16.5163	1791.2	2.5885	2.5887	34.6169	34.6181	0.4656	99.7427	63.1	65.892
TN278	sta141	4/9/12	-107.142	16.5163	1792.22	2.5881	2.5884	34.6168	34.6179	0.459	99.7496	63.267	66.12
TN278	sta141	4/9/12	-107.142	16.5163	1793.23	2.5864	2.586	34.6168	34.6182	0.4317	99.75	62.819	65.992
TN278	sta141	4/9/12	-107.142	16.5163	1794.25	2.5839	2.5839	34.617	34.6183	0.4721	99.7476	62.719	66.231
TN278	sta141	4/9/12	-107.142	16.5163	1795.26	2.5842	2.5845	34.617	34.6181	0.4568	99.75	62.782	66.32
TN278	sta141	4/9/12	-107.142	16.5163	1796.28	2.5844	2.5844	34.6169	34.6181	0.4656	99.75	63.02	66.144
TN278	sta141	4/9/12	-107.142	16.5163	1797.29	2.5843	2.5843	34.6168	34.6181	0.4635	99.7522	62.877	66.12
TN278	sta141	4/9/12	-107.142	16.5163	1798.31	2.5799	2.5798	34.6172	34.6185	0.4642	99.75	62.827	66.25
TN278	sta141	4/9/12	-107.142	16.5163	1799.32	2.5786	2.5787	34.6172	34.6186	0.4601	99.75	63.039	66.313
TN278	sta141	4/9/12	-107.142	16.5163	1800.34	2.5777	2.5773	34.6172	34.6186	0.4615	99.7469	63.016	66.681
TN278	sta141	4/9/12	-107.142	16.5163	1801.35	2.5743	2.5743	34.6173	34.6189	0.4651	99.7453	63.148	66.966
TN278	sta141	4/9/12	-107.142	16.5163	1802.37	2.5715	2.571	34.6177	34.619	0.4622	99.7501	63.243	67.026
TN278	sta141	4/9/12	-107.142	16.5163	1803.38	2.5707	2.5708	34.6176	34.6189	0.4418	99.75	63.643	66.894
TN278	sta141	4/9/12	-107.142	16.5163	1804.39	2.5702	2.5703	34.6176	34.6189	0.4295	99.75	63.898	66.738
TN278	sta141	4/9/12	-107.142	16.5163	1805.41	2.5698	2.5699	34.6176	34.6189	0.4617	99.751	63.333	66.751
TN278	sta141	4/9/12	-107.142	16.5163	1806.42	2.5693	2.5697	34.6177	34.6188	0.4635	99.75	63.427	66.762
TN278	sta141	4/9/12	-107.142	16.5163	1807.44	2.5693	2.5695	34.6175	34.6187	0.4594	99.7526	63.508	66.898
TN278	sta141	4/9/12	-107.142	16.5163	1808.45	2.5689	2.5692	34.6175	34.6188	0.463	99.7531	63.395	66.975
TN278	sta141	4/9/12	-107.142	16.5163	1809.47	2.5688	2.569	34.6175	34.6189	0.4614	99.75	63.479	66.941
TN278	sta141	4/9/12	-107.142	16.5163	1810.48	2.5687	2.569	34.6175	34.6188	0.4539	99.75	63.281	66.871
TN278	sta141	4/9/12	-107.142	16.5163	1811.5	2.569	2.5693	34.6176	34.6188	0.4635	99.7428	63.159	66.803
TN278	sta141	4/9/12	-107.142	16.5163	1812.51	2.5683	2.5684	34.6175	34.6188	0.4624	99.7501	63.49	67.089
TN278	sta141	4/9/12	-107.142	16.5163	1813.53	2.5642	2.565	34.6178	34.619	0.4611	99.75	63.677	67.146
TN278	sta141	4/9/12	-107.142	16.5163	1814.54	2.5604	2.5604	34.618	34.6194	0.4641	99.75	63.958	67.024
TN278	sta141	4/9/12	-107.142	16.5163	1815.56	2.5564	2.5552	34.6181	34.6195	0.4399	99.75	64.022	67.213
TN278	sta141	4/9/12	-107.142	16.5163	1816.57	2.5503	2.5507	34.6185	34.6198	0.4419	99.75	64.322	67.525
TN278	sta141	4/9/12	-107.142	16.5163	1817.58	2.5493	2.5498	34.6185	34.6197	0.4608	99.75	64.167	67.661
TN278	sta141	4/9/12	-107.142	16.5163	1818.6	2.547	2.5481	34.6185	34.6197	0.4382	99.75	64.383	67.816
TN278	sta141	4/9/12	-107.142	16.5163	1819.61	2.5439	2.5436	34.6186	34.62	0.4469	99.7259	64.869	68.301
TN278	sta141	4/9/12	-107.142	16.5163	1820.63	2.5297	2.5297	34.6193	34.6207	0.4305	99.7523	64.975	68.092
TN278	sta141	4/9/12	-107.142	16.5163	1821.64	2.526	2.5262	34.6194	34.6208	0.4637	99.753	65.308	68.446
TN278	sta141	4/9/12	-107.142	16.5163	1822.66	2.5238	2.5241	34.6195	34.6209	0.4581	99.7547	65.35	68.531
TN278	sta141	4/9/12	-107.142	16.5163	1823.67	2.5227	2.5228	34.6195	34.6209	0.4583	99.7551	65.197	68.658
TN278	sta141	4/9/12	-107.142	16.5163	1824.69	2.5221	2.5224	34.6195	34.6208	0.4296	99.7546	65.644	68.829
TN278	sta141	4/9/12	-107.142	16.5163	1825.7	2.5219	2.5221	34.6194	34.6208	0.4596	99.7537	65.169	68.951
TN278	sta141	4/9/12	-107.142	16.5163	1826.72	2.5205	2.5203	34.6196	34.6209	0.4643	99.7499	65.227	68.648
TN278	sta141	4/9/12	-107.142	16.5163	1827.73	2.5194	2.52	34.6197	34.6209	0.4514	99.7552	66.028	68.865
TN278	sta141	4/9/12	-107.142	16.5163	1828.75	2.5185	2.5186	34.6196	34.6211	0.4185	99.7374	65.563	68.817
TN278	sta141	4/9/12	-107.142	16.5163	1829.76	2.5155	2.5166	34.6199	34.6211	0.4576	99.7499	65.317	68.817
TN278	sta141	4/9/12	-107.142	16.5163	1830.78	2.5147	2.5147	34.62	34.6213	0.4666	99.75	65.402	68.934
TN278	sta141	4/9/12	-107.142	16.5163	1831.79	2.5141	2.5139	34.62	34.6214	0.4657	99.7551	65.615	68.936
TN278	sta141	4/9/12	-107.142	16.5163	1832.81	2.5128	2.5127	34.62	34.6214	0.4587	99.7525	65.778	69.121
TN278	sta141	4/9/12	-107.142	16.5163	1833.82	2.5116	2.5115	34.6201	34.6215	0.4466	99.75	65.988	69.286
TN278	sta141	4/9/12	-107.142	16.5163	1834.83	2.5116	2.5117	34.62	34.6214	0.4447	99.7527	65.766	69.429
TN278	sta141	4/9/12	-107.142	16.5163	1835.85	2.5111	2.5114	34.6201	34.6213	0.4636	99.7572	65.99	69.356
TN278	sta141	4/9/12	-107.142	16.5163	1836.86	2.5105	2.5109	34.6201	34.6213	0.4651	99.7496	65.645	69.288
TN278	sta141	4/9/12	-107.142	16.5163	1837.88	2.5101	2.5106	34.62	34.6214	0.4641	99.7535	66.101	69.436
TN278	sta141	4/9/12	-107.142	16.5163	1838.89	2.5102	2.51	34.62	34.6215	0.46	99.7536	66.007	69.313
TN278	sta141	4/9/12	-107.142	16.5163	1839.91	2.5107	2.5108	34.62	34.6213	0.4275	99.7588	65.921	69.279
TN278	sta141	4/9/12	-107.142	16.5163	1840.92	2.5099	2.5101	34.6201	34.6214	0.4414	99.7526	65.984	69.379
TN278	sta141	4/9/12	-107.142	16.5163	1841.94	2.5106	2.5108	34.6201	34.6213	0.4473	99.7575	65.755	69.366
TN278	sta141	4/9/12	-107.142	16.5163	1842.95	2.5099	2.5101	34.6201	34.6214	0.4396	99.742	65.822	69.363
TN278	sta141	4/9/12	-107.142	16.5163	1843.97	2.5103	2.5105	34.6201	34.6213	0.4578	99.7588	65.956	69.415
TN278	sta141	4/9/12	-107.142	16.5163	1844.98	2.5098	2.5102	34.62	34.6213	0.4651	99.7571	65.83	69.415
TN278	sta141	4/9/12	-107.142	16.5163	1846	2.5094	2.5098	34.62	34.6213	0.4599	99.6029	65.95	69.472
TN278	sta141	4/9/12	-107.142	16.5163	1847.01	2.5095	2.5096	34.62	34.6214	0.4673	99.7502	65.861	69.445
TN278	sta141	4/9/12	-107.142	16.5163	1848.03	2.5095	2.5098	34.6201	34.6213	0.479	99.761	65.962	69.432
TN278	sta141	4/9/12	-107.142	16.5163	1849.04	2.5096	2.5098	34.62	34.6213	0.4714	99.75	65.875	69.549
TN278	sta141	4/9/12	-107.142	16.5163	1850.06	2.5098	2.5098	34.6201	34.6213	0.4672	99.7579	65.797	69.585
TN278	sta141	4/9/12	-107.142	16.5163	1851.07	2.5096	2.5099	34.6201	34.6213	0.4649	99.7556	65.932	69.573
TN278	sta141	4/9/12	-107.142	16.5163	1852.09	2.5047	2.5043	34.6205	34.6217	0.4648	99.7542	66.177	69.878
TN278	sta141	4/9/12	-107.142	16.5163	1853.1	2.5029	2.5027	34.6206	34.6218	0.4629	99.7619	66.255	69.924
TN278	sta141	4/9/12	-107.142	16.5163	1854.12	2.5018	2.5026	34.6206	34.6217	0.4596	99.7553	66.431	69.904
TN278	sta141	4/9/12	-107.142	16.5163	1855.13	2.5021	2.5018	34.6205	34.6219	0.462	99.7519	66.356	69.815
TN278	sta141	4/9/12	-107.142	16.5163	1856.14	2.5008	2.5011	34.6207	34.6219	0.4572	99.7476	66.244	69.841
TN278	sta141	4/9/12	-107.142	16.5163	1857.16	2.4986	2.4993	34.6208	34.6221	0.4605	99.7537	66.222	69.94
TN278	sta141	4/9/12	-107.142	16.5163	1858.17	2.4984	2.4987	34.6208	34.6222	0.4633	99.7528	66.32	70.057
TN278	sta141	4/9/12	-107.142	16.5163	1859.19	2.4977	2.4978	34.6209	34.6223	0.4633	99.75	66.284	70.115
TN278	sta141	4/9/12	-107.142	16.5163	1860.2	2.4971	2.4974	34.6209	34.6221	0.468	99.7581	66.426	70.088
TN278	sta141	4/9/12	-107.142	16.5163	1861.22	2.4963	2.4965	34.6209	34.6224	0.4669	99.7609	66.652	70.012
TN278	sta141	4/9/12	-107.142	16.5163	1862.23	2.495	2.4955	34.621	34.6223	0.4693	99.7543	66.919	70.136
TN278	sta141	4/9/12	-107.142	16.5163	1863.25	2.4926	2.4927	34.6211	34.6225	0.4664	99.75	67.089	70.374
TN278	sta141	4/9/12	-107.142	16.5163	1864.26	2.4889	2.4892	34.6215	34.6227	0.4661	99.7612	67.145	70.43
TN278	sta141	4/9/12	-107.142	16.5163	1865.28	2.4846	2.485	34.6219	34.6229	0.4626	99.7529	67.062	70.57
TN278	sta141	4/9/12	-107.142	16.5163	1866.29	2.4757	2.4762	34.622	34.6234	0.4639	99.7565	67.237	70.945
TN278	sta141	4/9/12	-107.142	16.5163	1867.31	2.4645	2.4651	34.6228	34.6242	0.466	99.7252	67.604	71.544
TN278	sta141	4/9/12	-107.142	16.5163	1868.32	2.4554	2.4562	34.6236	34.6247	0.4226	99.7583	69.273	71.534
TN278	sta141	4/9/12	-107.142	16.5163	1869.34	2.4511	2.4514	34.6235	34.625	0.457	99.7743	68.999	71.699
TN278	sta141	4/9/12	-107.142	16.5163	1870.35	2.4428	2.4437	34.6241	34.6254	0.4696	99.7656	68.888	72.138
TN278	sta141	4/9/12	-107.142	16.5163	1871.37	2.4386	2.439	34.6244	34.6256	0.4649	99.7819	69.189	72.782
TN278	sta141	4/9/12	-107.142	16.5163	1872.38	2.4347	2.4348	34.6243	34.6256	0.4562	99.7717	69.39	72.947
TN278	sta141	4/9/12	-107.142	16.5163	1873.4	2.432	2.4323	34.6245	34.6259	0.4225	99.7767	69.19	72.541
TN278	sta141	4/9/12	-107.142	16.5163	1874.41	2.4319	2.4321	34.6244	34.6258	0.4646	99.7684	69.592	72.839
TN278	sta141	4/9/12	-107.142	16.5163	1875.43	2.4317	2.4319	34.6242	34.6256	0.4685	99.7779	69.373	72.854
TN278	sta141	4/9/12	-107.142	16.5163	1876.44	2.4312	2.4315	34.6242	34.6255	0.4641	99.7891	69.672	72.863
TN278	sta141	4/9/12	-107.142	16.5163	1877.46	2.4312	2.4313	34.6242	34.6255	0.4618	99.78	69.398	72.951
TN278	sta141	4/9/12	-107.142	16.5163	1878.47	2.4312	2.4315	34.6241	34.6254	0.4629	99.7688	69.218	73.097
TN278	sta141	4/9/12	-107.142	16.5163	1879.49	2.4311	2.4314	34.624	34.6253	0.4584	99.7293	69.886	73.145
TN278	sta141	4/9/12	-107.142	16.5163	1880.5	2.4305	2.4308	34.6241	34.6254	0.466	99.7633	69.354	73.045
TN278	sta141	4/9/12	-107.142	16.5163	1881.52	2.4258	2.4264	34.6243	34.6255	0.4649	99.7775	69.713	72.964
TN278	sta141	4/9/12	-107.142	16.5163	1882.53	2.4229	2.4227	34.6243	34.6256	0.4303	99.7872	69.602	73.125
TN278	sta141	4/9/12	-107.142	16.5163	1883.55	2.4206	2.4209	34.6243	34.6257	0.4499	99.7723	69.629	73.17
TN278	sta141	4/9/12	-107.142	16.5163	1884.56	2.4165	2.4168	34.6244	34.6258	0.4171	99.7832	69.928	73.454
TN278	sta141	4/9/12	-107.142	16.5163	1885.58	2.4098	2.4103	34.6248	34.626	0.4184	99.7829	70.504	73.842
TN278	sta141	4/9/12	-107.142	16.5163	1886.59	2.4045	2.4046	34.625	34.6265	0.4553	99.7882	70.026	73.705
TN278	sta141	4/9/12	-107.142	16.5163	1887.61	2.4009	2.401	34.6253	34.6266	0.4637	99.7842	70.48	74.133
TN278	sta141	4/9/12	-107.142	16.5163	1888.62	2.3983	2.3984	34.6253	34.6268	0.4364	99.7917	71.014	74.442
TN278	sta141	4/9/12	-107.142	16.5163	1889.64	2.3882	2.3885	34.6261	34.6275	0.4311	99.7864	71.456	74.708
TN278	sta141	4/9/12	-107.142	16.5163	1890.65	2.3822	2.3823	34.6266	34.6279	0.4669	99.7851	71.772	74.758
TN278	sta141	4/9/12	-107.142	16.5163	1891.67	2.3773	2.3775	34.6267	34.6281	0.4634	99.7779	71.829	75.191
TN278	sta141	4/9/12	-107.142	16.5163	1892.68	2.3729	2.3733	34.6269	34.6282	0.4641	99.7921	71.875	75.468
TN278	sta141	4/9/12	-107.142	16.5163	1893.7	2.3715	2.3717	34.6268	34.6282	0.4543	99.7871	71.777	75.607
TN278	sta141	4/9/12	-107.142	16.5163	1894.71	2.3712	2.3714	34.6266	34.628	0.4413	99.7849	71.889	75.447
TN278	sta141	4/9/12	-107.142	16.5163	1895.73	2.3708	2.3709	34.6267	34.628	0.4341	99.7886	72.199	75.496
TN278	sta141	4/9/12	-107.142	16.5163	1896.74	2.3704	2.3706	34.6266	34.6279	0.4529	99.7909	72.128	75.639
TN278	sta141	4/9/12	-107.142	16.5163	1897.76	2.3701	2.3703	34.6265	34.6279	0.4254	99.7911	71.497	75.555
TN278	sta141	4/9/12	-107.142	16.5163	1898.77	2.3689	2.369	34.6266	34.628	0.4617	99.7938	71.475	75.402
TN278	sta141	4/9/12	-107.142	16.5163	1899.79	2.365	2.3652	34.6269	34.6282	0.4504	99.7925	71.594	75.776
TN278	sta141	4/9/12	-107.142	16.5163	1900.8	2.3624	2.3626	34.627	34.6283	0.4225	99.7958	71.746	76.102
TN278	sta141	4/9/12	-107.142	16.5163	1901.82	2.3615	2.3617	34.627	34.6284	0.4549	99.7952	71.692	75.81
TN278	sta141	4/9/12	-107.142	16.5163	1902.83	2.3613	2.3614	34.6269	34.6283	0.4304	99.7891	72.603	76.039
TN278	sta141	4/9/12	-107.142	16.5163	1903.85	2.3607	2.3609	34.6269	34.6283	0.4649	99.7927	72.187	76.09
TN278	sta141	4/9/12	-107.142	16.5163	1904.86	2.359	2.3595	34.627	34.6283	0.4684	99.7962	72.658	76.125
TN278	sta141	4/9/12	-107.142	16.5163	1905.88	2.3582	2.3584	34.627	34.6283	0.468	99.7911	72.174	76.027
TN278	sta141	4/9/12	-107.142	16.5163	1906.89	2.3574	2.3575	34.6271	34.6284	0.4655	99.7999	72.556	75.97
TN278	sta141	4/9/12	-107.142	16.5163	1907.91	2.3569	2.3571	34.6271	34.6284	0.4618	99.7916	72.23	76.135
TN278	sta141	4/9/12	-107.142	16.5163	1908.92	2.3538	2.354	34.6273	34.6287	0.4642	99.7927	72.186	76.279
TN278	sta141	4/9/12	-107.142	16.5163	1909.94	2.3526	2.3527	34.6274	34.6286	0.4663	99.7882	72.26	76.271
TN278	sta141	4/9/12	-107.142	16.5163	1910.95	2.3518	2.352	34.6273	34.6286	0.4193	99.7931	72.321	76.168
TN278	sta141	4/9/12	-107.142	16.5163	1911.97	2.3511	2.3513	34.6272	34.6285	0.4624	99.7887	72.733	76.297
TN278	sta141	4/9/12	-107.142	16.5163	1912.98	2.3494	2.3498	34.6274	34.6284	0.4546	99.7848	72.522	76.286
TN278	sta141	4/9/12	-107.142	16.5163	1914	2.3475	2.347	34.6273	34.6288	0.4332	99.7898	72.563	76.338
TN278	sta141	4/9/12	-107.142	16.5163	1915.01	2.3468	2.347	34.6275	34.6288	0.4725	99.7954	72.588	76.475
TN278	sta141	4/9/12	-107.142	16.5163	1916.03	2.3459	2.3464	34.6275	34.6287	0.4625	99.7981	72.45	76.544
TN278	sta141	4/9/12	-107.142	16.5163	1917.04	2.3448	2.3449	34.6276	34.629	0.4718	99.7954	72.464	76.273
TN278	sta141	4/9/12	-107.142	16.5163	1918.06	2.3439	2.3441	34.6276	34.6289	0.4584	99.7902	72.753	76.648
TN278	sta141	4/9/12	-107.142	16.5163	1919.08	2.3428	2.3431	34.6276	34.629	0.421	99.7931	72.855	76.665
TN278	sta141	4/9/12	-107.142	16.5163	1920.09	2.3423	2.3426	34.6277	34.6289	0.4654	99.7826	72.809	76.667
TN278	sta141	4/9/12	-107.142	16.5163	1921.11	2.342	2.3422	34.6277	34.629	0.4612	99.7914	72.959	76.606
TN278	sta141	4/9/12	-107.142	16.5163	1922.12	2.3418	2.342	34.6277	34.629	0.4655	99.7957	72.677	76.746
TN278	sta141	4/9/12	-107.142	16.5163	1923.13	2.3414	2.3418	34.6276	34.6289	0.4677	99.791	73.175	76.582
TN278	sta141	4/9/12	-107.142	16.5163	1924.15	2.3406	2.341	34.6276	34.629	0.4667	99.7889	72.899	76.664
TN278	sta141	4/9/12	-107.142	16.5163	1925.17	2.3391	2.3394	34.6278	34.629	0.4477	99.7992	73.141	76.918
TN278	sta141	4/9/12	-107.142	16.5163	1926.18	2.3374	2.3377	34.6279	34.6292	0.4244	99.794	73.039	76.867
TN278	sta141	4/9/12	-107.142	16.5163	1927.2	2.3365	2.3368	34.6279	34.6292	0.4667	99.7918	73.349	76.923
TN278	sta141	4/9/12	-107.142	16.5163	1928.21	2.3354	2.3358	34.6279	34.6292	0.4643	99.7993	73.324	77.09
TN278	sta141	4/9/12	-107.142	16.5163	1929.23	2.3345	2.3353	34.628	34.6292	0.4664	99.7967	72.903	76.937
TN278	sta141	4/9/12	-107.142	16.5163	1930.24	2.3343	2.3347	34.628	34.6292	0.4428	99.801	73.137	77.126
TN278	sta141	4/9/12	-107.142	16.5163	1931.26	2.3338	2.3335	34.628	34.6292	0.4626	99.8011	73.42	77.296
TN278	sta141	4/9/12	-107.142	16.5163	1932.27	2.3248	2.3248	34.6286	34.6301	0.4634	99.7932	73.512	77.624
TN278	sta141	4/9/12	-107.142	16.5163	1933.29	2.3212	2.3214	34.629	34.6303	0.438	99.7766	73.68	77.641
TN278	sta141	4/9/12	-107.142	16.5163	1934.3	2.318	2.3183	34.6291	34.6303	0.4281	99.3349	74.006	77.692
TN278	sta141	4/9/12	-107.142	16.5163	1935.32	2.3166	2.3168	34.6291	34.6305	0.4672	99.7424	74.078	77.665
TN278	sta141	4/9/12	-107.142	16.5163	1936.33	2.316	2.3161	34.6291	34.6305	0.423	99.7839	74.077	77.722
TN278	sta141	4/9/12	-107.142	16.5163	1937.35	2.3157	2.3158	34.6291	34.6304	0.4542	99.7856	74.115	78.13
TN278	sta141	4/9/12	-107.142	16.5163	1938.36	2.3149	2.3152	34.6291	34.6303	0.4606	99.7901	74.491	77.985
TN278	sta141	4/9/12	-107.142	16.5163	1939.38	2.3146	2.315	34.629	34.6304	0.4635	99.7895	74.079	77.977
TN278	sta141	4/9/12	-107.142	16.5163	1940.39	2.3144	2.3148	34.629	34.6303	0.4536	99.7942	73.854	78.061
TN278	sta141	4/9/12	-107.142	16.5163	1941.41	2.3141	2.3144	34.629	34.6303	0.4409	99.7919	74.207	78.29
TN278	sta141	4/9/12	-107.142	16.5163	1942.42	2.3143	2.3144	34.629	34.6304	0.44	99.7934	74.575	78.165
TN278	sta141	4/9/12	-107.142	16.5163	1943.44	2.3135	2.3136	34.6291	34.6303	0.4474	99.7861	73.85	78.361
TN278	sta141	4/9/12	-107.142	16.5163	1944.45	2.3127	2.3131	34.629	34.6304	0.4399	99.786	74.284	78.483
TN278	sta141	4/9/12	-107.142	16.5163	1945.47	2.3118	2.3121	34.6292	34.6305	0.4392	99.7974	74.571	78.504
TN278	sta141	4/9/12	-107.142	16.5163	1946.48	2.3106	2.3107	34.6292	34.6306	0.4449	99.7918	74.411	78.44
TN278	sta141	4/9/12	-107.142	16.5163	1947.5	2.3088	2.3091	34.6293	34.6306	0.4384	99.7929	74.478	78.282
TN278	sta141	4/9/12	-107.142	16.5163	1948.52	2.305	2.3051	34.6294	34.6308	0.4703	99.7982	75.189	78.459
TN278	sta141	4/9/12	-107.142	16.5163	1949.53	2.2993	2.2994	34.6299	34.6314	0.4649	99.797	74.755	78.763
TN278	sta141	4/9/12	-107.142	16.5163	1950.55	2.298	2.2982	34.63	34.6313	0.456	99.7985	74.923	78.785
TN278	sta141	4/9/12	-107.142	16.5163	1951.56	2.2918	2.2916	34.6303	34.6318	0.4194	99.7974	75.61	79.154
TN278	sta141	4/9/12	-107.142	16.5163	1952.58	2.288	2.2881	34.6306	34.632	0.4285	99.7956	75.536	79.307
TN278	sta141	4/9/12	-107.142	16.5163	1953.59	2.2873	2.2872	34.6306	34.632	0.4658	99.7964	75.444	79.286
TN278	sta141	4/9/12	-107.142	16.5163	1954.61	2.2874	2.2877	34.6305	34.6318	0.4641	99.8021	75.391	79.466
TN278	sta141	4/9/12	-107.142	16.5163	1955.62	2.2876	2.288	34.6305	34.6317	0.4649	99.7983	75.37	79.311
TN278	sta141	4/9/12	-107.142	16.5163	1956.64	2.2875	2.2875	34.6305	34.6318	0.4681	99.8033	75.241	79.515
TN278	sta141	4/9/12	-107.142	16.5163	1957.65	2.2871	2.287	34.6305	34.6318	0.4663	99.7971	75.319	79.77
TN278	sta141	4/9/12	-107.142	16.5163	1958.67	2.2864	2.2865	34.6304	34.6317	0.4306	99.7943	75.732	79.627
TN278	sta141	4/9/12	-107.142	16.5163	1959.68	2.2863	2.2866	34.6305	34.6317	0.4185	99.7997	75.821	79.468
TN278	sta141	4/9/12	-107.142	16.5163	1960.7	2.286	2.2864	34.6305	34.6317	0.4184	99.7967	75.27	79.741
TN278	sta141	4/9/12	-107.142	16.5163	1961.71	2.2853	2.2858	34.6305	34.6317	0.4318	99.7988	75.449	79.489
TN278	sta141	4/9/12	-107.142	16.5163	1962.73	2.2861	2.2862	34.6304	34.6317	0.4528	99.793	75.753	79.501
TN278	sta141	4/9/12	-107.142	16.5163	1963.75	2.2833	2.2837	34.6305	34.6319	0.4276	99.7995	75.828	79.524
TN278	sta141	4/9/12	-107.142	16.5163	1964.76	2.278	2.2783	34.6311	34.6324	0.4667	99.7898	75.679	79.861
TN278	sta141	4/9/12	-107.142	16.5163	1965.78	2.2763	2.2762	34.6311	34.6324	0.4621	99.7978	75.886	79.82
TN278	sta141	4/9/12	-107.142	16.5163	1966.79	2.2729	2.2731	34.6312	34.6326	0.4179	99.8021	76.081	80.061
TN278	sta141	4/9/12	-107.142	16.5163	1967.81	2.2704	2.2705	34.6314	34.6327	0.4184	99.7866	76.157	80.259
TN278	sta141	4/9/12	-107.142	16.5163	1968.82	2.2684	2.2684	34.6314	34.6328	0.4614	99.7916	76.236	80.086
TN278	sta141	4/9/12	-107.142	16.5163	1969.84	2.268	2.2684	34.6315	34.6328	0.4702	99.7808	76.614	80.306
TN278	sta141	4/9/12	-107.142	16.5163	1970.85	2.2667	2.2669	34.6316	34.6329	0.4549	99.7881	76.311	80.507
TN278	sta141	4/9/12	-107.142	16.5163	1971.87	2.2655	2.2658	34.6316	34.6328	0.4193	99.7987	76.19	80.546
TN278	sta141	4/9/12	-107.142	16.5163	1972.88	2.2652	2.2654	34.6315	34.6329	0.4678	99.7998	76.362	80.448
TN278	sta141	4/9/12	-107.142	16.5163	1973.9	2.2639	2.2642	34.6317	34.6329	0.4667	99.8034	76.681	80.599
TN278	sta141	4/9/12	-107.142	16.5163	1974.91	2.2627	2.263	34.6316	34.633	0.4584	99.7998	76.515	80.644
TN278	sta141	4/9/12	-107.142	16.5163	1975.93	2.2618	2.2621	34.6315	34.6329	0.4487	99.7989	76.516	80.58
TN278	sta141	4/9/12	-107.142	16.5163	1976.95	2.2613	2.2615	34.6316	34.633	0.4267	99.7988	76.756	80.574
TN278	sta141	4/9/12	-107.142	16.5163	1977.96	2.2593	2.2599	34.6318	34.6331	0.43	99.8034	76.444	80.79
TN278	sta141	4/9/12	-107.142	16.5163	1978.98	2.2559	2.256	34.6321	34.6333	0.4674	99.7973	76.5	80.722
TN278	sta141	4/9/12	-107.142	16.5163	1979.99	2.2559	2.2562	34.632	34.6333	0.4489	99.7941	77.158	80.873
TN278	sta141	4/9/12	-107.142	16.5163	1981.01	2.2554	2.2558	34.6321	34.6333	0.4176	99.7919	77.111	80.932
TN278	sta141	4/9/12	-107.142	16.5163	1982.02	2.2548	2.255	34.632	34.6334	0.4184	99.8012	76.88	80.913
TN278	sta141	4/9/12	-107.142	16.5163	1983.04	2.2528	2.2532	34.6321	34.6334	0.4255	99.801	76.817	81.058
TN278	sta141	4/9/12	-107.142	16.5163	1984.05	2.2531	2.2536	34.6321	34.6334	0.473	99.8035	76.693	81.107
TN278	sta141	4/9/12	-107.142	16.5163	1985.07	2.2522	2.2526	34.6321	34.6335	0.4174	99.7927	76.709	81.186
TN278	sta141	4/9/12	-107.142	16.5163	1986.09	2.2507	2.2511	34.6322	34.6336	0.4184	99.7996	76.722	81.152
TN278	sta141	4/9/12	-107.142	16.5163	1987.1	2.2493	2.2493	34.6324	34.6336	0.4184	99.7994	76.838	81.195
TN278	sta141	4/9/12	-107.142	16.5163	1988.12	2.2477	2.2482	34.6325	34.6338	0.4184	99.8034	76.783	81.192
TN278	sta141	4/9/12	-107.142	16.5163	1989.13	2.2473	2.2475	34.6324	34.6338	0.4184	99.8034	76.667	81.264
TN278	sta141	4/9/12	-107.142	16.5163	1990.15	2.2469	2.247	34.6325	34.6338	0.4184	99.7977	77.29	81.484
TN278	sta141	4/9/12	-107.142	16.5163	1991.16	2.2456	2.2459	34.6326	34.6338	0.4483	99.8031	77.771	81.594
TN278	sta141	4/9/12	-107.142	16.5163	1992.18	2.2434	2.2436	34.6325	34.6338	0.4405	99.8005	77.543	81.537
TN278	sta141	4/9/12	-107.142	16.5163	1993.19	2.243	2.2431	34.6326	34.634	0.4261	99.8004	77.713	81.588
TN278	sta141	4/9/12	-107.142	16.5163	1994.21	2.2418	2.242	34.6327	34.634	0.4182	99.8035	77.799	81.627
TN278	sta141	4/9/12	-107.142	16.5163	1995.22	2.2393	2.2399	34.6329	34.6341	0.4677	99.8034	77.34	81.819
TN278	sta141	4/9/12	-107.142	16.5163	1996.24	2.2367	2.2368	34.633	34.6344	0.4693	99.8008	77.629	82.121
TN278	sta141	4/9/12	-107.142	16.5163	1997.26	2.2311	2.2314	34.6333	34.6348	0.4371	99.8034	78.209	82.056
TN278	sta141	4/9/12	-107.142	16.5163	1998.27	2.2288	2.2289	34.6335	34.6349	0.418	99.7925	78.474	82.114
TN278	sta141	4/9/12	-107.142	16.5163	1999.29	2.2269	2.227	34.6336	34.635	0.4345	99.7587	78.119	82.351
TN278	sta141	4/9/12	-107.142	16.5163	2000.3	2.2263	2.2266	34.6336	34.6349	0.4431	99.7969	78.211	82.508
TN278	sta141	4/9/12	-107.142	16.5163	2001.32	2.2248	2.2255	34.6336	34.6348	0.4546	99.8035	78.294	82.322
TN278	sta141	4/9/12	-107.142	16.5163	2002.33	2.2222	2.2226	34.6337	34.6351	0.471	99.8034	78.459	82.607
TN278	sta141	4/9/12	-107.142	16.5163	2003.35	2.2219	2.2221	34.6338	34.6351	0.4186	99.8034	78.364	82.48
TN278	sta141	4/9/12	-107.142	16.5163	2004.36	2.2215	2.222	34.6338	34.6351	0.4184	99.8034	78.505	82.573
TN278	sta141	4/9/12	-107.142	16.5163	2005.38	2.2214	2.2216	34.6337	34.635	0.4436	99.8034	78.558	82.515
TN278	sta141	4/9/12	-107.142	16.5163	2006.39	2.22	2.2202	34.6339	34.635	0.4754	99.799	78.855	82.603
TN278	sta141	4/9/12	-107.142	16.5163	2007.41	2.219	2.2192	34.6338	34.6353	0.461	99.7996	78.455	82.807
TN278	sta141	4/9/12	-107.142	16.5163	2008.43	2.2171	2.2173	34.6339	34.6353	0.4199	99.7904	78.576	82.681
TN278	sta141	4/9/12	-107.142	16.5163	2009.44	2.2153	2.2156	34.634	34.6353	0.4369	99.8014	78.603	82.938
TN278	sta141	4/9/12	-107.142	16.5163	2010.46	2.2145	2.2152	34.6341	34.6353	0.4316	99.8034	78.707	83.084
TN278	sta141	4/9/12	-107.142	16.5163	2011.47	2.2129	2.2132	34.634	34.6353	0.4194	99.8026	78.873	82.963
TN278	sta141	4/9/12	-107.142	16.5163	2012.49	2.2132	2.2134	34.634	34.6354	0.4637	99.8023	78.766	83.072
TN278	sta141	4/9/12	-107.142	16.5163	2013.5	2.2133	2.2137	34.6341	34.6352	0.416	99.8035	78.602	82.86
TN278	sta141	4/9/12	-107.142	16.5163	2014.52	2.2135	2.2137	34.6342	34.6353	0.4184	99.8034	78.568	82.758
TN278	sta141	4/9/12	-107.142	16.5163	2015.54	2.2134	2.2137	34.6342	34.6352	0.4184	99.8034	78.903	83.16
TN278	sta141	4/9/12	-107.142	16.5163	2016.55	2.2134	2.2137	34.6341	34.6353	0.4332	99.8016	78.863	83.174
TN278	sta141	4/9/12	-107.142	16.5163	2017.57	2.2133	2.2136	34.6341	34.6354	0.4714	99.8018	78.665	82.991
TN278	sta141	4/9/12	-107.142	16.5163	2018.58	2.2131	2.2133	34.634	34.6354	0.4209	99.8034	78.768	83.012
TN278	sta141	4/9/12	-107.142	16.5163	2019.6	2.2128	2.213	34.634	34.6353	0.4184	99.8034	78.788	83.235
TN278	sta141	4/9/12	-107.142	16.5163	2020.61	2.2122	2.2125	34.6342	34.6354	0.4184	99.801	78.74	83.148
TN278	sta141	4/9/12	-107.142	16.5163	2021.63	2.2117	2.2121	34.6342	34.6354	0.4184	99.8034	78.751	82.93
TN278	sta141	4/9/12	-107.142	16.5163	2022.64	2.2113	2.2114	34.634	34.6354	0.452	99.8034	78.843	83.124
TN278	sta141	4/9/12	-107.142	16.5163	2023.66	2.21	2.2103	34.6342	34.6355	0.4187	99.8027	78.844	83.327
TN278	sta141	4/9/12	-107.142	16.5163	2024.68	2.2096	2.2101	34.6343	34.6354	0.4484	99.8027	78.78	83.216
TN278	sta141	4/9/12	-107.142	16.5163	2025.69	2.2093	2.2096	34.6341	34.6354	0.4599	99.8034	78.962	83.212
TN278	sta141	4/9/12	-107.142	16.5163	2026.71	2.2078	2.2082	34.6343	34.6356	0.4183	99.8022	78.98	83.185
TN278	sta141	4/9/12	-107.142	16.5163	2027.72	2.2062	2.2062	34.6344	34.6358	0.4184	99.8034	79.132	83.245
TN278	sta141	4/9/12	-107.142	16.5163	2028.74	2.2054	2.2056	34.6346	34.6358	0.4184	99.8034	78.928	83.328
TN278	sta141	4/9/12	-107.142	16.5163	2029.75	2.2051	2.2055	34.6346	34.6357	0.4184	99.8034	79.039	83.579
TN278	sta141	4/9/12	-107.142	16.5163	2030.77	2.205	2.2053	34.6345	34.6358	0.4637	99.8034	79.53	83.446
TN278	sta141	4/9/12	-107.142	16.5163	2031.79	2.2047	2.2049	34.6345	34.6358	0.4375	99.8008	79.194	83.285
TN278	sta141	4/9/12	-107.142	16.5163	2032.8	2.2036	2.2039	34.6345	34.6358	0.4183	99.7994	79.446	83.626
[truncated: 2,965 more rows]

## Sheet: Fuchsman_nuts
cruise	station	mon/day/yy	longitude [degrees east]	latitude [degrees north]	BOTTLE NUMBER	PRESSURE [DB]	TEMPERATURE [C]	SALINITY [PSU]	CHLOROPHYLL [MG/M^3]	OXYGEN [umol/l]	NITRATE [umol/L]	NITRITE [umol/L]	PHOSPHATE [umol/L]	AMMONIUM [umol/L]	SILICATE [umol/L]
TN278	136	2012-04-08	-106.543	17.0431	1	1514.2	3.1278	34.5888	0.4744	45.34	44.59	0.16	3.21	0	134.2
TN278	136	2012-04-08	-106.543	17.0431	2	1008.03	4.6003	34.5385	0.4576	8.41	46.12	0.17	3.41	0	104.1
TN278	136	2012-04-08	-106.543	17.0431	3	806.415	5.5153	34.5254	0.4421	2.48	43.97	0.17	3.43	0	89.2
TN278	136	2012-04-08	-106.543	17.0431	4	604.144	6.7881	34.5296	0.4489	1.95	38.74	0.19	3.31	0	72.6
TN278	136	2012-04-08	-106.543	17.0431	5	302.122	10.6858	34.6899	0.4196	1.64	23.39	1.97	2.79	0	37.7
TN278	136	2012-04-08	-106.543	17.0431	6	201.457	11.9944	34.7573	0.424	1.64	21.3	3.37	2.68	0	32.3
TN278	136	2012-04-08	-106.543	17.0431	7	180.863	12.3784	34.7756	0.4489	1.61	20.3	4.38	2.66	0	30.8
TN278	136	2012-04-08	-106.543	17.0431	8	161.278	12.6951	34.7766	0.4851	1.57	19.24	4.74	2.65	0	30.2
TN278	136	2012-04-08	-106.543	17.0431	9	140.143	13.1404	34.7759	0.9466	1.61	18.84	4.74	2.63	0	28.3
TN278	136	2012-04-08	-106.543	17.0431	10	120.761	13.764	34.7501	2.2922	1.58	20.53	2	2.62	0	26.6
TN278	136	2012-04-08	-106.543	17.0431	11	110.357	14.0977	34.7223	3.2454	1.58	21.54	1.07	2.62	0	26.3
TN278	136	2012-04-08	-106.543	17.0431	12	101.01	15.0425	34.6448	0.766	2.34	23.67	1.03	2.55	0	22.9
TN278	136	2012-04-08	-106.543	17.0431	13	90.413	16.4246	34.5908	0.9909	10.28	23.7	1.09	2.41	0	18.1
TN278	136	2012-04-08	-106.543	17.0431	14	90.926	16.3773	34.5904	1.0557	10.51
TN278	136	2012-04-08	-106.543	17.0431	15	90.819	16.3444	34.5915	0.9902	10.74
TN278	136	2012-04-08	-106.543	17.0431	16	90.695	16.3458	34.5911	1.0526	10.61
TN278	136	2012-04-08	-106.543	17.0431	17	75.805	18.9573	34.5576	1.9814	21.53	22.85	1.17	2.19	0	14
TN278	136	2012-04-08	-106.543	17.0431	18	70.865	20.3003	34.4379	2.8305	63.2	17.18	1.33	1.82	0	10.5
TN278	136	2012-04-08	-106.543	17.0431	19	60.263	22.6171	34.3793	3.9219	121.46	7.61	1.5	0.89	0.09	5.2
TN278	136	2012-04-08	-106.543	17.0431	20	45.954	25.4309	34.206	1.3036	207.31	0	0.25	0.37	0	1.8
TN278	136	2012-04-08	-106.543	17.0431	21	30.713	26.1507	34.03	0.5043	203.53	0	0.25	0.29	0	1.8
TN278	136	2012-04-08	-106.543	17.0431	22	20.049	26.2759	34.0166	0.4888	203.45	0	0.26	0.3	0	1.8
TN278	136	2012-04-08	-106.543	17.0431	23	4.375	26.8184	34.0254	0.4035	202.81	0	0.26	0.31	0	1.8
TN278	136	2012-04-08	-106.543	17.0431	24	4.751	26.8149	34.0255	0.4321	202.45
TN278	139	2012-04-09	-107.148	16.5272	1	503.977	8.3326	34.579	0.4458	1.87	31.43	0.5	3.15	0	57.5
TN278	139	2012-04-09	-107.148	16.5272	2	503.895	8.3426	34.5793	0.4445	1.89
TN278	139	2012-04-09	-107.148	16.5272	3	503.594	8.3511	34.5796	0.4433	1.95
TN278	139	2012-04-09	-107.148	16.5272	4	151.594	13.026	34.8141	0.5075	1.7	19.79	6.11	2.61	0	28.8
TN278	139	2012-04-09	-107.148	16.5272	5	150.9	13.0443	34.8142	0.5063	1.69
TN278	139	2012-04-09	-107.148	16.5272	6	151.107	13.0359	34.8139	0.5069	1.69
TN278	139	2012-04-09	-107.148	16.5272	7	151.277	13.0316	34.8139	0.4938	1.66
TN278	139	2012-04-09	-107.148	16.5272	8	151.148	13.0339	34.814	0.5274	1.66
TN278	139	2012-04-09	-107.148	16.5272	9	126.335	13.805	34.7906	1.8991	1.75	21.02	2.68	2.63	0	27.3
TN278	139	2012-04-09	-107.148	16.5272	10	125.243	13.9192	34.7769	2.0119	1.68
TN278	139	2012-04-09	-107.148	16.5272	11	110.863	14.4982	34.7488	3.6254	1.67	23.85	0.12	2.61	0	25.8
TN278	139	2012-04-09	-107.148	16.5272	12	110.609	14.4987	34.7487	3.5139	1.7
TN278	139	2012-04-09	-107.148	16.5272	13	90.493	16.5785	34.6299	1.2899	6.9	25.23	0.14	2.48	0	20.2
TN278	139	2012-04-09	-107.148	16.5272	14	90.645	16.5823	34.6306	1.3466	6.78
TN278	139	2012-04-09	-107.148	16.5272	15	90.659	16.569	34.6306	1.2046	6.81
TN278	139	2012-04-09	-107.148	16.5272	16	71.384	19.935	34.4319	1.9178	61.62	17.12	1.38	1.87	0.01	12.1
TN278	139	2012-04-09	-107.148	16.5272	17	71.105	19.9539	34.4264	1.9907	61.97
TN278	139	2012-04-09	-107.148	16.5272	18	65.993	20.6777	34.3778	2.1483	73.15	15.21	1.66	1.68	0.12	10.4
TN278	139	2012-04-09	-107.148	16.5272	19	65.99	20.6918	34.3764	2.2493	73.27
TN278	139	2012-04-09	-107.148	16.5272	20	29.945	26.3258	33.9185	0.571	204.14	0.25	0.01	0.3	0	2.6
TN278	139	2012-04-09	-107.148	16.5272	21	30.278	26.3504	33.9314	0.5859	204.19
TN278	139	2012-04-09	-107.148	16.5272	22	3.358	26.6313	33.8405	0.3417	203.44	0.31	0.02	0.28	0	2.6
TN278	139	2012-04-09	-107.148	16.5272	23	3.399	26.6382	33.8401	0.3467	202.61
TN278	139	2012-04-09	-107.148	16.5272	24	3.402	26.6378	33.8401	0.3555	203.01
TN278	141	2012-04-09	-107.148	16.5272	1	3039.63	1.6889	34.6663	0.3517	118.07	37.88	0.04	2.72	0	162.3
TN278	141	2012-04-09	-107.148	16.5272	2	2021.57	2.2128	34.6344	0.434	84.27	42.17	0.04	3	0	155.2
TN278	141	2012-04-09	-107.148	16.5272	3	1514.87	3.102	34.5925	0.4557	45.92	45.25	0.03	3.3	0.01	136.5
TN278	141	2012-04-09	-107.148	16.5272	4	1260.81	3.7166	34.5678	0.4775	27.09	46.6	0.03	3.42	0	117.3
TN278	141	2012-04-09	-107.148	16.5272	5	1109.42	4.1554	34.5541	0.4495	16.27	46.86	0.04	3.5	0	115.3
TN278	141	2012-04-09	-107.148	16.5272	6	1058.61	4.4079	34.5469	0.4613	10.93	46.68	0.05	3.48	0	111.3
TN278	141	2012-04-09	-107.148	16.5272	7	1008.49	4.5913	34.5437	0.4738	8.22	49.84	0.05	3.52	0	107.4
TN278	141	2012-04-09	-107.148	16.5272	8	958.318	4.8687	34.5387	0.4626	5.49	48.25	0.06	3.52	0	102.1
TN278	141	2012-04-09	-107.148	16.5272	9	907.307	5.1113	34.5366	0.4489	3.5	47.14	0.07	3.51	0	97.9
TN278	141	2012-04-09	-107.148	16.5272	10	806.431	5.6476	34.5332	0.4389	2.18	45.05	0.07	3.46	0	89.4
TN278	141	2012-04-09	-107.148	16.5272	11	604.363	6.9343	34.5423	0.4489	1.95	39.04	0.07	3.33	0	72.1
TN278	141	2012-04-09	-107.148	16.5272	12	181.99	12.2657	34.7951	0.391	1.71	23.62	5.21	2.63	0	31
TN278	141	2012-04-09	-107.148	16.5272	13	161.246	12.6238	34.8071	0.4184	1.63	21.24	5.86	2.62	0	29.5
TN278	141	2012-04-09	-107.148	16.5272	14	151.577	12.6677	34.8084	0.4433	1.65
TN278	141	2012-04-09	-107.148	16.5272	15	140.397	12.9435	34.8141	0.4564	1.61	21.6	4.71	2.62	0	29.1
TN278	141	2012-04-09	-107.148	16.5272	16	120.268	13.6839	34.7941	1.3522	1.62	20.6	3.49	2.62	0	27.4
TN278	141	2012-04-09	-107.148	16.5272	17	100.182	14.7702	34.7342	3.0068	1.78	24.2	0.09	2.6	0	24.4
TN278	141	2012-04-09	-107.148	16.5272	18	80.816	18.1517	34.5412	1.5677	26.75	22.91	0.45	2.24	0	15.9
TN278	141	2012-04-09	-107.148	16.5272	19	75.789	18.2268	34.5306	1.693	28.81	21.58	0.78	2.15	0	15
TN278	141	2012-04-09	-107.148	16.5272	20	70.344	20.0585	34.4092	2.6916	60.53
TN278	141	2012-04-09	-107.148	16.5272	21	65.356	21.8173	34.3218	3.0473	86.01
TN278	141	2012-04-09	-107.148	16.5272	22	60.595	23.4894	34.2213	2.9756	132.03	7	1.14	1.01	0.16	6
TN278	141	2012-04-09	-107.148	16.5272	23	20.376	26.6067	33.8535	0.4657	204.02	0.16	0.02	0.28	0	2.3
TN278	141	2012-04-09	-107.148	16.5272	24	4.202	26.6643	33.8396	0.3897	203.53	0.16	0.02	0.28	0	2.3

## Sheet: Amal_Arabian_nuts_O2
Depth (m)	NO3 (µM)	NO2 (µM)	PO4 (µM)	O2 (µM)	O2 Calc regr
2.6	0.07	0	0.19	147.51	214.075
25	0.43	0.16	0.34	146.18	212.143
31	2.03	0.85	0.49	142.97	207.481
62	6.55	0.12	0.59	118.94	172.58
81	6.43	0.11	0.58	114.77	166.524
101	19.87	0.11	1.35	49.56	71.8125
121	25.27	0.06	1.85	6.9	9.85316
140	23.73	0.51	2.1	0.52	0.586848
161	17.94	3.75	2.17	0.64	0.761136
172	15.94	4.51	2.23	0.67	0.804708
200	14.88	4.62	2.27	0.68	0.819232
222	16.38	4.37	2.3	0.68	0.819232
262	17.45	5.2	2.35	0.69	0.833756
301	18.66	4.95	2.4	0.7	0.84828
351	25	1.3	2.49	0.72	0.877328
400	27.68	0.04	2.57	0.84	1.05162
501	29.84	0.04	2.7	0.87	1.09519
748	33.96	0.03	3	2.06	2.82354
999	37.05	0.03	3.2	9.81	14.0796
1099	36			14.39	20.7316
1198	38.18	0.04	3.39	15.8	22.7795
1499	38.67	0.04	3.57	34.68	50.2008
2000	37.65	0.03	3.71	65.21	94.5426
2500	36.74	0.03	3.63	81.63	118.391
3002	36.42	0.03	3.57	91.19	132.276

## Sheet: Stewart_nuts_O2
Metagenome ID	ODZ	Depth (m)	O2	Nitrate	Nitrite	Salinity	Temp	Phosphate
Stewart_SRR064444	ETSP	50	131	10	0.08	34.67	13.7	2.28
Stewart_SRR064448	ETSP	110	1.8	10.6	4.32	34.85	12.84	2.72
Stewart_SRR064450	ETSP	200	1.9	10.5	6.22	34.85	12.26	2.31
Stewart_SRR304656	ETSP	65	54.7	13.4	0.09	34.73	13.07	1.98
Stewart_SRR304668	ETSP	500	6.5	35.7	0.03	34.61	8.53	2.73
Stewart_SRR304671	ETSP	35	125.8	9.69	1.71	34.93	15.57	0.07
Stewart_SRR304672	ETSP	50	6.4	19.9	2.88	34.8	13.74	0.04
Stewart_SRR304673	ETSP	110	1.7	8.37	2.93	34.88	13.02	5.96
Stewart_SRR304674	ETSP	50	7.4		5.27	34.88	13.73	2.58
Stewart_SRR304680	ETSP	110	2.1		5.88	34.9	13.07	2.62
Stewart_SRR304684	ETSP	15	284.5	1.67	0.16	34.85	17.46	0.86
Stewart_SRR070081	ETSP	70	2.8	12.39	2.96	34.83	13.4	2.8
Stewart_SRR070082	ETSP	200	1.7	15.9	2.87	34.84	12.06	5.75
Stewart_SRR304683	ETSP	800
Stewart_SRR070084	ETSP	150	1.9		6.42	34.9	12.97	2.53

## Sheet: ETNP_CTD_2016
Cast type	Station	Cast	Day	Year	Depth (m)	[O2] (μmol/kg)
upcast	PS-S6	13	2016-04-05	2016	2	205.43
upcast	PS-S6	13	2016-04-05	2016	3	205.698
upcast	PS-S6	13	2016-04-05	2016	4	205.611
upcast	PS-S6	13	2016-04-05	2016	5	205.355
upcast	PS-S6	13	2016-04-05	2016	6	205.23
upcast	PS-S6	13	2016-04-05	2016	7	205.272
upcast	PS-S6	13	2016-04-05	2016	8	205.736
upcast	PS-S6	13	2016-04-05	2016	9	205.006
upcast	PS-S6	13	2016-04-05	2016	10	204.976
upcast	PS-S6	13	2016-04-05	2016	11	205.511
upcast	PS-S6	13	2016-04-05	2016	12	205.03
upcast	PS-S6	13	2016-04-05	2016	13	205.473
upcast	PS-S6	13	2016-04-05	2016	14	204.93
upcast	PS-S6	13	2016-04-05	2016	15	204.845
upcast	PS-S6	13	2016-04-05	2016	16	205.553
upcast	PS-S6	13	2016-04-05	2016	17	205.458
upcast	PS-S6	13	2016-04-05	2016	18	205.915
upcast	PS-S6	13	2016-04-05	2016	19	204.11
upcast	PS-S6	13	2016-04-05	2016	20	206.013
upcast	PS-S6	13	2016-04-05	2016	21	206.856
upcast	PS-S6	13	2016-04-05	2016	22	202.3
upcast	PS-S6	13	2016-04-05	2016	23	195.592
upcast	PS-S6	13	2016-04-05	2016	24	189.263
upcast	PS-S6	13	2016-04-05	2016	25	187.802
upcast	PS-S6	13	2016-04-05	2016	26	188.734
upcast	PS-S6	13	2016-04-05	2016	27	182.149
upcast	PS-S6	13	2016-04-05	2016	28	168.697
upcast	PS-S6	13	2016-04-05	2016	29	142.917
upcast	PS-S6	13	2016-04-05	2016	30	133.511
upcast	PS-S6	13	2016-04-05	2016	31	125.843
upcast	PS-S6	13	2016-04-05	2016	32	118.028
upcast	PS-S6	13	2016-04-05	2016	33	116.122
upcast	PS-S6	13	2016-04-05	2016	34	118.631
upcast	PS-S6	13	2016-04-05	2016	35	105.927
upcast	PS-S6	13	2016-04-05	2016	36	59.6306
upcast	PS-S6	13	2016-04-05	2016	37	54.8348
upcast	PS-S6	13	2016-04-05	2016	38	45.3495
upcast	PS-S6	13	2016-04-05	2016	39	49.5716
upcast	PS-S6	13	2016-04-05	2016	40	49.6565
upcast	PS-S6	13	2016-04-05	2016	41	40.2982
upcast	PS-S6	13	2016-04-05	2016	42	34.2451
upcast	PS-S6	13	2016-04-05	2016	43	30.3448
upcast	PS-S6	13	2016-04-05	2016	44	27.3198
upcast	PS-S6	13	2016-04-05	2016	45	28.6957
upcast	PS-S6	13	2016-04-05	2016	46	27.1659
upcast	PS-S6	13	2016-04-05	2016	47	21.7548
upcast	PS-S6	13	2016-04-05	2016	48	14.1828
upcast	PS-S6	13	2016-04-05	2016	49	11.9536
upcast	PS-S6	13	2016-04-05	2016	50	10.9073
upcast	PS-S6	13	2016-04-05	2016	51	8.65589
upcast	PS-S6	13	2016-04-05	2016	52	9.12862
upcast	PS-S6	13	2016-04-05	2016	53	8.26956
upcast	PS-S6	13	2016-04-05	2016	54	7.41402
upcast	PS-S6	13	2016-04-05	2016	55	6.61741
upcast	PS-S6	13	2016-04-05	2016	56	6.04876
upcast	PS-S6	13	2016-04-05	2016	57	6.63659
upcast	PS-S6	13	2016-04-05	2016	58	6.30882
upcast	PS-S6	13	2016-04-05	2016	59	5.53993
upcast	PS-S6	13	2016-04-05	2016	60	4.36652
upcast	PS-S6	13	2016-04-05	2016	61	4.41353
upcast	PS-S6	13	2016-04-05	2016	62	4.24461
upcast	PS-S6	13	2016-04-05	2016	63	4.14155
upcast	PS-S6	13	2016-04-05	2016	64	4.14522
upcast	PS-S6	13	2016-04-05	2016	65	3.61968
upcast	PS-S6	13	2016-04-05	2016	66	3.37465
upcast	PS-S6	13	2016-04-05	2016	67	3.34227
upcast	PS-S6	13	2016-04-05	2016	68	2.84928
upcast	PS-S6	13	2016-04-05	2016	69	2.69557
upcast	PS-S6	13	2016-04-05	2016	70	2.1971
upcast	PS-S6	13	2016-04-05	2016	71	1.5594
upcast	PS-S6	13	2016-04-05	2016	72	1.43001
upcast	PS-S6	13	2016-04-05	2016	73	1.41889
upcast	PS-S6	13	2016-04-05	2016	74	1.39324
upcast	PS-S6	13	2016-04-05	2016	75	1.22618
upcast	PS-S6	13	2016-04-05	2016	76	1.08928
upcast	PS-S6	13	2016-04-05	2016	77	1.05045
upcast	PS-S6	13	2016-04-05	2016	78	1.0877
upcast	PS-S6	13	2016-04-05	2016	79	1.05243
upcast	PS-S6	13	2016-04-05	2016	80	1.04115
upcast	PS-S6	13	2016-04-05	2016	81	1.03645
upcast	PS-S6	13	2016-04-05	2016	82	1.05275
upcast	PS-S6	13	2016-04-05	2016	83	1.09831
upcast	PS-S6	13	2016-04-05	2016	84	1.07913
upcast	PS-S6	13	2016-04-05	2016	85	1.07275
upcast	PS-S6	13	2016-04-05	2016	86	1.0472
upcast	PS-S6	13	2016-04-05	2016	87	1.05849
upcast	PS-S6	13	2016-04-05	2016	88	1.05881
upcast	PS-S6	13	2016-04-05	2016	89	1.05433
upcast	PS-S6	13	2016-04-05	2016	90	1.05007
upcast	PS-S6	13	2016-04-05	2016	91	1.09152
upcast	PS-S6	13	2016-04-05	2016	92	1.0624
upcast	PS-S6	13	2016-04-05	2016	93	1.05292
upcast	PS-S6	13	2016-04-05	2016	94	1.10596
upcast	PS-S6	13	2016-04-05	2016	95	1.05935
upcast	PS-S6	13	2016-04-05	2016	96	1.08052
upcast	PS-S6	13	2016-04-05	2016	97	1.07583
upcast	PS-S6	13	2016-04-05	2016	98	1.04559
upcast	PS-S6	13	2016-04-05	2016	99	1.13599
upcast	PS-S6	13	2016-04-05	2016	100	1.07126
upcast	PS-S6	13	2016-04-05	2016	101	1.07769
upcast	PS-S6	13	2016-04-05	2016	102	1.1117
upcast	PS-S6	13	2016-04-05	2016	103	1.091
upcast	PS-S6	13	2016-04-05	2016	104	1.05268
upcast	PS-S6	13	2016-04-05	2016	105	1.12075
upcast	PS-S6	13	2016-04-05	2016	106	1.09426
upcast	PS-S6	13	2016-04-05	2016	107	1.05843
upcast	PS-S6	13	2016-04-05	2016	108	1.1517
upcast	PS-S6	13	2016-04-05	2016	109	1.07477
upcast	PS-S6	13	2016-04-05	2016	110	1.06402
upcast	PS-S6	13	2016-04-05	2016	111	1.16009
upcast	PS-S6	13	2016-04-05	2016	112	1.08352
upcast	PS-S6	13	2016-04-05	2016	113	1.06359
upcast	PS-S6	13	2016-04-05	2016	114	1.12204
upcast	PS-S6	13	2016-04-05	2016	115	1.05476
upcast	PS-S6	13	2016-04-05	2016	116	1.15004
upcast	PS-S6	13	2016-04-05	2016	117	1.06354
upcast	PS-S6	13	2016-04-05	2016	118	1.12083
upcast	PS-S6	13	2016-04-05	2016	119	1.07377
upcast	PS-S6	13	2016-04-05	2016	120	1.10865
upcast	PS-S6	13	2016-04-05	2016	121	1.10956
upcast	PS-S6	13	2016-04-05	2016	122	1.12765
upcast	PS-S6	13	2016-04-05	2016	123	1.11061
upcast	PS-S6	13	2016-04-05	2016	124	1.1068
upcast	PS-S6	13	2016-04-05	2016	125	1.10149
upcast	PS-S6	13	2016-04-05	2016	126	1.12332
upcast	PS-S6	13	2016-04-05	2016	127	1.12813
upcast	PS-S6	13	2016-04-05	2016	128	1.1073
upcast	PS-S6	13	2016-04-05	2016	129	1.20324
upcast	PS-S6	13	2016-04-05	2016	130	1.06433
upcast	PS-S6	13	2016-04-05	2016	131	1.13312
upcast	PS-S6	13	2016-04-05	2016	132	1.16158
upcast	PS-S6	13	2016-04-05	2016	133	1.03637
upcast	PS-S6	13	2016-04-05	2016	134	1.21396
upcast	PS-S6	13	2016-04-05	2016	135	1.04819
upcast	PS-S6	13	2016-04-05	2016	136	1.18031
upcast	PS-S6	13	2016-04-05	2016	137	1.06451
upcast	PS-S6	13	2016-04-05	2016	138	1.16354
upcast	PS-S6	13	2016-04-05	2016	139	1.17593
upcast	PS-S6	13	2016-04-05	2016	140	1.02616
upcast	PS-S6	13	2016-04-05	2016	141	1.08641
upcast	PS-S6	13	2016-04-05	2016	142	1.20059
upcast	PS-S6	13	2016-04-05	2016	143	1.17374
upcast	PS-S6	13	2016-04-05	2016	144	1.0574
upcast	PS-S6	13	2016-04-05	2016	145	1.19549
upcast	PS-S6	13	2016-04-05	2016	146	1.10604
upcast	PS-S6	13	2016-04-05	2016	147	1.15515
upcast	PS-S6	13	2016-04-05	2016	148	1.01473
upcast	PS-S6	13	2016-04-05	2016	149	1.1662
upcast	PS-S6	13	2016-04-05	2016	150	1.23403
upcast	PS-S6	13	2016-04-05	2016	151	1.0824
upcast	PS-S6	13	2016-04-05	2016	152	1.00228
upcast	PS-S6	13	2016-04-05	2016	153	1.23649
upcast	PS-S6	13	2016-04-05	2016	154	1.09152
upcast	PS-S6	13	2016-04-05	2016	155	1.17706
upcast	PS-S6	13	2016-04-05	2016	156	1.10841
upcast	PS-S6	13	2016-04-05	2016	157	1.11863
upcast	PS-S6	13	2016-04-05	2016	158	1.16393
upcast	PS-S6	13	2016-04-05	2016	159	1.06417
upcast	PS-S6	13	2016-04-05	2016	160	1.30129
upcast	PS-S6	13	2016-04-05	2016	161	1.05395
upcast	PS-S6	13	2016-04-05	2016	162	1.09915
upcast	PS-S6	13	2016-04-05	2016	163	1.21797
upcast	PS-S6	13	2016-04-05	2016	164	1.09255
upcast	PS-S6	13	2016-04-05	2016	165	1.14277
upcast	PS-S6	13	2016-04-05	2016	166	1.15246
upcast	PS-S6	13	2016-04-05	2016	167	1.09211
upcast	PS-S6	13	2016-04-05	2016	168	1.18289
upcast	PS-S6	13	2016-04-05	2016	169	1.08723
upcast	PS-S6	13	2016-04-05	2016	170	1.27635
upcast	PS-S6	13	2016-04-05	2016	171	1.07494
upcast	PS-S6	13	2016-04-05	2016	172	1.18356
upcast	PS-S6	13	2016-04-05	2016	173	1.10072
upcast	PS-S6	13	2016-04-05	2016	174	1.19274
upcast	PS-S6	13	2016-04-05	2016	175	1.20464
upcast	PS-S6	13	2016-04-05	2016	176	1.02707
upcast	PS-S6	13	2016-04-05	2016	177	1.20351
upcast	PS-S6	13	2016-04-05	2016	178	1.1302
upcast	PS-S6	13	2016-04-05	2016	179	1.14061
upcast	PS-S6	13	2016-04-05	2016	180	1.17361
upcast	PS-S6	13	2016-04-05	2016	181	1.06492
upcast	PS-S6	13	2016-04-05	2016	182	1.25224
upcast	PS-S6	13	2016-04-05	2016	183	1.07164
upcast	PS-S6	13	2016-04-05	2016	184	1.25808
upcast	PS-S6	13	2016-04-05	2016	185	1.09174
upcast	PS-S6	13	2016-04-05	2016	186	1.19234
upcast	PS-S6	13	2016-04-05	2016	187	1.06917
upcast	PS-S6	13	2016-04-05	2016	188	1.22367
upcast	PS-S6	13	2016-04-05	2016	189	1.1174
upcast	PS-S6	13	2016-04-05	2016	190	1.19482
upcast	PS-S6	13	2016-04-05	2016	191	1.13144
upcast	PS-S6	13	2016-04-05	2016	192	1.20966
upcast	PS-S6	13	2016-04-05	2016	193	1.11756
upcast	PS-S6	13	2016-04-05	2016	194	1.1642
upcast	PS-S6	13	2016-04-05	2016	195	1.13417
upcast	PS-S6	13	2016-04-05	2016	196	1.18115
upcast	PS-S6	13	2016-04-05	2016	197	1.17864
upcast	PS-S6	13	2016-04-05	2016	198	1.15403
upcast	PS-S6	13	2016-04-05	2016	199	1.17664
upcast	PS-S6	13	2016-04-05	2016	200	1.15213
upcast	PS-S6	13	2016-04-05	2016	201	1.1862
upcast	PS-S6	13	2016-04-05	2016	202	1.15331
upcast	PS-S6	13	2016-04-05	2016	203	1.16289
upcast	PS-S6	13	2016-04-05	2016	204	1.18608
upcast	PS-S6	13	2016-04-05	2016	205	1.16343
upcast	PS-S6	13	2016-04-05	2016	206	1.19252
upcast	PS-S6	13	2016-04-05	2016	207	1.1942
upcast	PS-S6	13	2016-04-05	2016	208	1.24101
upcast	PS-S6	13	2016-04-05	2016	209	1.1212
upcast	PS-S6	13	2016-04-05	2016	210	1.08953
upcast	PS-S6	13	2016-04-05	2016	211	1.21104
upcast	PS-S6	13	2016-04-05	2016	212	1.18623
upcast	PS-S6	13	2016-04-05	2016	213	1.19387
upcast	PS-S6	13	2016-04-05	2016	214	1.20983
upcast	PS-S6	13	2016-04-05	2016	215	1.15911
upcast	PS-S6	13	2016-04-05	2016	216	1.16283
upcast	PS-S6	13	2016-04-05	2016	217	1.20022
upcast	PS-S6	13	2016-04-05	2016	218	1.21499
upcast	PS-S6	13	2016-04-05	2016	219	1.20923
upcast	PS-S6	13	2016-04-05	2016	220	1.09372
upcast	PS-S6	13	2016-04-05	2016	221	1.27384
upcast	PS-S6	13	2016-04-05	2016	222	1.11256
upcast	PS-S6	13	2016-04-05	2016	223	1.19375
upcast	PS-S6	13	2016-04-05	2016	224	1.27562
upcast	PS-S6	13	2016-04-05	2016	225	1.19485
upcast	PS-S6	13	2016-04-05	2016	226	1.17634
upcast	PS-S6	13	2016-04-05	2016	227	1.11147
upcast	PS-S6	13	2016-04-05	2016	228	1.23037
upcast	PS-S6	13	2016-04-05	2016	229	1.31376
upcast	PS-S6	13	2016-04-05	2016	230	1.09859
upcast	PS-S6	13	2016-04-05	2016	231	1.20381
upcast	PS-S6	13	2016-04-05	2016	232	1.11244
upcast	PS-S6	13	2016-04-05	2016	233	1.40534
upcast	PS-S6	13	2016-04-05	2016	234	1.15206
upcast	PS-S6	13	2016-04-05	2016	235	1.21772
upcast	PS-S6	13	2016-04-05	2016	236	1.18962
upcast	PS-S6	13	2016-04-05	2016	237	1.248
upcast	PS-S6	13	2016-04-05	2016	238	1.21653
upcast	PS-S6	13	2016-04-05	2016	239	1.08159
upcast	PS-S6	13	2016-04-05	2016	240	1.18326
upcast	PS-S6	13	2016-04-05	2016	241	1.14944
upcast	PS-S6	13	2016-04-05	2016	242	1.19284
upcast	PS-S6	13	2016-04-05	2016	243	1.26644
upcast	PS-S6	13	2016-04-05	2016	244	1.16211
upcast	PS-S6	13	2016-04-05	2016	245	1.32018
upcast	PS-S6	13	2016-04-05	2016	246	1.18426
upcast	PS-S6	13	2016-04-05	2016	247	1.16334
upcast	PS-S6	13	2016-04-05	2016	248	1.17577
upcast	PS-S6	13	2016-04-05	2016	249	1.1806
upcast	PS-S6	13	2016-04-05	2016	250	1.28659
upcast	PS-S6	13	2016-04-05	2016	251	1.22756
upcast	PS-S6	13	2016-04-05	2016	252	1.2943
upcast	PS-S6	13	2016-04-05	2016	253	1.15388
upcast	PS-S6	13	2016-04-05	2016	254	1.22281
upcast	PS-S6	13	2016-04-05	2016	255	1.09432
upcast	PS-S6	13	2016-04-05	2016	256	1.32491
upcast	PS-S6	13	2016-04-05	2016	257	1.23284
upcast	PS-S6	13	2016-04-05	2016	258	1.12714
upcast	PS-S6	13	2016-04-05	2016	259	1.20297
upcast	PS-S6	13	2016-04-05	2016	260	1.12171
upcast	PS-S6	13	2016-04-05	2016	261	1.33631
upcast	PS-S6	13	2016-04-05	2016	262	1.17464
upcast	PS-S6	13	2016-04-05	2016	263	1.26786
upcast	PS-S6	13	2016-04-05	2016	264	1.21863
upcast	PS-S6	13	2016-04-05	2016	265	1.18241
upcast	PS-S6	13	2016-04-05	2016	266	1.19439
upcast	PS-S6	13	2016-04-05	2016	267	1.23826
upcast	PS-S6	13	2016-04-05	2016	268	1.21151
upcast	PS-S6	13	2016-04-05	2016	269	1.23948
upcast	PS-S6	13	2016-04-05	2016	270	1.24662
upcast	PS-S6	13	2016-04-05	2016	271	1.17199
upcast	PS-S6	13	2016-04-05	2016	272	1.25063
upcast	PS-S6	13	2016-04-05	2016	273	1.09051
upcast	PS-S6	13	2016-04-05	2016	274	1.25206
upcast	PS-S6	13	2016-04-05	2016	275	1.17531
upcast	PS-S6	13	2016-04-05	2016	276	1.22372
upcast	PS-S6	13	2016-04-05	2016	277	1.31884
upcast	PS-S6	13	2016-04-05	2016	278	1.22538
upcast	PS-S6	13	2016-04-05	2016	279	1.2009
upcast	PS-S6	13	2016-04-05	2016	280	1.21102
upcast	PS-S6	13	2016-04-05	2016	281	1.30064
upcast	PS-S6	13	2016-04-05	2016	282	1.13445
upcast	PS-S6	13	2016-04-05	2016	283	1.26993
upcast	PS-S6	13	2016-04-05	2016	284	1.10595
upcast	PS-S6	13	2016-04-05	2016	285	1.25409
upcast	PS-S6	13	2016-04-05	2016	286	1.1847
upcast	PS-S6	13	2016-04-05	2016	287	1.28302
upcast	PS-S6	13	2016-04-05	2016	288	1.26253
upcast	PS-S6	13	2016-04-05	2016	289	1.19477
upcast	PS-S6	13	2016-04-05	2016	290	1.30065
upcast	PS-S6	13	2016-04-05	2016	291	1.22074
upcast	PS-S6	13	2016-04-05	2016	292	1.15177
upcast	PS-S6	13	2016-04-05	2016	293	1.17373
upcast	PS-S6	13	2016-04-05	2016	294	1.32614
upcast	PS-S6	13	2016-04-05	2016	295	1.16412
upcast	PS-S6	13	2016-04-05	2016	296	1.14951
upcast	PS-S6	13	2016-04-05	2016	297	1.37864
upcast	PS-S6	13	2016-04-05	2016	298	1.28864
upcast	PS-S6	13	2016-04-05	2016	299	1.19996
upcast	PS-S6	13	2016-04-05	2016	300	1.27626
upcast	PS-S6	13	2016-04-05	2016	301	1.27246
upcast	PS-S6	13	2016-04-05	2016	302	1.16428
upcast	PS-S6	13	2016-04-05	2016	303	1.26713
upcast	PS-S6	13	2016-04-05	2016	304	1.29888
upcast	PS-S6	13	2016-04-05	2016	305	1.1828
upcast	PS-S6	13	2016-04-05	2016	306	1.28335
upcast	PS-S6	13	2016-04-05	2016	307	1.22142
upcast	PS-S6	13	2016-04-05	2016	308	1.22964
upcast	PS-S6	13	2016-04-05	2016	309	1.21447
upcast	PS-S6	13	2016-04-05	2016	310	1.35538
upcast	PS-S6	13	2016-04-05	2016	311	1.25772
upcast	PS-S6	13	2016-04-05	2016	312	1.19776
upcast	PS-S6	13	2016-04-05	2016	313	1.29217
upcast	PS-S6	13	2016-04-05	2016	314	1.21766
upcast	PS-S6	13	2016-04-05	2016	315	1.27016
upcast	PS-S6	13	2016-04-05	2016	316	1.22032
upcast	PS-S6	13	2016-04-05	2016	317	1.24296
upcast	PS-S6	13	2016-04-05	2016	318	1.28318
upcast	PS-S6	13	2016-04-05	2016	319	1.19882
upcast	PS-S6	13	2016-04-05	2016	320	1.28241
upcast	PS-S6	13	2016-04-05	2016	321	1.22085
upcast	PS-S6	13	2016-04-05	2016	322	1.28729
upcast	PS-S6	13	2016-04-05	2016	323	1.17737
upcast	PS-S6	13	2016-04-05	2016	324	1.23163
upcast	PS-S6	13	2016-04-05	2016	325	1.34357
upcast	PS-S6	13	2016-04-05	2016	326	1.2673
upcast	PS-S6	13	2016-04-05	2016	327	1.19622
upcast	PS-S6	13	2016-04-05	2016	328	1.31397
upcast	PS-S6	13	2016-04-05	2016	329	1.21164
upcast	PS-S6	13	2016-04-05	2016	330	1.25601
upcast	PS-S6	13	2016-04-05	2016	331	1.24149
upcast	PS-S6	13	2016-04-05	2016	332	1.38901
upcast	PS-S6	13	2016-04-05	2016	333	1.20726
upcast	PS-S6	13	2016-04-05	2016	334	1.27444
upcast	PS-S6	13	2016-04-05	2016	335	1.28205
upcast	PS-S6	13	2016-04-05	2016	336	1.19317
upcast	PS-S6	13	2016-04-05	2016	337	1.33906
upcast	PS-S6	13	2016-04-05	2016	338	1.28974
upcast	PS-S6	13	2016-04-05	2016	339	1.26092
upcast	PS-S6	13	2016-04-05	2016	340	1.15141
upcast	PS-S6	13	2016-04-05	2016	341	1.36408
upcast	PS-S6	13	2016-04-05	2016	342	1.26509
upcast	PS-S6	13	2016-04-05	2016	343	1.30656
upcast	PS-S6	13	2016-04-05	2016	344	1.1977
upcast	PS-S6	13	2016-04-05	2016	345	1.31705
upcast	PS-S6	13	2016-04-05	2016	346	1.27031
upcast	PS-S6	13	2016-04-05	2016	347	1.18666
upcast	PS-S6	13	2016-04-05	2016	348	1.39437
upcast	PS-S6	13	2016-04-05	2016	349	1.24678
upcast	PS-S6	13	2016-04-05	2016	350	1.29308
upcast	PS-S6	13	2016-04-05	2016	351	1.15377
upcast	PS-S6	13	2016-04-05	2016	352	1.32207
upcast	PS-S6	13	2016-04-05	2016	353	1.28419
upcast	PS-S6	13	2016-04-05	2016	354	1.30925
upcast	PS-S6	13	2016-04-05	2016	355	1.35424
upcast	PS-S6	13	2016-04-05	2016	356	1.24709
upcast	PS-S6	13	2016-04-05	2016	357	1.25819
upcast	PS-S6	13	2016-04-05	2016	358	1.26528
upcast	PS-S6	13	2016-04-05	2016	359	1.32898
upcast	PS-S6	13	2016-04-05	2016	360	1.39732
upcast	PS-S6	13	2016-04-05	2016	361	1.30873
upcast	PS-S6	13	2016-04-05	2016	362	1.29427
upcast	PS-S6	13	2016-04-05	2016	363	1.22197
upcast	PS-S6	13	2016-04-05	2016	364	1.21389
upcast	PS-S6	13	2016-04-05	2016	365	1.45013
upcast	PS-S6	13	2016-04-05	2016	366	1.20682
upcast	PS-S6	13	2016-04-05	2016	367	1.35678
upcast	PS-S6	13	2016-04-05	2016	368	1.33047
upcast	PS-S6	13	2016-04-05	2016	369	1.1661
upcast	PS-S6	13	2016-04-05	2016	370	1.21476
upcast	PS-S6	13	2016-04-05	2016	371	1.43234
upcast	PS-S6	13	2016-04-05	2016	372	1.24284
upcast	PS-S6	13	2016-04-05	2016	373	1.28547
upcast	PS-S6	13	2016-04-05	2016	374	1.37321
upcast	PS-S6	13	2016-04-05	2016	375	1.19077
upcast	PS-S6	13	2016-04-05	2016	376	1.29069
upcast	PS-S6	13	2016-04-05	2016	377	1.35545
upcast	PS-S6	13	2016-04-05	2016	378	1.3842
upcast	PS-S6	13	2016-04-05	2016	379	1.27697
upcast	PS-S6	13	2016-04-05	2016	380	1.29464
upcast	PS-S6	13	2016-04-05	2016	381	1.33148
upcast	PS-S6	13	2016-04-05	2016	382	1.35922
upcast	PS-S6	13	2016-04-05	2016	383	1.36656
upcast	PS-S6	13	2016-04-05	2016	384	1.28024
upcast	PS-S6	13	2016-04-05	2016	385	1.18674
upcast	PS-S6	13	2016-04-05	2016	386	1.39041
upcast	PS-S6	13	2016-04-05	2016	387	1.27862
upcast	PS-S6	13	2016-04-05	2016	388	1.28239
upcast	PS-S6	13	2016-04-05	2016	389	1.48038
upcast	PS-S6	13	2016-04-05	2016	390	1.40897
upcast	PS-S6	13	2016-04-05	2016	391	1.25727
upcast	PS-S6	13	2016-04-05	2016	392	1.25309
upcast	PS-S6	13	2016-04-05	2016	393	1.27844
upcast	PS-S6	13	2016-04-05	2016	394	1.29567
upcast	PS-S6	13	2016-04-05	2016	395	1.34555
upcast	PS-S6	13	2016-04-05	2016	396	1.36119
upcast	PS-S6	13	2016-04-05	2016	397	1.2031
upcast	PS-S6	13	2016-04-05	2016	398	1.32627
upcast	PS-S6	13	2016-04-05	2016	399	1.35351
upcast	PS-S6	13	2016-04-05	2016	400	1.34392
nd	14	nd	2016-04-19	2016	200	0.936
nd	14	nd	2016-04-19	2016	160	4.017
nd	14	nd	2016-04-19	2016	300	1.01
nd	14	nd	2016-04-19	2016	100	93.771
nd	14	nd	2016-04-19	2016	60	214.575
nd	14	nd	2016-04-19	2016	20	213.601

## Sheet: ETNP_nuts
JGI sample number	Year	Month	Day	Location	Sample type	lat	long	cruise	Station	cast	depth	T	S	probe O2	NO3	NO2	NH4 (nM)	PO4
AMALJGI-DNA-1	2016	April	6	Eastern Tropical North Pacific Ocean	untreated seawater	18.6893	-104.416	RonBrown	PS-S6	14	53	17.94	34.61	16.37	23.88	0	11	2.36
AMALJGI-DNA-2	2016	April	5	Eastern Tropical North Pacific Ocean	untreated seawater	18.6893	-104.416	RonBrown	PS-S6	13	120	13.13	34.83	1.08	22.9	4.3	11	2.64
AMALJGI-DNA-3	2016	April	5	Eastern Tropical North Pacific Ocean	untreated seawater	18.6893	-104.416	RonBrown	PS-S6	13	200	12.12	34.79	1.2	22.88	2.71	11	2.73
AMALJGI-DNA-4	2016	April	5	Eastern Tropical North Pacific Ocean	untreated seawater	18.6893	-104.416	RonBrown	PS-S6	13	750	5.63	35.54	2.1	44.4	0.01	20	3.4
AMALJGI-DNA-5	2016	April	19	Eastern Tropical North Pacific Ocean	untreated seawater	17.206	-110.711	RonBrown	14	35	10	25.9	34.07	200.67	0	0	8	0.22
AMALJGI-DNA-6	2016	April	19	Eastern Tropical North Pacific Ocean	untreated seawater	17.206	-110.711	RonBrown	14	35	65	24.03	34.26	189.46	0.15	0	8	0.34
AMALJGI-DNA-7	2016	April	19	Eastern Tropical North Pacific Ocean	untreated seawater	17.206	-110.711	RonBrown	14	PPS-17	185	12.86	34.77	0.026	26.8	0.14	0.12
AMALJGI-DNA-8	2016	April	19	Eastern Tropical North Pacific Ocean	untreated seawater	17.206	-110.711	RonBrown	14	PPS-17	215	12.11	34.77	0.021	23.9	2.45	0.4
AMALJGI-DNA-13	2018	March	27	Eastern Tropical North Pacific Ocean	untreated seawater	16	-105	SR1805	PS2	32	60	21.4	34.32	189	0	0.6	6 - 40
AMALJGI-DNA-14	2018	March	27	Eastern Tropical North Pacific Ocean	untreated seawater	16	-105	SR1805	PS2	32	95	15.6	34.69	0	24.6	0.06	10
AMALJGI-DNA-15	2018	March	30	Eastern Tropical North Pacific Ocean	untreated seawater	16	-105	SR1805	PS2	45	200	12.16	34.78	0	22.7	1.5	2 - 13
AMALJGI-DNA-16	2018	March	30	Eastern Tropical North Pacific Ocean	untreated seawater	16	-105	SR1805	PS2	45	850	5.23	34.54	0.9	42	0	2.5
AMALJGI-DNA-17	2018	April	5	Eastern Tropical North Pacific Ocean	untreated seawater	18	-102	SR1805	PS3	71	16	21.7	34.45	120	5.2	0.4	11 - 400
AMALJGI-DNA-18	2018	April	5	Eastern Tropical North Pacific Ocean	untreated seawater	18	-102	SR1805	PS3	71	45	16.59	34.69	0	26	0.19	5 - 200
AMALJGI-DNA-19	2018	April	8	Eastern Tropical North Pacific Ocean	untreated seawater	18	-102	SR1805	PS3	84	250	11.58	34.76	0	22	1.94	5
AMALJGI-DNA-20	2018	April	8	Eastern Tropical North Pacific Ocean	untreated seawater	18	-102	SR1805	PS3	84	800	5.99	34.55	0	41.2	0	4

## Sheet: ETNP_nuts_2018
Date	Station	Latitude	Longitude	CTD	Niskin	Depth	Ammonium	Nitrite	Nitrite_Nitrate	Chlpos
2018-03-26	PS2	15.7667	-105	29	1	2900	35.8	0.01	nd	nd
2018-03-26	PS2	15.7667	-105	29	2	2000	2.5	0	nd	nd
2018-03-26	PS2	15.7667	-105	29	3	1500	5	0	nd	nd
2018-03-26	PS2	15.7667	-105	29	4	1250	4	0	nd	nd
2018-03-26	PS2	15.7667	-105	29	5	1000	3.2	0	nd	nd
2018-03-26	PS2	15.7667	-105	29	6	900	2.9	0	nd	nd
2018-03-26	PS2	15.7667	-105	29	7	800	2.2	0	nd	nd
2018-03-26	PS2	15.7667	-105	29	8	600	3	0	nd	nd
2018-03-26	PS2	15.7667	-105	29	9	550	3.5	0	nd	nd
2018-03-26	PS2	15.7667	-105	29	10	500	4	0	nd	nd
2018-03-26	PS2	15.7667	-105	29	11	450	2.7	0	nd	nd
2018-03-26	PS2	15.7667	-105	29	12	400	3.3	0.29	nd	nd
2018-03-26	PS2	15.7667	-105	29	13	350	6.9	0.55	nd	nd
2018-03-26	PS2	15.7667	-105	29	14	300	2	1	nd	nd
2018-03-26	PS2	15.7667	-105	29	15	260	1.2	1.5	nd	nd
2018-03-26	PS2	15.7667	-105	29	16	200	2	1.51	nd	nd
2018-03-26	PS2	15.7667	-105	29	17	150	2.1	1.36	nd	nd
2018-03-26	PS2	15.7667	-105	29	18	100	1	0	nd	nd
2018-03-26	PS2	15.7667	-105	29	19	90	13.6	nd	nd	nd
2018-03-26	PS2	15.7667	-105	29	20	80	13.6	nd	nd	nd
2018-03-26	PS2	15.7667	-105	29	21	70	7.7	0.16	nd	nd
2018-03-26	PS2	15.7667	-105	29	22	60	6.6	0.62	nd	nd
2018-03-26	PS2	15.7667	-105	29	23	50	38	0	nd	nd
2018-03-26	PS2	15.7667	-105	29	24	30	0.5	0	nd	nd
2018-03-26	PS2	15.7667	-105	30	1	300	nd	1.45	nd	nd
2018-03-26	PS2	15.7667	-105	30	2	280	12.3	1.61	nd	nd
2018-03-26	PS2	15.7667	-105	30	3	260	nd	1.74	nd	nd
2018-03-26	PS2	15.7667	-105	30	4	220	13.4	1.67	nd	nd
2018-03-26	PS2	15.7667	-105	30	5	180	12.4	2.19	nd	nd
2018-03-26	PS2	15.7667	-105	30	6	130	50	0.54	nd	nd
2018-03-26	PS2	15.7667	-105	30	7	90	nd	0.06	nd	nd
2018-03-26	PS2	15.7667	-105	30	8	80	nd	0.13	nd	nd
2018-03-26	PS2	15.7667	-105	30	9	75	12.2	0.13	nd	nd
2018-03-26	PS2	15.7667	-105	30	10	65	52	0.58	nd	nd
2018-03-26	PS2	15.7667	-105	30	11	55	34.8	0.01	nd	nd
2018-03-26	PS2	15.7667	-105	30	12	2	6.2	0	nd	nd
2018-03-27	PS2	15.7665	-105	32	2	150	nd	nd	23.9	nd
2018-03-27	PS2	15.7665	-105	32	5	120	nd	nd	23.3	nd
2018-03-27	PS2	15.7665	-105	32	7	95	nd	nd	24.7	nd
2018-03-27	PS2	15.7665	-105	32	10	75	nd	nd	15.5	nd
2018-03-27	PS2	15.7665	-105	32	12	60	nd	nd	-0.6	nd
2018-03-30	PS2	15.7667	-105	45	2	850	nd	nd	42	nd
2018-03-30	PS2	15.7667	-105	45	4	500	nd	nd	28	nd
2018-03-30	PS2	15.7667	-105	45	6	300	nd	nd	25.4	nd
2018-03-30	PS2	15.7667	-105	45	8	250	nd	nd	25.3	nd
2018-03-30	PS2	15.7667	-105	45	10	200	nd	nd	24.2	nd
2018-04-01	PS2	15.7667	-105	55	2	120	nd	nd	nd	28696
2018-04-01	PS2	15.7667	-105	55	11	70	nd	nd	nd	62556
2018-04-01	PS2	15.7667	-105	56	2	200	nd	nd	nd	3656
2018-04-01	PS2	15.7667	-105	56	3	150	nd	nd	nd	6073
2018-04-01	PS2	15.7667	-105	56	4	120	nd	nd	nd	34089
2018-04-01	PS2	15.7667	-105	56	6	110	nd	nd	nd	11233
2018-04-01	PS2	15.7667	-105	56	7	90	nd	nd	nd	24299
2018-04-01	PS2	15.7667	-105	56	8	80	nd	nd	nd	37767
2018-04-01	PS2	15.7667	-105	56	9	70	nd	nd	nd	69386
2018-04-01	PS2	15.7667	-105	56	10	60	nd	nd	nd	86970
2018-04-01	PS2	15.7667	-105	56	11	50	nd	nd	nd	82622
2018-04-01	PS2	15.7667	-105	56	12	40	nd	nd	nd	106178
2018-04-01	PS2	15.7668	-105	57	1	140	nd	nd	nd	28697
2018-04-01	PS2	15.7668	-105	57	3	70	nd	nd	nd	57876
2018-04-02	PS2	15.7665	-105	58	4	200	nd	nd	nd	7014
2018-04-02	PS2	15.7665	-105	58	5	150	nd	nd	nd	16377
2018-04-02	PS2	15.7665	-105	58	7	130	nd	nd	nd	14370
2018-04-02	PS2	15.7665	-105	58	9	100	nd	nd	nd	27145
2018-04-02	PS2	15.7665	-105	58	10	80	nd	nd	nd	39582
2018-04-02	PS2	15.7665	-105	58	11	60	nd	nd	nd	103671
2018-04-02	PS2	15.7665	-105	58	12	45	nd	nd	nd	25048
2018-04-02	PS2	15.7665	-105	61	2	280	7.05	nd	nd	nd
2018-04-02	PS2	15.7665	-105	61	3	220	0.33	nd	nd	nd
2018-04-02	PS2	15.7665	-105	61	4	180	7.05	nd	nd	nd
2018-04-02	PS2	15.7665	-105	61	5	130	2.07	nd	nd	nd
2018-04-02	PS2	15.7665	-105	61	6	120	14.61	nd	nd	nd
2018-04-02	PS2	15.7665	-105	61	7	110	8.44	nd	nd	nd
2018-04-02	PS2	15.7665	-105	61	8	85	9.21	nd	nd	nd
2018-04-02	PS2	15.7665	-105	61	9	75	14.07	nd	nd	nd
2018-04-02	PS2	15.7665	-105	61	11	55	1.58	nd	nd	nd
2018-04-02	PS2	15.7665	-105	61	12	0	3.23	nd	nd	nd
2018-04-02	PS2	15.7667	-105	62	1	2500	0.5	nd	nd	nd
2018-04-02	PS2	15.7667	-105	62	2	2000	0.5	nd	nd	nd
2018-04-02	PS2	15.7667	-105	62	3	1500	1.25	nd	nd	nd
2018-04-02	PS2	15.7667	-105	62	5	1000	0.03	nd	nd	nd
2018-04-02	PS2	15.7667	-105	62	6	900	1.11	nd	nd	nd
2018-04-02	PS2	15.7667	-105	62	7	800	3.03	nd	nd	nd
2018-04-02	PS2	15.7667	-105	62	8	600	6.52	nd	nd	nd
2018-04-02	PS2	15.7667	-105	62	9	550	1.56	nd	nd	nd
2018-04-02	PS2	15.7667	-105	62	10	500	3.87	nd	nd	nd
2018-04-02	PS2	15.7667	-105	62	11	450	3.44	nd	nd	nd
2018-04-02	PS2	15.7667	-105	62	12	400	3.25	nd	nd	nd
2018-04-02	PS2	15.7667	-105	62	13	350	3.84	nd	nd	nd
2018-04-02	PS2	15.7667	-105	62	14	300	7.05	nd	nd	nd
2018-04-02	PS2	15.7667	-105	62	15	250	3.86	nd	nd	nd
2018-04-02	PS2	15.7667	-105	62	16	200	2.3	nd	nd	nd
2018-04-02	PS2	15.7667	-105	62	17	150	4.42	nd	nd	nd
2018-04-02	PS2	15.7667	-105	62	18	100	9.99	nd	nd	nd
2018-04-02	PS2	15.7667	-105	62	20	80	7.33	nd	nd	nd
2018-04-02	PS2	15.7667	-105	62	21	70	21.71	nd	nd	nd
2018-04-02	PS2	15.7667	-105	62	22	60	43.31	nd	nd	nd
2018-04-02	PS2	15.7667	-105	62	23	50	4.44	nd	nd	nd
2018-04-02	PS2	15.7667	-105	62	24	30	2.58	nd	nd	nd
2018-04-04	PS3	17.6833	-102.35	69	1	950	5.56	0	nd	nd
2018-04-04	PS3	17.6833	-102.35	69	2	900	9	0	nd	nd
2018-04-04	PS3	17.6833	-102.35	69	3	700	5.26	0	nd	nd
2018-04-04	PS3	17.6833	-102.35	69	4	500	4.95	0.28	nd	nd
2018-04-04	PS3	17.6833	-102.35	69	5	450	4.55	0.67	nd	nd
2018-04-04	PS3	17.6833	-102.35	69	6	300	6.13	1.33	nd	nd
2018-04-04	PS3	17.6833	-102.35	69	7	200	4.89	2.55	nd	nd
2018-04-04	PS3	17.6833	-102.35	69	8	160	3.47	2.79	nd	nd
2018-04-04	PS3	17.6833	-102.35	69	9	140	5.6	2.74	nd	nd
2018-04-04	PS3	17.6833	-102.35	69	10	120	6.02	2.69	nd	nd
2018-04-04	PS3	17.6833	-102.35	69	11	100	7.98	2.52	nd	nd
2018-04-04	PS3	17.6833	-102.35	69	12	90	5.94	2.35	nd	nd
2018-04-04	PS3	17.6833	-102.35	69	13	80	4.87	2.16	nd	nd
2018-04-04	PS3	17.6833	-102.35	69	14	60	15.85	0.6	nd	nd
2018-04-04	PS3	17.6833	-102.35	69	15	50	7.84	0.11	nd	nd
2018-04-04	PS3	17.6833	-102.35	69	16	45	3.38	0.19	nd	nd
2018-04-04	PS3	17.6833	-102.35	69	17	40	0.01	0.31	nd	nd
2018-04-04	PS3	17.6833	-102.35	69	18	35	9.31	nd	nd	nd
2018-04-04	PS3	17.6833	-102.35	69	18	34	nd	0.26	nd	nd
2018-04-04	PS3	17.6833	-102.35	69	19	30	4.55	0.11	nd	nd
2018-04-04	PS3	17.6833	-102.35	69	20	25	12.39	0.33	nd	nd
2018-04-04	PS3	17.6833	-102.35	69	21	20	141.77	0.65	nd	nd
2018-04-04	PS3	17.6833	-102.35	69	22	15	399.62	0.4	nd	nd
2018-04-04	PS3	17.6833	-102.35	69	23	10	525.64	0.23	nd	nd
2018-04-04	PS3	17.6833	-102.35	69	24	0	66.85	nd	nd	nd
2018-04-04	PS3	17.6833	-102.35	69	24	2	nd	0.01	nd	nd
2018-04-05	PS3	17.6833	-102.35	71	2	60	nd	nd	26.1	nd
2018-04-05	PS3	17.6833	-102.35	71	5	45	nd	nd	26.2	nd
2018-04-05	PS3	17.6833	-102.35	71	8	35	nd	nd	24.1	nd
2018-04-05	PS3	17.6833	-102.35	71	10	25	nd	nd	20	nd
2018-04-05	PS3	17.6833	-102.35	71	12	16	nd	nd	5.6	nd
2018-04-07	PS3	17.6833	-102.35	79	8	40	nd	0.33	nd	nd
2018-04-07	PS3	17.6833	-102.35	79	9	30	nd	0.77	nd	nd
2018-04-07	PS3	17.6833	-102.35	79	10	20	nd	0.36	nd	nd
2018-04-07	PS3	17.6833	-102.35	79	11	15	nd	0.05	nd	nd
2018-04-07	PS3	17.6833	-102.35	79	12	10	nd	0	nd	nd
2018-04-08	PS3	17.6832	-102.35	84	2	800	nd	nd	41.2	nd
2018-04-08	PS3	17.6832	-102.35	84	4	250	nd	nd	24	nd
2018-04-08	PS3	17.6832	-102.35	84	6	160	nd	nd	24.7	nd
2018-04-08	PS3	17.6832	-102.35	84	8	100	nd	nd	23.4	nd
2018-04-08	PS3	17.6832	-102.35	84	10	70	nd	nd	22.4	nd
2018-04-09	PS3	17.6832	-102.35	87	2	70	nd	nd	nd	52781
2018-04-09	PS3	17.6832	-102.35	87	8	30	nd	nd	nd	41994
2018-04-09	PS3	17.6833	-102.35	88	1	150	nd	nd	nd	2357
2018-04-09	PS3	17.6833	-102.35	88	2	100	nd	nd	nd	15289
2018-04-09	PS3	17.6833	-102.35	88	3	70	nd	nd	nd	76136
2018-04-09	PS3	17.6833	-102.35	88	5	60	nd	nd	nd	71809
2018-04-09	PS3	17.6833	-102.35	88	8	50	nd	nd	nd	86334
2018-04-09	PS3	17.6833	-102.35	88	9	40	nd	nd	nd	41263
2018-04-09	PS3	17.6833	-102.35	88	10	30	nd	nd	nd	178147
2018-04-09	PS3	17.6833	-102.35	88	11	20	nd	nd	nd	50436
2018-04-09	PS3	17.6833	-102.35	88	12	10	nd	nd	nd	62173
2018-04-09	PS3	17.6832	-102.35	89	8	70	nd	nd	nd	87578
2018-04-09	PS3	17.6832	-102.35	89	11	30	nd	nd	nd	61417
2018-04-10	PS3	17.6834	-102.35	91	1	85	nd	nd	nd	53762
2018-04-10	PS3	17.6833	-102.35	95	1	75	nd	nd	nd	92843
2018-04-10	PS3	17.6833	-102.35	95	3	25	nd	nd	nd	57386
2018-04-11	PS3	17.6832	-102.35	98	9	80	nd	nd	nd	102708
2018-04-11	PS3	17.6832	-102.35	98	11	25	nd	nd	nd	100663
2018-04-12	PS3	17.6834	-102.35	103	1	950	4	nd	nd	nd
2018-04-12	PS3	17.6834	-102.35	103	3	700	4.36	nd	nd	nd
2018-04-12	PS3	17.6834	-102.35	103	4	600	4.74	nd	nd	nd
2018-04-12	PS3	17.6834	-102.35	103	5	450	6.22	nd	nd	nd
2018-04-12	PS3	17.6834	-102.35	103	6	300	4.48	nd	nd	nd
2018-04-12	PS3	17.6834	-102.35	103	8	180	5.45	nd	nd	nd
2018-04-12	PS3	17.6834	-102.35	103	9	140	6.97	nd	nd	nd
2018-04-12	PS3	17.6834	-102.35	103	10	120	5.43	nd	nd	nd
2018-04-12	PS3	17.6834	-102.35	103	11	100	5.46	nd	nd	nd
2018-04-12	PS3	17.6834	-102.35	103	12	90	6.08	nd	nd	nd
2018-04-12	PS3	17.6834	-102.35	103	13	80	9.54	nd	nd	nd
2018-04-12	PS3	17.6834	-102.35	103	14	60	16.41	nd	nd	nd
2018-04-12	PS3	17.6834	-102.35	103	15	50	273.69	nd	nd	nd
2018-04-12	PS3	17.6834	-102.35	103	16	45	271.24	nd	nd	nd
2018-04-12	PS3	17.6834	-102.35	103	17	40	283.55	nd	nd	nd
2018-04-12	PS3	17.6834	-102.35	103	18	35	254.41	nd	nd	nd
2018-04-12	PS3	17.6834	-102.35	103	20	25	114.51	nd	nd	nd
2018-04-12	PS3	17.6834	-102.35	103	21	20	54.27	nd	nd	nd
2018-04-12	PS3	17.6834	-102.35	103	22	15	11.53	nd	nd	nd
2018-04-12	PS3	17.6834	-102.35	103	23	10	18.71	nd	nd	nd
2018-04-12	PS3	17.6834	-102.35	103	24	0	13.78	nd	nd	nd

[truncated: 7 more sheets: ETNP_CTD_2018_PS2, ETNP_CTD_2018_PS3, ETNP_2016_St14, Glass_CTD, Glass_nuts, Tsementzi_nuts, Tsementzi_CTD]
