# Supplementary material for: Partitioning of the denitrification pathway and other nitrite metabolisms within global oxygen deficient zones
Source: ISME Commun. 2023 Jul 20;3:76. doi: 10.1038/s43705-023-00284-y (PMC10359470; doi:10.1038/s43705-023-00284-y)
Supplement: Supplementary file 3 — Supplementary Dataset 2 [file 43705_2023_284_MOESM3_ESM.xlsx]

## Sheet: summary
Study	Metagenome SRA/JGI ID	Ocean	Year	Month	Vessel	Cruise	Depth (m)	Sequencing method	Assembly	Assembly contigs	Assembly length (Mb)	Assembly N50	Assembly L50
this study	AMALJGI-DNA-1	ETNP	2016	April	R/V Ronald H. Brown	RB-16-03	53	Illumina NovaSeq	assembled, MAGs, and mapping	359306	572.403	1554	83779
this study	AMALJGI-DNA-2	ETNP	2016	April	R/V Ronald H. Brown	RB-16-03	120	Illumina NovaSeq	assembled, MAGs, and mapping	444022	891.977	2302	75314
this study	AMALJGI-DNA-3	ETNP	2016	April	R/V Ronald H. Brown	RB-16-03	200	Illumina NovaSeq	assembled, MAGs, and mapping	333198	651.7	2162	58033
this study	AMALJGI-DNA-5	ETNP	2016	April	R/V Ronald H. Brown	RB-16-03	10	Illumina NovaSeq	assembled, MAGs, and mapping	259150	358.825	1305	75365
this study	AMALJGI-DNA-7	ETNP	2016	April	R/V Ronald H. Brown	RB-16-03	185	Illumina NovaSeq	assembled, MAGs, and mapping	527244	1039.46	2236	90516
this study	AMALJGI-DNA-8	ETNP	2016	April	R/V Ronald H. Brown	RB-16-03	215	Illumina NovaSeq	assembled, MAGs, and mapping	274431	537.252	2160	47360
this study	AMALJGI-DNA-9	Arabian Sea	2007	October	R/V Roger Revelle	KNOX009	130	Illumina NovaSeq	assembled, MAGs, and mapping	344478	735.218	2601	48818
this study	AMALJGI-DNA-10	Arabian Sea	2007	October	R/V Roger Revelle	KNOX009	150	Illumina NovaSeq	assembled, MAGs, and mapping	453042	909.776	2265	75068
this study	AMALJGI-DNA-11	Arabian Sea	2007	October	R/V Roger Revelle	KNOX009	200	Illumina NovaSeq	assembled, MAGs, and mapping	476574	958.251	2269	78002
this study	AMALJGI-DNA-12	Arabian Sea	2007	October	R/V Roger Revelle	KNOX009	400	Illumina NovaSeq	assembled, MAGs, and mapping	428300	807.135	2045	80483
this study	AMALJGI-DNA-13	ETNP	2018	March	R/V Sally Ride	SR1805	60	Illumina NovaSeq	assembled, MAGs, and mapping	119608	183.292	1524	31405
this study	AMALJGI-DNA-14	ETNP	2018	March	R/V Sally Ride	SR1805	95	Illumina NovaSeq	assembled, MAGs, and mapping	196556	331	1716	43112
this study	AMALJGI-DNA-15	ETNP	2018	March	R/V Sally Ride	SR1805	200	Illumina NovaSeq	assembled, MAGs, and mapping	168368	331.356	2209	28180
this study	AMALJGI-DNA-17	ETNP	2018	April	R/V Sally Ride	SR1805	16	Illumina NovaSeq	assembled, MAGs, and mapping	118455	185.836	1599	31436
this study	AMALJGI-DNA-18	ETNP	2018	April	R/V Sally Ride	SR1805	45	Illumina NovaSeq	assembled, MAGs, and mapping	105669	198.992	2021	19473
this study	AMALJGI-DNA-20	ETNP	2018	April	R/V Sally Ride	SR1805	250	Illumina NovaSeq	assembled, MAGs, and mapping	169229	296.493	1800	34499
Fuchsman et al. (2017)	Fuchsman_SRR4465024	ETNP	2012	April	R/V Thomas G. Thompson	TN278	100	Illumina HiSeq	co-assembled, MAGs, and mapping	479122	919487412	2261	74364
Fuchsman et al. (2017)	Fuchsman_SRR4465025	ETNP	2012	April	R/V Thomas G. Thompson	TN278	90	Illumina HiSeq	co-assembled, MAGs, and mapping
Fuchsman et al. (2017)	Fuchsman_SRR4465026	ETNP	2012	April	R/V Thomas G. Thompson	TN278	120	Illumina HiSeq	co-assembled, MAGs, and mapping
Fuchsman et al. (2017)	Fuchsman_SRR4465027	ETNP	2012	April	R/V Thomas G. Thompson	TN278	110	Illumina HiSeq	co-assembled, MAGs, and mapping
Fuchsman et al. (2017)	Fuchsman_SRR4465028	ETNP	2012	April	R/V Thomas G. Thompson	TN278	160	Illumina HiSeq	co-assembled, MAGs, and mapping
Fuchsman et al. (2017)	Fuchsman_SRR4465029	ETNP	2012	April	R/V Thomas G. Thompson	TN278	140	Illumina HiSeq	co-assembled, MAGs, and mapping
Fuchsman et al. (2017)	Fuchsman_SRR4465034	ETNP	2012	April	R/V Thomas G. Thompson	TN278	70	Illumina HiSeq	co-assembled, MAGs, and mapping
Fuchsman et al. (2017)	Fuchsman_SRR4465035	ETNP	2012	April	R/V Thomas G. Thompson	TN278	300	Illumina HiSeq	co-assembled, MAGs, and mapping
Fuchsman et al. (2017)	Fuchsman_SRR4465036	ETNP	2012	April	R/V Thomas G. Thompson	TN278	180	Illumina HiSeq	co-assembled, MAGs, and mapping
Fuchsman et al. (2017)	Fuchsman_SRR4465037	ETNP	2012	April	R/V Thomas G. Thompson	TN278	60	Illumina HiSeq	co-assembled, MAGs, and mapping
Glass et al. (2015)	Glass_SRR1509790	ETNP	2013	June	R/V New Horizon	NH-1315	30	Illumina MiSeq	co-assembled, MAGs, and mapping	163340	204.067	1192	46914
Glass et al. (2015)	Glass_SRR1509792	ETNP	2013	June	R/V New Horizon	NH-1315	85	Illumina MiSeq	co-assembled, MAGs, and mapping
Glass et al. (2015)	Glass_SRR1509793	ETNP	2013	June	R/V New Horizon	NH-1315	100	Illumina MiSeq	co-assembled, MAGs, and mapping
Glass et al. (2015)	Glass_SRR1509794	ETNP	2013	June	R/V New Horizon	NH-1315	125	Illumina MiSeq	co-assembled, MAGs, and mapping
Glass et al. (2015)	Glass_SRR1509796	ETNP	2013	June	R/V New Horizon	NH-1315	300	Illumina MiSeq	co-assembled, MAGs, and mapping
Glass et al. (2015)	Glass_SRR1509797	ETNP	2013	June	R/V New Horizon	NH-1315	30	Illumina MiSeq	co-assembled, MAGs, and mapping
Glass et al. (2015)	Glass_SRR1509798	ETNP	2013	June	R/V New Horizon	NH-1315	80	Illumina MiSeq	co-assembled, MAGs, and mapping
Glass et al. (2015)	Glass_SRR1509799	ETNP	2013	June	R/V New Horizon	NH-1315	125	Illumina MiSeq	co-assembled, MAGs, and mapping
Glass et al. (2015)	Glass_SRR1509800	ETNP	2013	June	R/V New Horizon	NH-1315	300	Illumina MiSeq	co-assembled, MAGs, and mapping
Tsementzi et al. (2016)	Tsementzi_SRR3718412	ETNP	2013	June	R/V New Horizon	OMZoMBiE	68	Illumina HiSeq	co-assembled, MAGs, and mapping	268355	413.756	1620	59061
Tsementzi et al. (2016)	Tsementzi_SRR3718413	ETNP	2013	June	R/V New Horizon	OMZoMBiE	120	Illumina HiSeq	co-assembled, MAGs, and mapping
Stewart et al. (2012)	Stewart_SRR064444	ETSP	2008	June	R/V Vidal Gormaz	MOOMZ	50	Roche 454	mapping	N/A	N/A	N/A	N/A
Stewart et al. (2012)	Stewart_SRR064448	ETSP	2008	June	R/V Vidal Gormaz	MOOMZ	110	Roche 454	mapping	N/A	N/A	N/A	N/A
Stewart et al. (2012)	Stewart_SRR064450	ETSP	2008	June	R/V Vidal Gormaz	MOOMZ	200	Roche 454	mapping	N/A	N/A	N/A	N/A
Stewart et al. (2012)	Stewart_SRR304656	ETSP	2008	June	R/V Vidal Gormaz	MOOMZ	65	Roche 454	mapping	N/A	N/A	N/A	N/A
Stewart et al. (2012)	Stewart_SRR304668	ETSP	2008	June	R/V Vidal Gormaz	MOOMZ	500	Roche 454	mapping	N/A	N/A	N/A	N/A
Stewart et al. (2012)	Stewart_SRR304671	ETSP	2008	June	R/V Vidal Gormaz	MOOMZ	35	Roche 454	mapping	N/A	N/A	N/A	N/A
Stewart et al. (2012)	Stewart_SRR304672	ETSP	2008	June	R/V Vidal Gormaz	MOOMZ	50	Roche 454	mapping	N/A	N/A	N/A	N/A
Stewart et al. (2012)	Stewart_SRR304673	ETSP	2008	June	R/V Vidal Gormaz	MOOMZ	110	Roche 454	mapping	N/A	N/A	N/A	N/A
Stewart et al. (2012)	Stewart_SRR304674	ETSP	2008	June	R/V Vidal Gormaz	MOOMZ	50	Roche 454	mapping	N/A	N/A	N/A	N/A
Stewart et al. (2012)	Stewart_SRR304680	ETSP	2008	June	R/V Vidal Gormaz	MOOMZ	110	Roche 454	mapping	N/A	N/A	N/A	N/A
Stewart et al. (2012)	Stewart_SRR304684	ETSP	2008	June	R/V Vidal Gormaz	MOOMZ	15	Roche 454	mapping	N/A	N/A	N/A	N/A
Stewart et al. (2012)	Stewart_SRR070081	ETSP	2008	June	R/V Vidal Gormaz	MOOMZ	70	Roche 454	mapping	N/A	N/A	N/A	N/A
Stewart et al. (2012)	Stewart_SRR070082	ETSP	2008	June	R/V Vidal Gormaz	MOOMZ	200	Roche 454	mapping	N/A	N/A	N/A	N/A
Stewart et al. (2012)	Stewart_SRR304683	ETSP	2008	June	R/V Vidal Gormaz	MOOMZ	800	Roche 454	mapping	N/A	N/A	N/A	N/A
Stewart et al. (2012)	Stewart_SRR070084	ETSP	2008	June	R/V Melville	BiG RAPA	150	Roche 454	mapping	N/A	N/A	N/A	N/A
Ganesh et al. (2014)	Ganesh_SRR960580	ETSP	2010	November	R/V Melville	BiG RAPA	70	Illumina MiSeq	mapping	N/A	N/A	N/A	N/A
Ganesh et al. (2014)	Ganesh_SRR961673	ETSP	2010	November	R/V Melville	BiG RAPA	110	Illumina MiSeq	mapping	N/A	N/A	N/A	N/A
Ganesh et al. (2014)	Ganesh_SRR961676	ETSP	2010	November	R/V Melville	BiG RAPA	200	Illumina MiSeq	mapping	N/A	N/A	N/A	N/A
Ganesh et al. (2014)	Ganesh_SRR961679	ETSP	2010	November	R/V Melville	BiG RAPA	1000	Illumina MiSeq	mapping	N/A	N/A	N/A	N/A

## Sheet: detailed_metagenome_infomation
	AMALJGI-DNA-1			AMALJGI-DNA-2			AMALJGI-DNA-3			AMALJGI-DNA-5			AMALJGI-DNA-7
	Assembly	contigs		Assembly	contigs		Assembly	contigs		Assembly	contigs		Assembly	contigs
	# contigs (>= 0 bp)	359306		# contigs (>= 0 bp)	444022		# contigs (>= 0 bp)	333198		# contigs (>= 0 bp)	259150		# contigs (>= 0 bp)	527244
	# contigs (>= 1000 bp)	214190		# contigs (>= 1000 bp)	300811		# contigs (>= 1000 bp)	222843		# contigs (>= 1000 bp)	144533		# contigs (>= 1000 bp)	350744
	# contigs (>= 5000 bp)	10253		# contigs (>= 5000 bp)	22006		# contigs (>= 5000 bp)	15023		# contigs (>= 5000 bp)	3967		# contigs (>= 5000 bp)	25555
	# contigs (>= 10000 bp)	3297		# contigs (>= 10000 bp)	7792		# contigs (>= 10000 bp)	5620		# contigs (>= 10000 bp)	892		# contigs (>= 10000 bp)	8797
	# contigs (>= 25000 bp)	548		# contigs (>= 25000 bp)	1905		# contigs (>= 25000 bp)	1396		# contigs (>= 25000 bp)	124		# contigs (>= 25000 bp)	2010
	# contigs (>= 50000 bp)	126		# contigs (>= 50000 bp)	553		# contigs (>= 50000 bp)	412		# contigs (>= 50000 bp)	21		# contigs (>= 50000 bp)	617
	Total length (>= 0 bp)	572402697		Total length (>= 0 bp)	891976583		Total length (>= 0 bp)	651700224		Total length (>= 0 bp)	358824661		Total length (>= 0 bp)	1039462228
	Total length (>= 1000 bp)	443773569		Total length (>= 1000 bp)	764635370		Total length (>= 1000 bp)	553582992		Total length (>= 1000 bp)	257374479		Total length (>= 1000 bp)	882697322
	Total length (>= 5000 bp)	111200197		Total length (>= 5000 bp)	274845545		Total length (>= 5000 bp)	193982687		Total length (>= 5000 bp)	35966640		Total length (>= 5000 bp)	314960142
	Total length (>= 10000 bp)	64295669		Total length (>= 10000 bp)	178304654		Total length (>= 10000 bp)	130359890		Total length (>= 10000 bp)	15752071		Total length (>= 10000 bp)	201781696
	Total length (>= 25000 bp)	24433892		Total length (>= 25000 bp)	90564313		Total length (>= 25000 bp)	67177973		Total length (>= 25000 bp)	4741841		Total length (>= 25000 bp)	101351936
	Total length (>= 50000 bp)	10630302		Total length (>= 50000 bp)	44489594		Total length (>= 50000 bp)	33726232		Total length (>= 50000 bp)	1405021		Total length (>= 50000 bp)	54730590
	# contigs	359306		# contigs	444022		# contigs	333198		# contigs	259150		# contigs	527244
	Largest contig	296270		Largest contig	374867		Largest contig	520913		Largest contig	183849		Largest contig	748916
	Total length	572402697		Total length	891976583		Total length	651700224		Total length	358824661		Total length	1039462228
	GC (%)	43.38		GC (%)	49.28		GC (%)	46.16		GC (%)	41.89		GC (%)	47.6
	N50	1554		N50	2302		N50	2162		N50	1305		N50	2236
	N75	1030		N75	1221		N75	1193		N75	969		N75	1195
	L50	83779		L50	75314		L50	58033		L50	75365		L50	90516
	L75	199925		L75	213838		L75	163301		L75	156469		L75	256026
	# N's per 100 kbp	0		# N's per 100 kbp	0		# N's per 100 kbp	0		# N's per 100 kbp	0		# N's per 100 kbp	0
	AMALJGI-DNA-8			AMALJGI-DNA-9			AMALJGI-DNA-10			AMALJGI-DNA-11			AMALJGI-DNA-12
	Assembly	contigs		Assembly	contigs		Assembly	contigs		Assembly	contigs		Assembly	contigs
	# contigs (>= 0 bp)	274431		# contigs (>= 0 bp)	344478		# contigs (>= 0 bp)	453042		# contigs (>= 0 bp)	476574		# contigs (>= 0 bp)	428300
	# contigs (>= 1000 bp)	183351		# contigs (>= 1000 bp)	230237		# contigs (>= 1000 bp)	305301		# contigs (>= 1000 bp)	320070		# contigs (>= 1000 bp)	284154
	# contigs (>= 5000 bp)	12036		# contigs (>= 5000 bp)	18477		# contigs (>= 5000 bp)	21070		# contigs (>= 5000 bp)	22256		# contigs (>= 5000 bp)	18018
	# contigs (>= 10000 bp)	4569		# contigs (>= 10000 bp)	7290		# contigs (>= 10000 bp)	7999		# contigs (>= 10000 bp)	8371		# contigs (>= 10000 bp)	5953
	# contigs (>= 25000 bp)	1254		# contigs (>= 25000 bp)	2209		# contigs (>= 25000 bp)	2165		# contigs (>= 25000 bp)	2364		# contigs (>= 25000 bp)	1416
	# contigs (>= 50000 bp)	360		# contigs (>= 50000 bp)	722		# contigs (>= 50000 bp)	671		# contigs (>= 50000 bp)	769		# contigs (>= 50000 bp)	424
	Total length (>= 0 bp)	537251683		Total length (>= 0 bp)	735217727		Total length (>= 0 bp)	909776405		Total length (>= 0 bp)	958250598		Total length (>= 0 bp)	807135191
	Total length (>= 1000 bp)	456334380		Total length (>= 1000 bp)	633736646		Total length (>= 1000 bp)	778451972		Total length (>= 1000 bp)	819143588		Total length (>= 1000 bp)	679071987
	Total length (>= 5000 bp)	160703054		Total length (>= 5000 bp)	262379294		Total length (>= 5000 bp)	284574467		Total length (>= 5000 bp)	302967420		Total length (>= 5000 bp)	219652627
	Total length (>= 10000 bp)	110192920		Total length (>= 10000 bp)	186695944		Total length (>= 10000 bp)	195737254		Total length (>= 10000 bp)	208699486		Total length (>= 10000 bp)	138220086
	Total length (>= 25000 bp)	60601623		Total length (>= 25000 bp)	110166434		Total length (>= 25000 bp)	108321087		Total length (>= 25000 bp)	118467787		Total length (>= 25000 bp)	71458881
	Total length (>= 50000 bp)	29930492		Total length (>= 50000 bp)	59017048		Total length (>= 50000 bp)	57557580		Total length (>= 50000 bp)	63750667		Total length (>= 50000 bp)	37731626
	# contigs	274431		# contigs	344478		# contigs	453042		# contigs	476574		# contigs	428300
	Largest contig	377868		Largest contig	404732		Largest contig	467820		Largest contig	619848		Largest contig	610605
	Total length	537251683		Total length	735217727		Total length	909776405		Total length	958250598		Total length	807135191
	GC (%)	47.94		GC (%)	45.72		GC (%)	49.49		GC (%)	49.81		GC (%)	50.91
	N50	2160		N50	2601		N50	2265		N50	2269		N50	2045
	N75	1191		N75	1253		N75	1215		N75	1212		N75	1166
	L50	47360		L50	48818		L50	75068		L50	78002		L50	80483
	L75	134244		L75	156229		L75	217700		L75	228436		L75	215654
	# N's per 100 kbp	0		# N's per 100 kbp	0		# N's per 100 kbp	0		# N's per 100 kbp	0		# N's per 100 kbp	0
	AMALJGI-DNA-13			AMALJGI-DNA-14			AMALJGI-DNA-15			AMALJGI-DNA-17			AMALJGI-DNA-18
	Assembly	final_assembly		Assembly	contigs		Assembly	contigs		Assembly	contigs		Assembly	contigs
	# contigs (>= 0 bp)	119608		# contigs (>= 0 bp)	196556		# contigs (>= 0 bp)	168368		# contigs (>= 0 bp)	118455		# contigs (>= 0 bp)	105669
	# contigs (>= 1000 bp)	73748		# contigs (>= 1000 bp)	122259		# contigs (>= 1000 bp)	111236		# contigs (>= 1000 bp)	76970		# contigs (>= 1000 bp)	69678
	# contigs (>= 5000 bp)	2938		# contigs (>= 5000 bp)	6905		# contigs (>= 5000 bp)	8369		# contigs (>= 5000 bp)	2848		# contigs (>= 5000 bp)	4443
	# contigs (>= 10000 bp)	544		# contigs (>= 10000 bp)	2130		# contigs (>= 10000 bp)	3269		# contigs (>= 10000 bp)	450		# contigs (>= 10000 bp)	1621
	# contigs (>= 25000 bp)	43		# contigs (>= 25000 bp)	344		# contigs (>= 25000 bp)	744		# contigs (>= 25000 bp)	35		# contigs (>= 25000 bp)	414
	# contigs (>= 50000 bp)	3		# contigs (>= 50000 bp)	61		# contigs (>= 50000 bp)	175		# contigs (>= 50000 bp)	4		# contigs (>= 50000 bp)	106
	Total length (>= 0 bp)	183292261		Total length (>= 0 bp)	331000259		Total length (>= 0 bp)	331355622		Total length (>= 0 bp)	185835501		Total length (>= 0 bp)	198992064
	Total length (>= 1000 bp)	142633845		Total length (>= 1000 bp)	265128017		Total length (>= 1000 bp)	280588905		Total length (>= 1000 bp)	148996643		Total length (>= 1000 bp)	167004642
	Total length (>= 5000 bp)	24288074		Total length (>= 5000 bp)	71719410		Total length (>= 5000 bp)	104191298		Total length (>= 5000 bp)	22770558		Total length (>= 5000 bp)	55750497
	Total length (>= 10000 bp)	8464269		Total length (>= 10000 bp)	39482024		Total length (>= 10000 bp)	69409368		Total length (>= 10000 bp)	6901183		Total length (>= 10000 bp)	36688504
	Total length (>= 25000 bp)	1503075		Total length (>= 25000 bp)	13595407		Total length (>= 25000 bp)	31581503		Total length (>= 25000 bp)	1250708		Total length (>= 25000 bp)	18672779
	Total length (>= 50000 bp)	171760		Total length (>= 50000 bp)	4043185		Total length (>= 50000 bp)	12611494		Total length (>= 50000 bp)	255181		Total length (>= 50000 bp)	8241739
	# contigs	119607		# contigs	196556		# contigs	168368		# contigs	118454		# contigs	105669
	Largest contig	58758		Largest contig	191140		Largest contig	158329		Largest contig	68788		Largest contig	204266
	Total length	183291911		Total length	331000259		Total length	331355622		Total length	185835136		Total length	198992064
	GC (%)	44.48		GC (%)	40.18		GC (%)	46.63		GC (%)	44.37		GC (%)	44.77
	N50	1524		N50	1716		N50	2209		N50	1599		N50	2021
	N75	1034		N75	1072		N75	1185		N75	1068		N75	1159
	L50	31405		L50	43112		L50	28180		L50	31436		L50	19473
	L75	68668		L75	105939		L75	81658		L75	67652		L75	53132
	# N's per 100 kbp	0		# N's per 100 kbp	0		# N's per 100 kbp	0		# N's per 100 kbp	0		# N's per 100 kbp	0
	AMALJGI-DNA-20			Tsementzi Co-assembly			Glass Co-assembly			Fuchsman_Coassembly
	Assembly	contigs		Assembly	Tsementzi_contigs		Assembly	Glass_contigs		Assembly	Fuchsman_contigs
	# contigs (>= 0 bp)	169229		# contigs (>= 0 bp)	268355		# contigs (>= 0 bp)	163340		# contigs (>= 0 bp)	479122
	# contigs (>= 1000 bp)	107179		# contigs (>= 1000 bp)	141242		# contigs (>= 1000 bp)	71004		# contigs (>= 1000 bp)	292048
	# contigs (>= 5000 bp)	5993		# contigs (>= 5000 bp)	8145		# contigs (>= 5000 bp)	2266		# contigs (>= 5000 bp)	22455
	# contigs (>= 10000 bp)	2080		# contigs (>= 10000 bp)	2200		# contigs (>= 10000 bp)	510		# contigs (>= 10000 bp)	8139
	# contigs (>= 25000 bp)	458		# contigs (>= 25000 bp)	263		# contigs (>= 25000 bp)	33		# contigs (>= 25000 bp)	2078
	# contigs (>= 50000 bp)	126		# contigs (>= 50000 bp)	54		# contigs (>= 50000 bp)	3		# contigs (>= 50000 bp)	670
	Total length (>= 0 bp)	296492817		Total length (>= 0 bp)	413756266		Total length (>= 0 bp)	204066537		Total length (>= 0 bp)	919487412
	Total length (>= 1000 bp)	241408440		Total length (>= 1000 bp)	308163472		Total length (>= 1000 bp)	128189773		Total length (>= 1000 bp)	763210823
	Total length (>= 5000 bp)	72005207		Total length (>= 5000 bp)	78503996		Total length (>= 5000 bp)	19425628		Total length (>= 5000 bp)	294980384
	Total length (>= 10000 bp)	45604556		Total length (>= 10000 bp)	38437505		Total length (>= 10000 bp)	7707611		Total length (>= 10000 bp)	197880308
	Total length (>= 25000 bp)	21265448		Total length (>= 25000 bp)	10830829		Total length (>= 25000 bp)	1114645		Total length (>= 25000 bp)	108382489
	Total length (>= 50000 bp)	9912801		Total length (>= 50000 bp)	4055473		Total length (>= 50000 bp)	161766		Total length (>= 50000 bp)	60421337
	# contigs	169229		# contigs	268355		# contigs	163340		# contigs	479122
	Largest contig	268787		Largest contig	544254		Largest contig	60267		Largest contig	409812
	Total length	296492817		Total length	413756266		Total length	204066537		Total length	919487412
	GC (%)	45.17		GC (%)	39.16		GC (%)	46.16		GC (%)	48.26
	N50	1800		N50	1620		N50	1192		N50	2261
	N75	1096		N75	992		N75	874		N75	1166
	L50	34499		L50	59061		L50	46914		L50	74364
	L75	88970		L75	143406		L75	97682		L75	223825
	# N's per 100 kbp	0		# N's per 100 kbp	0		# N's per 100 kbp	0		# N's per 100 kbp	0
