# Supplementary material for: Partitioning of the denitrification pathway and other nitrite metabolisms within global oxygen deficient zones
Source: ISME Commun. 2023 Jul 20;3:76. doi: 10.1038/s43705-023-00284-y (PMC10359470; doi:10.1038/s43705-023-00284-y)
Supplement: Supplementary file 4 — Supplementary Dataset 3 [file 43705_2023_284_MOESM4_ESM.xlsx]

## Sheet: MAG_summary
MAG	Metagenome_origin	Ocean_origin	napA	narG	nirK	nirS	nor_all	nor_qc	nor_noncanonical	nosZ	nod	amoA	amoA_AOA	amoA_AOB	nifH	nrfA	nxrA	hzo	number_denitrification_genes	aer	cheA	cheB	cheR	number_chemotaxis_genes	chemotactic	fliG	fliM	fliNY	number_mot_genes	motile	chemotactic and motile	flaJ	motile_archaea	dereplicated	completeness (%)	contamination (%)	GC	N50	size (bases)	Domain	Phylum	Class	Order	Family	Genus	Species
Fu_MAG_1	Fuchsman	ETNP	0	0	0	0	0	0	0	0	0	0	0	0	0	0	0	0	0	0	0	0	0	0	0	0	0	0	0	0	0	0	0	redundant	90.4	0.4	0.639	27194	1129458	Archaea	Thermoplasmatota	Poseidoniia_B	MGIII	CG-Epi1	UBA8886	UBA8886 sp002731655
Fu_MAG_10	Fuchsman	ETNP	0	0	0	0	0	0	0	0	0	0	0	0	0	0	0	0	0	0	1	1	0	2	1	1	0	1	2	1	1	0	0	redundant	90.67	2.985	0.616	10920	2399567	Bacteria	Proteobacteria	Alphaproteobacteria	Rhodospirillales	2-02-FULL-58-16	GCA-2686765	GCA-2686765 sp013349695
Fu_MAG_100	Fuchsman	ETNP	0	1	0	0	1	0	1	0	1	0	0	0	0	0	0	0	2	0	1	0	0	1	0	0	0	0	0	0	0	0	0	dereplicated	89.64	2.464	0.53	95843	2921463	Bacteria	Proteobacteria	Gammaproteobacteria	GCA-2729495	GCA-2729495	GCA-002729875	GCA-002729875 sp002729875
Fu_MAG_101	Fuchsman	ETNP	1	0	0	0	0	0	0	0	0	0	0	0	0	0	0	0	1	0	1	0	0	1	0	0	0	0	0	0	0	0	0	dereplicated	100	0.367	0.389	97435	3529183	Bacteria	Proteobacteria	Gammaproteobacteria	Pseudomonadales	Moraxellaceae	Acinetobacter	Acinetobacter venetianus
Fu_MAG_102	Fuchsman	ETNP	0	0	0	1	0	0	0	0	0	1	0	1	0	0	0	0	1	1	0	0	0	0	0	0	0	0	0	0	1	0	0	redundant	56.54	9.401	0.596	2559	2756242	Bacteria	Proteobacteria	Gammaproteobacteria	Ga0077536	Ga0077536	UBA11873	NA
Fu_MAG_103	Fuchsman	ETNP	0	0	0	0	0	0	0	0	0	0	0	0	0	0	0	0	0	0	0	0	0	0	0	0	0	0	0	0	0	0	0	redundant	53.97	5.39	0.385	4415	1227146	Bacteria	Proteobacteria	Gammaproteobacteria	UBA11654	UBA11654	DTSX01	NA
Fu_MAG_104	Fuchsman	ETNP	0	0	0	0	0	0	0	0	0	0	0	0	0	0	0	0	0	0	0	0	0	0	0	0	0	0	0	0	0	0	0	dereplicated	67.7	0.99	0.608	9707	1714294	Bacteria	Chloroflexota	Dehalococcoidia	UBA2991	UBA2991	NA	NA
Fu_MAG_105	Fuchsman	ETNP	0	0	0	0	1	0	1	0	1	0	0	0	0	0	0	0	1	0	0	0	0	0	0	0	0	0	0	0	0	0	0	redundant	79.5	8.19	0.486	7839	3747087	Bacteria	Proteobacteria	Gammaproteobacteria	Pseudomonadales	HTCC2089	UBA4582	UBA4582 sp002725285
Fu_MAG_106	Fuchsman	ETNP	1	0	0	0	0	0	0	0	0	0	0	0	0	0	0	0	1	0	0	0	0	0	0	0	0	0	0	0	0	0	0	redundant	52.03	5.914	0.568	2595	1527733	Bacteria	Proteobacteria	Gammaproteobacteria	Arenicellales	UBA868	UBA12578	UBA12578 sp002729195
Fu_MAG_107	Fuchsman	ETNP	0	0	0	0	0	0	0	0	0	0	0	0	0	0	1	0	0	0	0	0	0	0	0	0	0	0	0	0	0	0	0	dereplicated	97.65	1.612	0.689	39485	4119170	Bacteria	Planctomycetota	UBA1135	UBA1135	GCA-002686595	GCA-2686265	NA
Fu_MAG_108	Fuchsman	ETNP	0	0	0	0	0	0	0	0	0	0	0	0	0	0	1	0	0	0	0	0	0	0	0	0	0	0	0	0	0	0	0	redundant	72.08	3.63	0.536	3083	1648151	Bacteria	Chloroflexota	Dehalococcoidia	UBA1151	Bin127	UBA1328	UBA1328 sp002501045
Fu_MAG_109	Fuchsman	ETNP	0	0	0	0	1	1	0	0	0	0	0	0	0	0	0	0	1	1	1	1	1	3	1	0	0	0	0	0	1	0	0	dereplicated	89.98	3.048	0.555	11974	2600357	Bacteria	Proteobacteria	Gammaproteobacteria	Arenicellales	UBA868	GCA-2726415	GCA-2726415 sp002726415
Fu_MAG_11	Fuchsman	ETNP	0	0	0	0	0	0	0	0	0	0	0	0	0	0	0	0	0	0	0	0	0	0	0	0	0	0	0	0	0	0	0	redundant	81.13	2.136	0.66	4842	1826639	Bacteria	Actinobacteriota	Acidimicrobiia	Acidimicrobiales	MedAcidi-G1	UBA9410	UBA9410 sp003541675
Fu_MAG_110	Fuchsman	ETNP	0	0	1	0	1	0	1	0	0	0	0	0	0	0	1	0	2	1	0	0	0	0	0	1	1	1	3	1	1	0	0	dereplicated	97.8	2.497	0.639	73600	6275748	Bacteria	Latescibacterota	UBA2968	UBA8231	UBA8231	UBA8231	UBA8231 sp002726335
Fu_MAG_111	Fuchsman	ETNP	0	0	0	0	0	0	0	0	0	0	0	0	0	0	0	0	0	0	0	0	0	0	0	0	0	0	0	0	0	0	0	redundant	57.15	1.243	0.629	4029	1735858	Bacteria	Proteobacteria	Alphaproteobacteria	Rhodospirillales	NA	NA	NA
Fu_MAG_112	Fuchsman	ETNP	0	1	0	0	0	0	0	0	0	0	0	0	0	0	0	0	1	0	1	1	1	3	1	0	0	0	0	0	1	0	0	dereplicated	95.73	2.479	0.562	22636	3890065	Bacteria	Proteobacteria	Gammaproteobacteria	Arenicellales	UBA868	UBA9619	UBA9619 sp002718155
Fu_MAG_113	Fuchsman	ETNP	0	0	0	0	0	0	0	0	0	0	0	0	0	0	0	0	0	0	0	0	0	0	0	0	0	0	0	0	0	0	0	dereplicated	94.87	1.282	0.645	30979	1918856	Bacteria	Actinobacteriota	Acidimicrobiia	Acidimicrobiales	MedAcidi-G1	UBA3125	UBA3125 sp002501135
Fu_MAG_114	Fuchsman	ETNP	0	0	0	0	0	0	0	1	0	0	0	0	0	0	0	0	1	0	0	0	0	0	0	0	0	0	0	0	0	0	0	dereplicated	91.28	2.564	0.441	11079	1586654	Bacteria	Actinobacteriota	Acidimicrobiia	Acidimicrobiales	MedAcidi-G1	MedAcidi-G2B	NA
Fu_MAG_115	Fuchsman	ETNP	0	0	0	0	0	0	0	0	0	0	0	0	0	0	0	0	0	0	0	0	0	0	0	0	0	0	0	0	0	0	0	dereplicated	52.51	5.04	0.383	3368	613876	Bacteria	Proteobacteria	Gammaproteobacteria	PS1	Thioglobaceae	NA	NA
Fu_MAG_116	Fuchsman	ETNP	0	0	0	1	0	0	0	0	0	0	0	0	0	0	0	0	1	0	0	0	0	0	0	1	0	1	2	1	1	0	0	dereplicated	96.88	3.043	0.646	13760	3850637	Bacteria	Proteobacteria	Alphaproteobacteria	UBA2966	UBA2966	GCA-2690215	GCA-2690215 sp002690215
Fu_MAG_117	Fuchsman	ETNP	0	0	0	0	1	0	1	0	1	0	0	0	0	0	0	0	1	0	1	0	0	1	0	0	0	0	0	0	0	0	0	dereplicated	89.43	2.23	0.557	93590	2628202	Bacteria	Proteobacteria	Gammaproteobacteria	GCA-2729495	GCA-2729495	GCA-2729495	GCA-2729495 sp002729495
Fu_MAG_118	Fuchsman	ETNP	1	0	0	0	0	0	0	0	0	0	0	0	0	0	0	0	1	0	0	0	0	0	0	0	0	0	0	0	0	0	0	dereplicated	96.28	8.614	0.323	33802	5318216	Bacteria	Verrucomicrobiota	Lentisphaeria	Victivallales	GWF2-38-69	NA	NA
Fu_MAG_119	Fuchsman	ETNP	0	0	0	0	0	0	0	0	0	0	0	0	0	0	1	0	0	1	1	0	0	1	0	0	0	0	0	0	1	0	0	dereplicated	90.51	4.588	0.381	14047	3012971	Bacteria	Nitrospinota	UBA9942	UBA9942	NA	NA	NA
Fu_MAG_12	Fuchsman	ETNP	0	0	0	0	0	0	0	0	0	0	0	0	0	0	0	0	0	0	0	1	0	1	0	0	0	0	0	0	0	0	0	redundant	78.51	1.709	0.617	10731	2563928	Bacteria	Nitrospinota_A	UBA8248	UBA8248	UBA8248	UBA8248	NA
Fu_MAG_120	Fuchsman	ETNP	0	0	0	0	0	0	0	0	0	0	0	0	0	0	0	0	0	0	0	0	0	0	0	0	0	0	0	0	0	0	0	redundant	65.68	3.556	0.509	2750	1273236	Bacteria	Proteobacteria	Gammaproteobacteria	Arenicellales	UBA5680	UBA5680	UBA5680 sp002420425
Fu_MAG_121	Fuchsman	ETNP	0	0	0	0	0	0	0	1	0	0	0	0	0	0	0	0	1	0	0	0	0	0	0	0	0	0	0	0	0	0	0	dereplicated	67.2	3.173	0.414	2456	1485761	Bacteria	Chloroflexota	Anaerolineae	Anaerolineales	UBA11657	UBA11657	NA
Fu_MAG_122	Fuchsman	ETNP	1	0	0	0	0	0	0	0	0	0	0	0	0	0	0	0	1	0	0	0	0	0	0	0	0	0	0	0	0	0	0	dereplicated	79.54	1.658	0.654	12637	2333433	Bacteria	Proteobacteria	Alphaproteobacteria	Rhodospirillales	2-12-FULL-67-15	NA	NA
Fu_MAG_123	Fuchsman	ETNP	0	0	0	0	0	0	0	0	0	0	0	0	0	0	0	0	0	0	0	0	0	0	0	1	0	0	1	0	0	0	0	redundant	66.65	0.995	0.668	5318	1955337	Bacteria	Proteobacteria	Alphaproteobacteria	Rhodospirillales	2-12-FULL-67-15	NA	NA
Fu_MAG_124	Fuchsman	ETNP	0	0	0	0	0	0	0	0	0	0	0	0	0	0	0	0	0	0	0	0	0	0	0	0	0	0	0	0	0	0	0	dereplicated	83.79	0	0.679	19120	2697093	Bacteria	Planctomycetota	UBA1135	UBA1135	GCA-002686595	GCA-2686595	NA
Fu_MAG_125	Fuchsman	ETNP	0	0	0	0	0	0	0	0	0	0	0	0	0	0	0	0	0	0	0	0	0	0	0	0	0	0	0	0	0	1	1	redundant	83.29	1.2	0.57	26095	1597969	Archaea	Thermoplasmatota	Poseidoniia_A	Poseidoniales	Thalassarchaeaceae	MGIIb-O3	MGIIb-O3 sp002722735
Fu_MAG_126	Fuchsman	ETNP	0	0	1	0	0	0	0	0	0	0	0	0	0	0	0	0	1	0	0	0	0	0	0	0	0	0	0	0	0	0	0	redundant	72.22	8.802	0.465	2001	2148363	Bacteria	Nitrospinota	Nitrospinia	Nitrospinales	Nitrospinaceae	SCGCAAA288-L16	NA
Fu_MAG_127	Fuchsman	ETNP	0	0	0	0	0	0	0	0	0	0	0	0	0	0	0	0	0	0	0	0	0	0	0	0	0	0	0	0	0	0	0	dereplicated	90.59	0.427	0.424	38093	1757797	Bacteria	Actinobacteriota	Acidimicrobiia	Acidimicrobiales	MedAcidi-G1	MedAcidi-G1	MedAcidi-G1 sp002729765
Fu_MAG_129	Fuchsman	ETNP	1	0	0	0	0	0	0	0	0	0	0	0	0	0	0	0	1	0	0	0	0	0	0	0	0	0	0	0	0	0	0	redundant	70.36	1.861	0.498	2437	2306124	Bacteria	Proteobacteria	Alphaproteobacteria	Rhodospirillales	UBA2165	UBA2165	NA
Fu_MAG_13	Fuchsman	ETNP	0	0	0	0	0	0	0	0	0	0	0	0	0	0	0	0	0	0	0	0	0	0	0	0	0	0	0	0	0	0	0	dereplicated	51.3	7.228	0.288	12264	613050	Bacteria	Proteobacteria	Alphaproteobacteria	Pelagibacterales	Pelagibacteraceae	NA	NA
Fu_MAG_130	Fuchsman	ETNP	0	0	0	0	0	0	0	0	0	0	0	0	0	0	0	0	0	0	0	0	0	0	0	0	0	0	0	0	0	0	0	redundant	76.15	5.982	0.546	9862	2307988	Bacteria	Acidobacteriota	UBA890	UBA890	UBA890	UBA890	UBA890 sp002731215
Fu_MAG_131	Fuchsman	ETNP	0	0	0	0	1	1	0	0	0	0	0	0	0	0	1	0	1	0	0	0	0	0	0	0	0	0	0	0	0	0	0	redundant	91.3	1.98	0.606	7703	3243324	Bacteria	Chloroflexota	Dehalococcoidia	SAR202	UBA11138	UBA2160	NA
Fu_MAG_132	Fuchsman	ETNP	0	0	0	0	0	0	0	0	0	0	0	0	0	0	0	0	0	0	0	0	0	0	0	0	0	0	0	0	0	0	0	redundant	76.34	1.2	0.558	9581	1089585	Archaea	Thermoplasmatota	Poseidoniia_B	MGIII	CG-Epi1	UBA8886	UBA8886 sp002731905
Fu_MAG_133	Fuchsman	ETNP	0	0	0	0	0	0	0	0	0	0	0	0	0	0	1	0	0	0	0	0	0	0	0	0	0	0	0	0	0	0	0	redundant	98.29	2.564	0.67	131635	3384054	Bacteria	Acidobacteriota	Vicinamibacteria	Vicinamibacterales	UBA823	UBA2161	UBA2161 sp002730525
Fu_MAG_134	Fuchsman	ETNP	0	0	0	0	0	0	0	0	0	0	0	0	1	0	0	0	0	0	0	0	0	0	0	0	0	0	0	0	0	0	0	redundant	50.71	3.713	0.504	2067	986100	Bacteria	Cyanobacteria	Cyanobacteriia	PCC-6307	Cyanobiaceae	NA	NA
Fu_MAG_135	Fuchsman	ETNP	0	0	0	0	0	0	0	1	0	0	0	0	0	0	0	0	1	0	0	0	0	0	0	0	0	0	0	0	0	1	0	dereplicated	91.25	2.145	0.424	9774	2013171	Bacteria	Chloroflexota	Dehalococcoidia	SAR202	UBA826	UBA11996	UBA11996 sp002500485
Fu_MAG_136	Fuchsman	ETNP	0	0	0	0	0	0	0	0	1	0	0	0	0	0	1	1	0	0	0	0	0	0	0	0	0	0	0	0	0	0	0	dereplicated	59.23	7.017	0.403	2665	1505089	Bacteria	Planctomycetota	Brocadiae	Brocadiales	Scalinduaceae	Scalindua	NA
Fu_MAG_137	Fuchsman	ETNP	1	0	0	0	1	1	0	0	0	0	0	0	0	0	0	0	2	0	0	0	0	0	0	1	1	1	3	1	1	0	0	dereplicated	97.46	3.063	0.605	12122	3694978	Bacteria	Proteobacteria	Alphaproteobacteria	Rhodobacterales	Rhodobacteraceae	Sulfitobacter	Sulfitobacter pontiacus
Fu_MAG_138	Fuchsman	ETNP	0	0	0	0	0	0	0	0	0	0	0	0	0	0	0	0	0	0	0	0	0	0	0	0	0	0	0	0	0	0	0	dereplicated	84.92	0.735	0.295	43337	1202226	Bacteria	Bacteroidota	Bacteroidia	Flavobacteriales	Flavobacteriaceae	MED-G11	MED-G11 sp002729755
Fu_MAG_139	Fuchsman	ETNP	0	0	0	0	0	0	0	0	0	0	0	0	0	0	0	0	0	0	0	0	0	0	0	0	0	0	0	0	0	0	0	redundant	74.42	0	0.378	25351	439229	Bacteria	Patescibacteria	Paceibacteria	UBA9983_A	UBA2163	UBA2163	NA
Fu_MAG_14	Fuchsman	ETNP	0	0	0	0	1	0	1	0	1	0	0	0	0	0	0	0	1	0	1	0	0	1	0	0	0	0	0	0	0	0	0	redundant	93.33	0.645	0.664	81436	4088698	Bacteria	Myxococcota	UBA9160	UBA9160	SMWR01	GCA-2729515	GCA-2729515 sp002729515
Fu_MAG_140	Fuchsman	ETNP	0	0	0	0	0	0	0	0	0	0	0	0	0	0	0	0	0	0	0	0	0	0	0	0	0	0	0	0	0	0	0	redundant	68.73	5.581	0.436	4540	1247838	Archaea	Thermoplasmatota	Poseidoniia_A	Poseidoniales	Thalassarchaeaceae	MGIIb-O1	NA
Fu_MAG_141	Fuchsman	ETNP	0	0	0	0	0	0	0	0	0	0	0	0	0	0	0	0	0	0	0	0	0	0	0	0	0	0	0	0	0	0	0	dereplicated	51.11	7.831	0.31	1756	804087	Bacteria	Proteobacteria	Alphaproteobacteria	Pelagibacterales	Pelagibacteraceae	AAA240-E13	NA
Fu_MAG_142	Fuchsman	ETNP	0	0	0	0	0	0	0	0	0	0	0	0	0	0	0	0	0	1	1	1	1	3	1	1	1	1	3	1	1	0	0	dereplicated	96.03	2.196	0.658	8865	4159118	Bacteria	Proteobacteria	Alphaproteobacteria	Sphingomonadales	Sphingomonadaceae	Sphingomonas	Sphingomonas sanguinis
Fu_MAG_143	Fuchsman	ETNP	0	0	0	0	1	1	0	0	0	0	0	0	0	0	0	0	1	0	0	0	0	0	0	0	0	0	0	0	0	0	0	dereplicated	90.9	4.181	0.589	15685	2188685	Bacteria	Chloroflexota	Anaerolineae	Anaerolineales	UBA11657	NA	NA
Fu_MAG_144	Fuchsman	ETNP	0	0	0	0	0	0	0	0	0	0	0	0	0	0	0	0	0	0	0	1	0	1	0	0	0	0	0	0	0	0	0	dereplicated	86.4	2.487	0.594	9349	2301324	Bacteria	Proteobacteria	Alphaproteobacteria	Rhodospirillales	Casp-alpha2	Casp-alpha2	NA
Fu_MAG_146	Fuchsman	ETNP	0	0	0	1	0	0	0	0	1	0	0	0	0	0	1	0	1	0	0	0	0	0	0	0	0	0	0	0	0	0	0	dereplicated	50.48	9.762	0.4	1372	1202377	Bacteria	Planctomycetota	Brocadiae	Brocadiales	Scalinduaceae	Scalindua	NA
Fu_MAG_147	Fuchsman	ETNP	0	0	0	0	0	0	0	0	0	0	0	0	0	0	0	0	0	0	0	0	0	0	0	0	0	0	0	0	0	0	0	dereplicated	51.48	5.265	0.584	2203	1961157	Bacteria	Verrucomicrobiota	Verrucomicrobiae	Pedosphaerales	UBA1096	UBA1096	NA
Fu_MAG_15	Fuchsman	ETNP	1	0	1	0	1	1	0	0	0	0	0	0	0	0	1	0	3	0	0	0	0	0	0	0	0	0	0	0	0	0	0	redundant	69.27	2.258	0.456	3245	2220826	Bacteria	Desulfobacterota	Desulfobacteria	Desulfobacterales	UBA2156	UBA2156	UBA2156 sp002328165
Fu_MAG_16	Fuchsman	ETNP	0	0	0	0	0	0	0	0	0	1	1	0	0	0	0	0	0	0	0	0	0	0	0	0	0	0	0	0	0	0	0	dereplicated	97.08	0.323	0.318	17762	1151674	Archaea	Thermoproteota	Nitrososphaeria	Nitrososphaerales	Nitrosopumilaceae	Nitrosopumilus	Nitrosopumilus sp002730325
Fu_MAG_17	Fuchsman	ETNP	0	0	0	0	0	0	0	0	1	0	0	0	0	0	0	0	0	0	0	0	0	0	0	0	0	0	0	0	0	0	0	dereplicated	90.26	2.188	0.558	18222	1574549	Bacteria	Proteobacteria	Alphaproteobacteria	UBA11136	UBA11136	UBA11136	NA
Fu_MAG_18	Fuchsman	ETNP	0	0	0	0	1	0	1	0	0	0	0	0	0	0	0	0	1	0	0	0	0	0	0	1	1	1	3	1	1	0	0	redundant	91.31	0.84	0.462	15784	4592719	Bacteria	SAR324	SAR324	SAR324	NAC60-12	UBA1014	UBA1014 sp002683785
Fu_MAG_19	Fuchsman	ETNP	0	0	0	0	0	0	0	0	0	0	0	0	0	0	0	0	0	0	0	0	0	0	0	0	0	0	0	0	0	0	0	dereplicated	59.03	2.97	0.485	7061	766414	Bacteria	Patescibacteria	ABY1	SG8-24	UBA11717	JABMPK01	NA
Fu_MAG_2	Fuchsman	ETNP	1	0	0	0	1	1	0	0	0	1	0	1	1	0	0	0	2	1	1	1	1	3	1	1	1	1	3	1	1	0	0	dereplicated	94.77	2.358	0.695	9695	2284862	Bacteria	Proteobacteria	Gammaproteobacteria	UBA5335	UBA5335	NA	NA
Fu_MAG_20	Fuchsman	ETNP	0	0	0	0	0	0	0	0	0	0	0	0	0	0	0	0	0	0	0	0	0	0	0	0	0	0	0	0	0	0	0	dereplicated	95.72	1.282	0.592	45246	1863919	Bacteria	Actinobacteriota	Acidimicrobiia	Acidimicrobiales	MedAcidi-G1	UBA3125	UBA3125 sp002726315
Fu_MAG_21	Fuchsman	ETNP	0	0	0	0	0	0	0	0	0	0	0	0	0	0	1	0	0	0	0	0	0	0	0	0	0	0	0	0	0	0	0	redundant	97.52	0.198	0.625	50660	3642535	Bacteria	Chloroflexota	Dehalococcoidia	UBA3495	UBA3495	NA	NA
Fu_MAG_22	Fuchsman	ETNP	0	0	0	0	0	0	0	0	0	0	0	0	0	0	0	0	0	0	0	0	0	0	0	0	0	0	0	0	0	0	0	dereplicated	62.13	1.351	0.563	3682	2233332	Bacteria	Verrucomicrobiota	Verrucomicrobiae	Pedosphaerales	UBA1096	UBA1096	NA
Fu_MAG_23	Fuchsman	ETNP	0	0	0	0	0	0	0	0	0	0	0	0	0	0	0	0	0	0	0	0	0	0	0	0	0	0	0	0	0	0	0	dereplicated	67.67	0	0.31	12815	701833	Archaea	Nanoarchaeota	Nanoarchaeia	Pacearchaeales	ARS1285	ARS1285	ARS1285 sp002688165
Fu_MAG_24	Fuchsman	ETNP	0	0	0	0	0	0	0	1	0	0	0	0	0	0	0	0	1	0	0	0	0	0	0	0	0	0	0	0	0	0	0	dereplicated	70.22	2.197	0.329	7550	800658	Bacteria	Marinisomatota	Marinisomatia	Marinisomatales	Marinisomataceae	Marinisoma	NA
Fu_MAG_25	Fuchsman	ETNP	0	0	0	0	1	1	0	0	0	0	0	0	0	0	0	0	1	0	0	0	0	0	0	0	0	0	0	0	0	0	0	redundant	64.41	3.204	0.5	4558	2792627	Bacteria	Proteobacteria	Gammaproteobacteria	Pseudomonadales	Pseudohongiellaceae	UBA9145	UBA9145 sp002726595
Fu_MAG_26	Fuchsman	ETNP	0	0	0	0	0	0	0	0	0	0	0	0	0	0	0	0	0	0	0	0	0	0	0	1	0	0	1	0	0	0	0	dereplicated	82.8	0.934	0.344	6757	935836	Archaea	Nanoarchaeota	Nanoarchaeia	Woesearchaeales	GW2011-AR4	GCA-2688925	NA
Fu_MAG_27	Fuchsman	ETNP	0	0	0	0	0	0	0	1	0	0	0	0	0	0	0	0	1	0	0	0	0	0	0	0	0	0	0	0	0	0	0	dereplicated	94.81	1.709	0.546	231047	2476184	Bacteria	Acidobacteriota	Vicinamibacteria	Vicinamibacterales	UBA823	UBA11600	UBA11600 sp002730735
Fu_MAG_28	Fuchsman	ETNP	0	0	0	0	0	0	0	0	0	0	0	0	0	0	1	0	0	0	0	0	0	0	0	0	0	0	0	0	0	0	0	dereplicated	82.26	0.854	0.646	22445	3902202	Bacteria	Acidobacteriota	UBA890	UBA890	WLXD01	NA	NA
Fu_MAG_29	Fuchsman	ETNP	0	0	1	0	0	0	0	0	0	0	0	0	0	0	1	0	1	0	0	0	0	0	0	0	1	1	2	1	1	0	0	dereplicated	82.61	4.7	0.458	4630	1867982	Bacteria	Nitrospinota	Nitrospinia	Nitrospinales	Nitrospinaceae	SCGCAAA288-L16	SCGCAAA288-L16 sp003451695
Fu_MAG_3	Fuchsman	ETNP	0	0	0	0	0	0	0	0	0	0	0	0	0	0	0	0	0	0	0	0	0	0	0	0	0	0	0	0	0	0	0	dereplicated	93.37	0.07	0.314	32251	1210086	Bacteria	Proteobacteria	Alphaproteobacteria	HIMB59	GCA-002718135	NA	NA
Fu_MAG_30	Fuchsman	ETNP	0	0	0	0	0	0	0	0	0	0	0	0	0	0	0	0	0	0	0	0	0	0	0	0	0	0	0	0	0	0	0	dereplicated	82.35	0.675	0.59	6299	2572307	Bacteria	Verrucomicrobiota	Verrucomicrobiae	Pedosphaerales	UBA1096	UBA1096	NA
Fu_MAG_31	Fuchsman	ETNP	0	0	0	0	1	1	1	0	0	0	0	0	0	0	0	0	1	0	0	0	0	0	0	0	0	0	0	0	0	0	0	dereplicated	88.73	0.308	0.516	20934	3512549	Bacteria	Proteobacteria	Gammaproteobacteria	Pseudomonadales	Pseudohongiellaceae	UBA9145	UBA9145 sp002730035
Fu_MAG_33	Fuchsman	ETNP	0	0	0	0	0	0	0	0	0	0	0	0	0	0	0	0	0	0	0	0	0	0	0	0	0	0	0	0	0	0	0	dereplicated	57.7	1.704	0.589	2982	1248966	Bacteria	Planctomycetota	Phycisphaerae	Phycisphaerales	SM1A02	UBA12567	NA
Fu_MAG_34	Fuchsman	ETNP	0	0	0	0	0	0	0	0	0	0	0	0	0	0	0	0	0	0	0	0	0	0	0	0	0	0	0	0	0	0	0	dereplicated	95.14	4.368	0.355	17034	1036579	Archaea	Thermoproteota	Nitrososphaeria	Nitrososphaerales	UBA57	NA	NA
Fu_MAG_35	Fuchsman	ETNP	0	0	0	0	0	0	0	0	0	0	0	0	0	0	0	0	0	0	0	0	0	0	0	0	0	0	0	0	0	0	0	dereplicated	78.64	1.759	0.656	3651	2185746	Bacteria	Chloroflexota	UBA11872	UBA11872	VXNJ01	NA	NA
Fu_MAG_36	Fuchsman	ETNP	0	1	0	0	0	0	0	0	0	0	0	0	0	0	1	0	1	0	0	0	0	0	0	1	0	0	1	0	0	0	0	dereplicated	78.5	1.163	0.385	4617	1829138	Bacteria	Marinisomatota	Marinisomatia	Marinisomatales	UBA1611	GCA-2722105	NA
Fu_MAG_37	Fuchsman	ETNP	0	0	1	0	0	0	0	0	0	0	0	0	0	0	1	0	1	0	0	0	1	1	0	0	1	1	2	1	1	0	0	dereplicated	66.99	2.97	0.652	3094	2605108	Bacteria	Chloroflexota	Dehalococcoidia	Bin125	Bin125	NA	NA
Fu_MAG_38	Fuchsman	ETNP	0	0	0	0	0	0	0	0	0	0	0	0	0	0	0	0	0	0	0	0	0	0	0	0	0	0	0	0	0	0	0	redundant	90.44	5.792	0.685	4180	2070025	Bacteria	Actinobacteriota	Acidimicrobiia	Acidimicrobiales	MedAcidi-G1	S20-B6	S20-B6 sp002329075
Fu_MAG_39	Fuchsman	ETNP	0	0	0	0	0	0	0	0	0	0	0	0	0	0	0	0	0	0	0	0	0	0	0	0	0	0	0	0	0	0	0	dereplicated	61.17	3.982	0.301	3368	1185606	Bacteria	Bacteroidota	Bacteroidia	Flavobacteriales	Flavobacteriaceae	GCA-2700405	NA
Fu_MAG_4	Fuchsman	ETNP	0	0	0	0	0	0	0	0	0	0	0	0	0	0	0	0	0	0	0	0	0	0	0	0	0	0	0	0	0	0	0	dereplicated	74.42	0	0.37	18089	464486	Bacteria	Patescibacteria	Paceibacteria	UBA9983_A	GCA-002724975	GCA-002724975	GCA-002724975 sp002724975
Fu_MAG_40	Fuchsman	ETNP	0	0	0	0	0	0	0	0	0	0	0	0	0	0	0	0	0	0	0	0	0	0	0	0	0	1	1	0	0	0	0	dereplicated	56.58	7.29	0.661	2841	1615436	Bacteria	Chloroflexota	UBA11872	UBA11872	VXNJ01	NA	NA
Fu_MAG_41	Fuchsman	ETNP	0	0	0	0	0	0	0	0	0	0	0	0	0	0	0	0	0	0	0	0	0	0	0	0	0	0	0	0	0	0	0	dereplicated	55.11	0	0.314	3225	769296	Bacteria	Chloroflexota	Dehalococcoidia	UBA1151	TMED-70	GCA-2721615	NA
Fu_MAG_42	Fuchsman	ETNP	0	0	0	0	0	0	0	0	0	0	0	0	0	0	0	0	0	0	0	0	0	0	0	0	0	0	0	0	0	0	0	dereplicated	86.34	0	0.277	50218	752992	Bacteria	Proteobacteria	Alphaproteobacteria	Pelagibacterales	Pelagibacteraceae	Pelagibacter	NA
Fu_MAG_43	Fuchsman	ETNP	0	0	1	0	0	0	0	0	0	1	1	0	0	0	0	0	1	0	0	0	0	0	0	0	0	0	0	0	0	0	0	dereplicated	95.63	0	0.337	10981	1049730	Archaea	Thermoproteota	Nitrososphaeria	Nitrososphaerales	Nitrosopumilaceae	Nitrosopelagicus	NA
Fu_MAG_44	Fuchsman	ETNP	0	0	0	0	0	0	0	0	0	0	0	0	0	0	0	0	0	0	0	0	0	0	0	0	0	0	0	0	0	0	0	dereplicated	58.38	2.205	0.296	3640	747013	Bacteria	Bacteroidota	Bacteroidia	Flavobacteriales	Flavobacteriaceae	MED-G11	NA
Fu_MAG_45	Fuchsman	ETNP	0	0	0	1	1	0	1	0	0	0	0	0	0	0	0	0	2	0	0	0	0	0	0	0	0	0	0	0	0	0	0	dereplicated	85.71	2.301	0.535	4389	2001958	Bacteria	Proteobacteria	Alphaproteobacteria	Rhodospirillales	2-02-FULL-58-16_A	GCA-2717285	NA
Fu_MAG_46	Fuchsman	ETNP	0	0	0	0	0	0	0	0	0	0	0	0	0	0	0	0	0	0	0	0	0	0	0	0	0	0	0	0	0	0	0	dereplicated	76.38	2.586	0.369	5936	553001	Bacteria	Patescibacteria	Paceibacteria	Paceibacterales	UBA6532	UBA6532	UBA6532 sp002434805
Fu_MAG_47	Fuchsman	ETNP	0	0	0	0	1	0	1	0	0	0	0	0	0	0	0	0	1	0	1	0	0	1	0	0	0	0	0	0	0	0	0	redundant	90.86	9.478	0.544	31762	5357028	Bacteria	Proteobacteria	Gammaproteobacteria	Pseudomonadales	HTCC2089	NA	NA
Fu_MAG_48	Fuchsman	ETNP	0	0	0	0	0	0	0	0	0	0	0	0	0	0	0	0	0	0	0	0	0	0	0	0	0	0	0	0	0	0	0	redundant	85.13	3.466	0.429	6653	1109465	Archaea	Thermoplasmatota	Poseidoniia_B	MGIII	CG-Epi1	CG-Epi1	CG-Epi1 sp002506485
Fu_MAG_49	Fuchsman	ETNP	0	0	0	0	0	0	0	0	0	0	0	0	0	0	0	0	0	0	0	0	0	0	0	0	0	0	0	0	0	0	0	dereplicated	97.77	1.63	0.332	14878	1560906	Bacteria	Bacteroidota	Bacteroidia	Flavobacteriales	BACL11	DUAL01	NA
Fu_MAG_5	Fuchsman	ETNP	0	0	0	0	0	0	0	0	0	0	0	0	0	0	0	0	0	0	0	0	0	0	0	0	0	0	0	0	0	0	0	dereplicated	71.84	2.136	0.562	7539	1910192	Bacteria	Acidobacteriota	UBA890	UBA890	UBA890	UBA890	UBA890 sp002722645
Fu_MAG_50	Fuchsman	ETNP	1	0	0	0	0	0	0	0	0	0	0	0	1	0	0	0	1	0	0	0	0	0	0	0	0	0	0	0	0	0	0	dereplicated	89.06	1.086	0.566	7209	2094686	Bacteria	Cyanobacteria	Cyanobacteriia	PCC-6307	Cyanobiaceae	NA	NA
Fu_MAG_51	Fuchsman	ETNP	0	0	0	0	0	0	0	0	0	0	0	0	0	0	0	0	0	0	0	0	0	0	0	1	0	0	1	0	0	0	0	dereplicated	94.44	0	0.399	23345	2300838	Bacteria	Marinisomatota	Marinisomatia	Marinisomatales	UBA8229	UBA8229	UBA8229 sp002726775
Fu_MAG_52	Fuchsman	ETNP	0	0	1	0	0	0	0	0	0	0	0	0	0	0	0	0	1	0	0	0	0	0	0	0	0	0	0	0	0	0	0	redundant	61.74	2.861	0.443	2204	1007092	Archaea	Thermoplasmatota	Poseidoniia_A	Poseidoniales	Thalassarchaeaceae	MGIIb-O1	MGIIb-O1 sp12570u
Fu_MAG_53	Fuchsman	ETNP	0	0	0	0	0	0	0	0	0	0	0	0	0	0	0	0	0	0	0	0	0	0	0	0	0	0	0	0	0	0	0	redundant	74.96	5.947	0.598	3149	2710539	Bacteria	Verrucomicrobiota	Verrucomicrobiae	Pedosphaerales	UBA1096	UBA1096	NA
Fu_MAG_54	Fuchsman	ETNP	0	0	0	0	0	0	0	0	0	0	0	0	0	0	0	0	0	0	0	0	0	0	0	0	0	0	0	0	0	0	0	redundant	67.1	1.978	0.606	5109	1921369	Bacteria	Planctomycetota	Phycisphaerae	Phycisphaerales	SM1A02	UBA12567	UBA12567 sp003520025
Fu_MAG_55	Fuchsman	ETNP	1	0	0	1	0	0	0	0	0	0	0	0	0	0	0	0	2	0	0	0	0	0	0	1	1	1	3	1	1	0	0	dereplicated	90.06	0.016	0.593	18904	1771247	Bacteria	Proteobacteria	Alphaproteobacteria	Rhodospirillales	2-02-FULL-58-16	GCA-2686765	NA
Fu_MAG_56	Fuchsman	ETNP	0	1	0	0	0	0	0	0	0	0	0	0	0	0	0	0	1	1	1	0	0	1	0	1	1	1	3	1	1	0	0	dereplicated	92.9	3.261	0.683	116883	6732663	Bacteria	Myxococcota	UBA796	UBA796	NA	NA	NA
Fu_MAG_57	Fuchsman	ETNP	1	0	0	0	0	0	0	0	0	0	0	0	0	0	0	0	1	0	0	0	0	0	0	0	0	0	0	0	0	0	0	dereplicated	74.46	1.521	0.644	3822	2397403	Bacteria	Proteobacteria	Alphaproteobacteria	UBA828	UBA828	PTKB01	NA
Fu_MAG_58	Fuchsman	ETNP	0	0	0	0	0	0	0	0	0	0	0	0	0	0	0	0	0	0	0	0	0	0	0	0	0	0	0	0	0	0	0	redundant	66.37	0	0.622	6778	1551743	Bacteria	Proteobacteria	Alphaproteobacteria	UBA7887	UBA7887	UBA7887	UBA7887 sp002501105
Fu_MAG_59	Fuchsman	ETNP	0	1	0	0	0	0	0	0	0	0	0	0	0	0	0	0	1	0	0	0	0	0	0	0	0	0	0	0	0	0	0	dereplicated	67.47	2.241	0.446	5268	1320786	Bacteria	Planctomycetota	Phycisphaerae	Phycisphaerales	SM1A02	GCA-002718515	NA
Fu_MAG_6	Fuchsman	ETNP	0	0	0	0	0	0	0	0	0	0	0	0	1	0	0	0	0	0	0	0	0	0	0	0	0	0	0	0	0	0	0	dereplicated	90.85	3.756	0.509	7304	2137957	Bacteria	Cyanobacteria	Cyanobacteriia	PCC-6307	Cyanobiaceae	Prochlorococcus_C	Prochlorococcus_C sp000760295
Fu_MAG_60	Fuchsman	ETNP	0	1	0	0	0	0	0	0	0	0	0	0	0	0	0	0	1	0	0	0	0	0	0	0	0	0	0	0	0	0	0	dereplicated	85.22	0.387	0.383	104118	1604087	Bacteria	Proteobacteria	Gammaproteobacteria	UBA7916	UBA1515	NA	NA
Fu_MAG_61	Fuchsman	ETNP	0	0	0	0	0	0	0	0	0	0	0	0	0	0	0	0	0	0	0	0	0	0	0	0	0	0	0	0	0	0	0	dereplicated	88.7	0.467	0.345	35187	1000957	Archaea	Nanoarchaeota	Nanoarchaeia	Woesearchaeales	GW2011-AR4	GCA-2688925	GCA-2688925 sp002688925
Fu_MAG_62	Fuchsman	ETNP	0	0	0	0	0	0	0	0	0	0	0	0	0	0	0	0	0	0	0	0	0	0	0	0	0	0	0	0	0	0	0	dereplicated	85.91	2	0.606	9521	2051329	Bacteria	Chloroflexota	Anaerolineae	Anaerolineales	UBA11657	NA	NA
Fu_MAG_63	Fuchsman	ETNP	0	1	1	0	0	0	0	0	1	0	0	0	0	0	0	0	2	0	0	0	1	1	0	0	0	0	0	0	0	0	0	dereplicated	97.43	2.564	0.652	49243	5230182	Bacteria	Acidobacteriota	Vicinamibacteria	Vicinamibacterales	UBA8438	UBA8438	UBA8438 sp002726085
Fu_MAG_64	Fuchsman	ETNP	0	0	0	0	0	0	0	0	0	0	0	0	0	0	0	0	0	0	0	0	0	0	0	1	1	1	3	1	1	0	0	dereplicated	93.63	2.747	0.603	9117	5145958	Bacteria	Latescibacterota	UBA2968	UBA8231	UBA8231	UBA12574	UBA12574 sp002712305
Fu_MAG_65	Fuchsman	ETNP	0	1	0	0	0	0	0	1	0	0	0	0	0	0	0	0	2	0	0	0	0	0	0	1	1	1	3	1	1	0	0	dereplicated	78.11	2.142	0.539	4633	3559747	Bacteria	Planctomycetota	Planctomycetes	Pirellulales	UBA7805	UBA7805	NA
Fu_MAG_66	Fuchsman	ETNP	1	0	0	0	1	0	1	0	0	0	0	0	0	0	0	0	2	0	0	0	0	0	0	0	0	0	0	0	0	0	0	dereplicated	97.38	1.025	0.41	40049	1744197	Bacteria	Nitrospinota	UBA7883	UBA7883	UBA7883	UBA7883	UBA7883 sp002500605
Fu_MAG_68	Fuchsman	ETNP	0	0	0	0	0	0	0	0	0	0	0	0	0	0	0	0	0	0	0	0	0	0	0	0	0	0	0	0	0	0	0	dereplicated	57.29	3.2	0.513	2546	1500114	Archaea	Thermoplasmatota	Poseidoniia_A	Poseidoniales	SP79	SP79	NA
Fu_MAG_69	Fuchsman	ETNP	0	0	0	0	0	0	0	0	0	0	0	0	0	0	1	0	0	0	0	0	0	0	0	0	0	0	0	0	0	0	0	dereplicated	95.45	2.735	0.38	148444	2212997	Bacteria	Nitrospinota	UBA9942	UBA9942	NA	NA	NA
Fu_MAG_7	Fuchsman	ETNP	0	0	0	0	0	0	0	0	0	0	0	0	0	0	0	0	0	0	0	0	0	0	0	0	0	0	0	0	0	0	0	dereplicated	59.01	8.777	0.441	5605	1157555	Bacteria	Actinobacteriota	Acidimicrobiia	Acidimicrobiales	UBA8592	MedAcidi-G2A	NA
Fu_MAG_70	Fuchsman	ETNP	0	1	0	0	0	0	0	0	0	0	0	0	0	0	0	0	1	0	0	0	0	0	0	0	0	0	0	0	0	0	0	dereplicated	93.23	0.99	0.67	221790	2323653	Bacteria	Chloroflexota	Dehalococcoidia	UBA2979	UBA2979	SHYR01	NA
Fu_MAG_71	Fuchsman	ETNP	0	0	0	0	0	0	0	0	0	0	0	0	0	0	0	0	0	0	0	0	0	0	0	0	0	0	0	0	0	0	0	dereplicated	50.75	1.2	0.43	4108	783164	Archaea	Thermoplasmatota	Poseidoniia_B	MGIII	CG-Epi1	CG-Epi1	NA
Fu_MAG_72	Fuchsman	ETNP	0	0	0	0	0	0	0	0	0	0	0	0	0	0	0	0	0	0	0	0	0	0	0	0	0	0	0	0	0	0	0	redundant	53.7	3.001	0.523	3267	878586	Bacteria	Cyanobacteria	Cyanobacteriia	PCC-6307	Cyanobiaceae	NA	NA
Fu_MAG_73	Fuchsman	ETNP	0	0	0	0	0	0	0	0	0	0	0	0	0	0	0	0	0	0	0	1	1	2	0	0	0	0	0	0	0	0	0	dereplicated	68.98	1.093	0.342	3585	2036485	Bacteria	Bacteroidota	Bacteroidia	Bacteroidales	F082	GCA-002708315	GCA-002708315 sp002686705
Fu_MAG_74	Fuchsman	ETNP	0	0	0	0	0	0	0	0	0	0	0	0	0	1	0	0	0	0	0	0	0	0	0	0	0	0	0	0	0	0	0	redundant	66.21	3.644	0.465	5409	1549905	Bacteria	Marinisomatota	Marinisomatia	Marinisomatales	S15-B10	UBA2125	UBA2125 sp002329125
Fu_MAG_75	Fuchsman	ETNP	0	0	0	0	0	0	0	0	0	1	1	0	0	0	0	0	0	0	0	0	0	0	0	0	0	0	0	0	0	0	0	dereplicated	60.1	0.97	0.299	10187	859263	Archaea	Thermoproteota	Nitrososphaeria	Nitrososphaerales	Nitrosopumilaceae	Nitrosopumilus	NA
Fu_MAG_76	Fuchsman	ETNP	0	0	0	0	0	0	0	0	0	0	0	0	0	0	0	0	0	0	0	0	0	0	0	0	0	0	0	0	0	0	0	redundant	94.91	6.41	0.45	14816	1996690	Bacteria	Actinobacteriota	Acidimicrobiia	Acidimicrobiales	UBA8592	MedAcidi-G2A	NA
Fu_MAG_77	Fuchsman	ETNP	0	0	0	0	0	0	0	0	0	0	0	0	0	0	0	0	0	0	0	0	0	0	0	0	0	1	1	0	0	0	0	dereplicated	59.98	1.608	0.653	3566	1303107	Bacteria	Proteobacteria	Alphaproteobacteria	SHVP01	SHVP01	NA	NA
Fu_MAG_78	Fuchsman	ETNP	0	0	0	0	0	0	0	0	0	0	0	0	0	0	0	0	0	0	0	0	0	0	0	0	0	0	0	0	0	0	0	redundant	77.06	1.842	0.368	4384	1220365	Bacteria	Marinisomatota	Marinisomatia	SCGC-AAA003-L08	D37C17	D37C17	NA
Fu_MAG_79	Fuchsman	ETNP	0	0	0	0	1	0	1	0	0	0	0	0	0	0	0	0	1	0	0	0	0	0	0	0	0	1	1	0	0	0	0	redundant	97.98	1.739	0.589	70849	4324845	Bacteria	Proteobacteria	Alphaproteobacteria	GCA-2731375	GCA-2731375	GCA-2731375	GCA-2731375 sp002731375
Fu_MAG_8	Fuchsman	ETNP	0	0	0	0	0	0	0	0	0	0	0	0	0	0	0	0	0	0	0	0	0	0	0	0	0	0	0	0	0	1	1	redundant	50.84	2.533	0.433	2206	1306793	Archaea	Thermoplasmatota	Poseidoniia_A	Poseidoniales	Thalassarchaeaceae	MGIIb-Q1	NA
Fu_MAG_80	Fuchsman	ETNP	0	0	0	0	0	0	0	0	0	0	0	0	0	0	0	0	0	0	0	0	0	0	0	0	0	0	0	0	0	0	0	dereplicated	53.15	0	0.647	3108	5717560	Bacteria	Armatimonadota	UBA5377	NA	NA	NA	NA
Fu_MAG_81	Fuchsman	ETNP	0	1	0	0	0	0	0	0	1	0	0	0	0	0	0	0	1	0	1	1	1	3	1	1	1	1	3	1	1	0	0	dereplicated	97.63	1.34	0.565	26200	9314932	Bacteria	Planctomycetota	Planctomycetes	Pirellulales	Pirellulaceae	ARS98	ARS98 sp002685655
Fu_MAG_82	Fuchsman	ETNP	0	0	0	0	0	0	0	0	0	0	0	0	0	0	0	0	0	0	0	0	0	0	0	0	0	0	0	0	0	0	0	dereplicated	84.29	1.727	0.401	15980	1414983	Bacteria	Proteobacteria	Gammaproteobacteria	UBA11654	UBA11654	UBA11654	UBA11654 sp002717445
Fu_MAG_83	Fuchsman	ETNP	0	0	0	0	0	0	0	0	0	0	0	0	0	0	1	0	0	0	0	0	0	0	0	0	0	0	0	0	0	0	0	redundant	52.81	5.494	0.437	1917	1926419	Bacteria	Marinisomatota	Marinisomatia	Marinisomatales	UBA1611	UBA2134	UBA2134 sp002471805
Fu_MAG_84	Fuchsman	ETNP	0	0	0	0	0	0	0	0	0	0	0	0	0	0	0	0	0	0	0	0	0	0	0	1	0	0	1	0	0	0	0	redundant	82.31	0	0.416	15228	1525496	Bacteria	Marinisomatota	Marinisomatia	Marinisomatales	TCS55	UBA2126	UBA2126 sp003503735
Fu_MAG_85	Fuchsman	ETNP	0	0	0	0	0	0	0	0	0	0	0	0	0	0	0	0	0	0	0	0	0	0	0	0	0	0	0	0	0	0	0	dereplicated	56.36	1.941	0.339	2284	571894	Archaea	Thermoproteota	Nitrososphaeria	Nitrososphaerales	Nitrosopumilaceae	Nitrosopelagicus	NA
Fu_MAG_86	Fuchsman	ETNP	0	0	0	0	0	0	0	0	0	0	0	0	0	0	0	0	0	0	0	0	0	0	0	0	0	0	0	0	0	0	0	dereplicated	67.65	0.854	0.451	7321	1256086	Bacteria	Actinobacteriota	Acidimicrobiia	Acidimicrobiales	MedAcidi-G1	MedAcidi-G2B	MedAcidi-G2B sp902634555
Fu_MAG_87	Fuchsman	ETNP	0	0	0	0	0	0	0	0	0	0	0	0	0	0	1	0	0	0	0	0	0	0	0	1	1	1	3	1	1	0	0	dereplicated	91.62	0.099	0.377	10489	2254119	Bacteria	Marinisomatota	Marinisomatia	Marinisomatales	UBA8229	AB-629-J13	NA
Fu_MAG_88	Fuchsman	ETNP	0	0	0	0	0	0	0	0	0	0	0	0	0	0	0	0	0	0	0	0	0	0	0	0	0	0	0	0	0	0	0	redundant	94.08	1.27	0.517	10847	2283184	Bacteria	Planctomycetota	UBA1135	UBA1135	UBA1135	UBA7888	UBA7888 sp002500505
Fu_MAG_89	Fuchsman	ETNP	0	0	0	0	1	1	0	0	0	0	0	0	0	0	0	0	1	0	0	0	0	0	0	0	0	0	0	0	0	0	0	redundant	52.82	7.392	0.366	2725	772641	Bacteria	Proteobacteria	Gammaproteobacteria	SAR86	SAR86	GCA-2730855	NA
Fu_MAG_9	Fuchsman	ETNP	1	0	0	0	0	0	0	0	0	0	0	0	0	0	0	0	1	0	0	0	0	0	0	0	0	0	0	0	0	0	0	redundant	97.95	1.02	0.602	36275	5377107	Bacteria	Verrucomicrobiota	Verrucomicrobiae	Verrucomicrobiales	Akkermansiaceae	Roseibacillus_B	Roseibacillus_B sp002501065
Fu_MAG_90	Fuchsman	ETNP	0	0	0	0	0	0	0	0	0	0	0	0	0	0	0	0	0	0	0	0	0	0	0	0	0	0	0	0	0	0	0	redundant	52.4	2.499	0.648	2894	992110	Bacteria	Actinobacteriota	Acidimicrobiia	Acidimicrobiales	MedAcidi-G1	UBA3125	UBA3125 sp002365325
Fu_MAG_91	Fuchsman	ETNP	0	0	0	0	0	0	0	0	0	0	0	0	0	0	1	0	0	0	0	0	0	0	0	0	0	0	0	0	0	0	0	redundant	87.59	1.65	0.483	19812	979671	Bacteria	Chloroflexota	Dehalococcoidia	Dehalococcoidales	UBA2162	UBA2162	UBA2162 sp002335405
Fu_MAG_92	Fuchsman	ETNP	0	1	0	0	0	0	0	1	0	0	0	0	0	0	0	0	2	0	0	0	0	0	0	0	0	0	0	0	0	0	0	dereplicated	95.69	3.225	0.642	26996	4008624	Bacteria	Planctomycetota	UBA1135	UBA1135	GCA-002686595	GCA-2720975	GCA-2720975 sp002720975
Fu_MAG_93	Fuchsman	ETNP	1	0	0	0	0	0	0	0	0	0	0	0	0	0	1	0	1	0	0	0	0	0	0	0	0	0	0	0	0	0	0	dereplicated	69.51	0.928	0.624	4990	1977924	Bacteria	Proteobacteria	Alphaproteobacteria	UBA7887	UBA7887	UBA7887	NA
Fu_MAG_94	Fuchsman	ETNP	0	0	0	0	0	0	0	0	0	0	0	0	0	0	0	0	0	0	0	0	0	0	0	1	0	0	1	0	0	0	0	dereplicated	86.79	0.11	0.673	23937	2351816	Bacteria	Chloroflexota	Dehalococcoidia	UBA2979	UBA2979	SHYR01	NA
Fu_MAG_96	Fuchsman	ETNP	0	0	0	0	0	0	0	0	0	0	0	0	0	0	0	0	0	0	0	0	0	0	0	0	0	0	0	0	0	0	0	redundant	98.67	0	0.614	109493	2462522	Bacteria	Chloroflexota	Dehalococcoidia	UBA1151	UBA1151	GCA-2730555	GCA-2730555 sp002730555
Fu_MAG_97	Fuchsman	ETNP	0	0	0	0	0	0	0	0	0	0	0	0	0	0	0	0	0	0	0	0	0	0	0	0	0	0	0	0	0	0	0	dereplicated	57.53	3.712	0.381	11197	925844	Bacteria	Dependentiae	Babeliae	Babeliales	UBA12409	2-12-FULL-36-22	NA
Fu_MAG_98	Fuchsman	ETNP	0	0	0	0	0	0	0	0	0	0	0	0	0	0	0	0	0	0	0	0	0	0	0	0	0	0	0	0	0	0	0	redundant	69.7	1.187	0.653	4327	2585924	Bacteria	Nitrospinota_A	UBA8248	NA	NA	NA	NA
Fu_MAG_99	Fuchsman	ETNP	0	0	0	0	0	0	0	0	0	0	0	0	0	0	0	0	0	0	1	1	1	3	1	1	0	1	2	1	1	0	0	dereplicated	98.04	1.739	0.662	20799	4345282	Bacteria	Proteobacteria	Alphaproteobacteria	UBA2966	UBA2966	GCA-2690215	NA
Gl_MAG_1	Glass	ETNP	0	0	0	0	0	0	0	0	0	0	0	0	0	0	0	0	0	0	0	0	0	0	0	0	0	0	0	0	0	0	0	redundant	74.78	0.427	0.427	9038	1393033	Bacteria	Actinobacteriota	Acidimicrobiia	Acidimicrobiales	MedAcidi-G1	MedAcidi-G1	MedAcidi-G1 sp002729765
Gl_MAG_10	Glass	ETNP	0	0	0	0	0	0	0	0	0	0	0	0	0	0	0	0	0	0	1	1	0	2	1	1	1	1	3	1	1	0	0	redundant	79.15	2.368	0.472	4291	3141387	Bacteria	SAR324	SAR324	SAR324	NAC60-12	UBA1014	UBA1014 sp002683785
Gl_MAG_12	Glass	ETNP	0	0	0	0	0	0	0	0	0	0	0	0	0	0	0	0	0	0	0	0	0	0	0	0	0	0	0	0	0	0	0	redundant	87.86	3.418	0.645	9254	1874315	Bacteria	Actinobacteriota	Acidimicrobiia	Acidimicrobiales	MedAcidi-G1	UBA3125	UBA3125 sp002501135
Gl_MAG_13	Glass	ETNP	0	0	0	0	0	0	0	0	0	0	0	0	0	0	0	0	0	0	0	0	0	0	0	1	0	0	1	0	0	0	0	redundant	63.99	9.669	0.46	8220	1754514	Bacteria	Marinisomatota	Marinisomatia	Marinisomatales	S15-B10	UBA2125	UBA2125 sp002329125
Gl_MAG_14	Glass	ETNP	0	0	0	0	0	0	0	0	0	0	0	0	0	0	0	0	0	0	0	0	0	0	0	0	0	0	0	0	0	0	0	redundant	63.86	0.932	0.645	4305	1333048	Bacteria	Actinobacteriota	Acidimicrobiia	Acidimicrobiales	MedAcidi-G1	UBA3125	UBA3125 sp002365325
Gl_MAG_15	Glass	ETNP	0	1	0	0	0	0	0	0	0	0	0	0	0	0	0	0	1	0	0	0	0	0	0	0	0	0	0	0	0	0	0	dereplicated	51.73	3.661	0.386	4238	1197367	Bacteria	Proteobacteria	Gammaproteobacteria	UBA11654	UBA11654	DTSX01	NA
Gl_MAG_16	Glass	ETNP	0	0	0	0	0	0	0	0	0	0	0	0	0	0	0	0	0	0	0	0	0	0	0	1	0	0	1	0	0	0	0	redundant	86.61	0	0.403	5052	1971873	Bacteria	Marinisomatota	Marinisomatia	Marinisomatales	UBA8229	UBA8229	NA
Gl_MAG_17	Glass	ETNP	0	0	0	0	0	0	0	0	0	0	0	0	0	0	0	0	0	0	0	0	0	0	0	0	0	0	0	0	0	0	0	redundant	76.88	1.253	0.401	8036	1320828	Bacteria	Proteobacteria	Gammaproteobacteria	UBA11654	UBA11654	UBA11654	UBA11654 sp002717445
Gl_MAG_18	Glass	ETNP	0	0	1	0	0	0	0	0	0	0	0	0	0	0	0	0	1	0	0	0	0	0	0	0	1	0	1	0	0	0	0	redundant	66.28	3.418	0.464	2897	1323479	Bacteria	Nitrospinota	Nitrospinia	Nitrospinales	Nitrospinaceae	SCGCAAA288-L16	SCGCAAA288-L16 sp003451695
Gl_MAG_19	Glass	ETNP	0	0	0	0	0	0	0	0	0	0	0	0	0	0	0	0	0	0	0	0	0	0	0	0	0	0	0	0	0	0	0	redundant	77.06	1.784	0.435	4761	1138530	Archaea	Thermoplasmatota	Poseidoniia_B	MGIII	CG-Epi1	CG-Epi1	CG-Epi1 sp002506485
Gl_MAG_2	Glass	ETNP	0	0	0	0	0	0	0	0	0	0	0	0	0	0	0	0	0	0	0	0	0	0	0	0	0	0	0	0	0	0	0	redundant	86.46	5.223	0.689	4464	1834003	Bacteria	Actinobacteriota	Acidimicrobiia	Acidimicrobiales	MedAcidi-G1	S20-B6	S20-B6 sp002329075
Gl_MAG_20	Glass	ETNP	0	0	0	0	1	0	1	0	0	0	0	0	0	1	0	0	1	0	0	0	0	0	0	1	0	0	1	0	0	0	0	dereplicated	84.51	0	0.41	9608	2014164	Bacteria	Marinisomatota	Marinisomatia	Marinisomatales	TCS55	UBA2126	UBA2126 sp003503735
Gl_MAG_21	Glass	ETNP	0	0	0	0	1	0	1	0	0	0	0	0	0	0	0	0	1	0	0	0	0	0	0	0	0	0	0	0	0	0	0	redundant	86.28	0.982	0.509	12452	1816202	Bacteria	Proteobacteria	Gammaproteobacteria	Arenicellales	UBA5680	UBA5680	UBA5680 sp002420425
Gl_MAG_22	Glass	ETNP	0	0	0	0	0	0	0	0	0	1	1	0	0	0	0	0	0	0	0	0	0	0	0	0	0	0	0	0	0	0	0	redundant	78.26	0.398	0.328	3090	770900	Archaea	Thermoproteota	Nitrososphaeria	Nitrososphaerales	Nitrosopumilaceae	Nitrosopumilus	Nitrosopumilus sp002730325
Gl_MAG_23	Glass	ETNP	0	0	0	0	0	0	0	0	0	0	0	0	0	0	0	0	0	0	0	0	0	0	0	0	0	0	0	0	0	0	0	redundant	54.3	9.733	0.439	2077	1145805	Archaea	Thermoplasmatota	Poseidoniia_A	Poseidoniales	Thalassarchaeaceae	MGIIb-O1	NA
Gl_MAG_24	Glass	ETNP	0	0	0	0	0	0	0	0	0	0	0	0	1	0	0	0	0	0	0	0	0	0	0	0	0	0	0	0	0	0	0	dereplicated	50.09	7.485	0.515	2265	958086	Bacteria	Cyanobacteria	Cyanobacteriia	PCC-6307	Cyanobiaceae	NA	NA
Gl_MAG_25	Glass	ETNP	0	0	0	0	0	0	0	0	0	0	0	0	0	0	0	0	0	0	0	0	0	0	0	0	0	1	1	0	0	0	0	redundant	68.65	4.519	0.398	3422	1286030	Bacteria	Marinisomatota	Marinisomatia	Marinisomatales	TCS55	UBA2126	UBA2126 sp002436185
Gl_MAG_26	Glass	ETNP	0	0	0	0	1	1	0	0	0	0	0	0	0	0	0	0	1	0	0	0	0	0	0	0	0	0	0	0	0	0	0	dereplicated	52.99	8.84	0.595	1666	1436350	Bacteria	Chloroflexota	Anaerolineae	Anaerolineales	UBA11657	NA	NA
Gl_MAG_27	Glass	ETNP	0	0	0	0	0	0	0	0	0	0	0	0	0	0	0	0	0	0	0	0	0	0	0	0	0	0	0	0	0	0	0	redundant	50.36	1.123	0.391	2906	257198	Bacteria	Patescibacteria	Paceibacteria	UBA9983_A	UBA2163	UBA2163	NA
Gl_MAG_4	Glass	ETNP	0	1	0	0	1	0	1	0	0	0	0	0	0	0	1	0	2	0	0	0	0	0	0	0	0	0	0	0	0	0	0	redundant	54.18	6.422	0.514	3005	3041950	Bacteria	Proteobacteria	Gammaproteobacteria	Arenicellales	UBA868	REDSEA-S09-B13	NA
Gl_MAG_5	Glass	ETNP	0	0	1	0	0	0	0	0	0	0	0	0	0	0	0	0	1	0	0	0	0	0	0	0	0	0	0	0	0	0	0	redundant	55.83	7.242	0.436	1768	1454243	Archaea	Thermoplasmatota	Poseidoniia_A	Poseidoniales	Thalassarchaeaceae	MGIIb-Q1	NA
Gl_MAG_6	Glass	ETNP	1	0	0	0	0	0	0	0	0	0	0	0	1	0	0	0	1	0	0	0	0	0	0	0	0	0	0	0	0	0	0	redundant	56.05	2.235	0.547	6756	1748938	Bacteria	Proteobacteria	Gammaproteobacteria	Arenicellales	UBA868	GCA-2726415	NA
Gl_MAG_7	Glass	ETNP	0	1	0	0	0	0	0	0	0	0	0	0	0	0	0	0	1	0	0	1	0	1	0	0	0	0	0	0	0	0	0	redundant	53.59	3.07	0.485	5892	2162149	Bacteria	Proteobacteria	Gammaproteobacteria	Pseudomonadales	HTCC2089	UBA4582	UBA4582 sp002725285
Gl_MAG_8	Glass	ETNP	0	0	0	0	0	0	0	0	0	0	0	0	0	0	0	0	0	0	0	0	0	0	0	0	0	0	0	0	0	0	0	redundant	57.3	0	0.333	5458	924372	Bacteria	Proteobacteria	Alphaproteobacteria	HIMB59	GCA-002718135	NA	NA
Gl_MAG_9	Glass	ETNP	0	0	1	0	0	0	0	0	0	0	0	0	0	0	0	0	1	0	0	0	0	0	0	0	0	0	0	0	0	1	1	redundant	77.69	0.061	0.574	11458	1417741	Archaea	Thermoplasmatota	Poseidoniia_A	Poseidoniales	Thalassarchaeaceae	MGIIb-O3	MGIIb-O3 sp002722735
ODZ_1_MAG_1	AMALJGI-DNA-1	ETNP	0	0	0	0	0	0	0	0	0	0	0	0	0	0	0	0	0	0	0	0	0	0	0	0	0	0	0	0	0	1	1	dereplicated	74.26	0	0.457	6883	1593058	Archaea	Thermoplasmatota	Poseidoniia_A	Poseidoniales	Poseidoniaceae	MGIIa-L2	MGIIa-L2 sp002499195
ODZ_1_MAG_10	AMALJGI-DNA-1	ETNP	0	0	0	0	0	0	0	0	0	0	0	0	0	0	0	0	0	0	0	0	0	0	0	0	0	0	0	0	0	0	0	dereplicated	85.33	3.061	0.432	10603	3097944	Bacteria	Verrucomicrobiota	Verrucomicrobiae	Verrucomicrobiales	DEV007	EC70	EC70 sp902591645
ODZ_1_MAG_11	AMALJGI-DNA-1	ETNP	0	0	0	0	0	0	0	0	0	0	0	0	0	0	0	0	0	0	0	0	0	0	0	1	0	0	1	0	0	0	0	dereplicated	53.79	8.62	0.326	6114	2067333	Bacteria	Marinisomatota	Marinisomatia	Marinisomatales	TCS55	GCA-002701945	NA
ODZ_1_MAG_12	AMALJGI-DNA-1	ETNP	0	0	0	0	0	0	0	0	0	0	0	0	0	0	0	0	0	0	0	0	0	0	0	0	0	0	0	0	0	0	0	dereplicated	74.35	0.854	0.424	24738	1601639	Bacteria	Actinobacteriota	Acidimicrobiia	Acidimicrobiales	MedAcidi-G1	MedAcidi-G1	MedAcidi-G1 sp002730515
ODZ_1_MAG_13	AMALJGI-DNA-1	ETNP	0	0	0	0	0	0	0	0	0	0	0	0	0	0	0	0	0	0	0	0	0	0	0	0	0	0	0	0	0	1	1	dereplicated	72.33	0.133	0.427	12234	1642111	Archaea	Thermoplasmatota	Poseidoniia_A	Poseidoniales	Thalassarchaeaceae	MGIIb-N2	NA
ODZ_1_MAG_14	AMALJGI-DNA-1	ETNP	0	0	1	0	0	0	0	0	0	0	0	0	0	0	0	0	1	0	1	1	0	2	1	1	1	1	3	1	1	0	0	dereplicated	71.77	1.68	0.393	9332	2039199	Bacteria	SAR324	SAR324	SAR324	NAC60-12	Arctic96AD-7	Arctic96AD-7 sp002704555
ODZ_1_MAG_15	AMALJGI-DNA-1	ETNP	0	0	0	0	0	0	0	0	0	0	0	0	0	0	0	0	0	0	0	0	0	0	0	0	0	0	0	0	0	0	0	dereplicated	70.36	8.666	0.515	16488	1416193	Archaea	Thermoplasmatota	Poseidoniia_A	Poseidoniales	Thalassarchaeaceae	MGIIb-O5	MGIIb-O5 sp002726275
ODZ_1_MAG_16	AMALJGI-DNA-1	ETNP	0	0	0	0	0	0	0	0	0	0	0	0	0	0	1	0	0	0	0	0	0	0	0	1	0	0	1	0	0	0	0	redundant	51.58	2.197	0.428	9931	1379820	Bacteria	Marinisomatota	Marinisomatia	Marinisomatales	UBA1611	UBA2134	UBA2134 sp002471805
ODZ_1_MAG_17	AMALJGI-DNA-1	ETNP	0	0	0	0	0	0	0	0	0	0	0	0	0	0	0	0	0	0	0	0	0	0	0	0	0	0	0	0	0	0	0	dereplicated	60.91	5.76	0.519	8795	1268216	Archaea	Thermoplasmatota	Poseidoniia_A	Poseidoniales	Thalassarchaeaceae	MGIIb-O3	NA
ODZ_1_MAG_18	AMALJGI-DNA-1	ETNP	0	0	0	0	0	0	0	0	0	0	0	0	0	0	0	0	0	0	0	0	0	0	0	0	0	0	0	0	0	0	0	dereplicated	92.15	1.282	0.645	13951	2257090	Bacteria	Actinobacteriota	Acidimicrobiia	Acidimicrobiales	MedAcidi-G1	UBA9410	NA
ODZ_1_MAG_19	AMALJGI-DNA-1	ETNP	0	0	0	0	0	0	0	0	0	0	0	0	0	0	0	0	0	0	0	0	0	0	0	0	0	0	0	0	0	0	0	dereplicated	87.73	0.8	0.461	40002	1825746	Archaea	Thermoplasmatota	Poseidoniia_A	Poseidoniales	Poseidoniaceae	NA	NA
ODZ_1_MAG_2	AMALJGI-DNA-1	ETNP	0	0	0	0	0	0	0	0	0	0	0	0	0	0	0	0	0	0	0	0	0	0	0	1	0	0	1	0	0	0	0	dereplicated	56.59	7.259	0.326	34505	606649	Bacteria	Marinisomatota	Marinisomatia	Marinisomatales	Marinisomataceae	Marinisoma	NA
ODZ_1_MAG_21	AMALJGI-DNA-1	ETNP	0	0	0	0	0	0	0	0	0	0	0	0	0	0	0	0	0	0	0	0	0	0	0	0	0	0	0	0	0	0	0	dereplicated	55.81	2.588	0.332	5705	656638	Archaea	Thermoproteota	Nitrososphaeria	Nitrososphaerales	Nitrosopumilaceae	Nitrosopelagicus	NA
ODZ_1_MAG_22	AMALJGI-DNA-1	ETNP	1	0	0	0	0	0	0	0	0	0	0	0	0	0	0	0	1	1	1	1	1	3	1	0	1	0	1	0	1	0	0	dereplicated	71.28	1.734	0.451	2436	2920247	Bacteria	Proteobacteria	Gammaproteobacteria	Enterobacterales	Alteromonadaceae	Alteromonas	Alteromonas macleodii
ODZ_1_MAG_24	AMALJGI-DNA-1	ETNP	0	0	0	0	0	0	0	0	0	0	0	0	0	0	0	0	0	0	0	0	0	0	0	0	0	0	0	0	0	1	1	dereplicated	88	0	0.402	206089	1790024	Archaea	Thermoplasmatota	Poseidoniia_A	Poseidoniales	Poseidoniaceae	MGIIa-K1	NA
ODZ_1_MAG_25	AMALJGI-DNA-1	ETNP	0	0	0	0	0	0	0	0	0	0	0	0	0	0	0	0	0	0	0	0	0	0	0	0	0	0	0	0	0	1	1	dereplicated	70.8	3.2	0.434	22202	1681076	Archaea	Thermoplasmatota	Poseidoniia_A	Poseidoniales	Thalassarchaeaceae	NA	NA
ODZ_1_MAG_26	AMALJGI-DNA-1	ETNP	0	0	0	0	0	0	0	0	0	0	0	0	0	0	0	0	0	0	0	0	0	0	0	0	0	0	0	0	0	0	0	dereplicated	93.07	2.297	0.581	11722	3336938	Bacteria	Verrucomicrobiota	Verrucomicrobiae	Pedosphaerales	UBA1096	UBA1096	NA
ODZ_1_MAG_27	AMALJGI-DNA-1	ETNP	0	0	0	0	0	0	0	0	0	0	0	0	0	0	0	0	0	0	0	0	0	0	0	0	0	0	0	0	0	0	0	dereplicated	64.95	3.181	0.527	13010	1664360	Bacteria	Actinobacteriota	Acidimicrobiia	Acidimicrobiales	TK06	MedAcidi-G3	NA
ODZ_1_MAG_29	AMALJGI-DNA-1	ETNP	0	0	0	0	0	0	0	0	0	0	0	0	0	0	0	0	0	0	0	0	0	0	0	0	0	0	0	0	0	0	0	redundant	97.43	4.273	0.656	164498	2461254	Bacteria	Actinobacteriota	Acidimicrobiia	Acidimicrobiales	MedAcidi-G1	UBA9410	UBA9410 sp003541675
ODZ_1_MAG_3	AMALJGI-DNA-1	ETNP	0	0	0	0	0	0	0	0	0	0	0	0	0	0	0	0	0	0	0	0	0	0	0	0	0	0	0	0	0	0	0	dereplicated	76.6	1.52	0.431	13721	2534807	Bacteria	Verrucomicrobiota	Verrucomicrobiae	Pedosphaerales	UBA1096	UBA1096	NA
ODZ_1_MAG_30	AMALJGI-DNA-1	ETNP	0	0	0	0	0	0	0	0	0	0	0	0	0	0	0	0	0	0	0	0	0	0	0	0	0	0	0	0	0	0	0	dereplicated	65.37	7.281	0.336	7955	689738	Archaea	Thermoproteota	Nitrososphaeria	Nitrososphaerales	Nitrosopumilaceae	Nitrosopelagicus	NA
ODZ_1_MAG_31	AMALJGI-DNA-1	ETNP	0	0	0	0	0	0	0	0	0	0	0	0	0	0	0	0	0	0	0	0	0	0	0	1	0	1	2	1	1	0	0	dereplicated	56.31	1.803	0.591	2667	1824285	Bacteria	Proteobacteria	Alphaproteobacteria	Rhodospirillales	Casp-alpha2	UBA3470	NA
ODZ_1_MAG_32	AMALJGI-DNA-1	ETNP	0	0	0	0	0	0	0	0	0	0	0	0	0	0	0	0	0	0	0	0	0	0	0	0	0	0	0	0	0	1	1	dereplicated	66.53	0.8	0.473	7946	1517907	Archaea	Thermoplasmatota	Poseidoniia_A	Poseidoniales	Thalassarchaeaceae	MGIIb-P	NA
ODZ_1_MAG_34	AMALJGI-DNA-1	ETNP	0	0	0	0	0	0	0	0	0	0	0	0	0	0	0	0	0	0	0	0	0	0	0	0	0	0	0	0	0	0	0	dereplicated	64.42	0	0.465	63034	1410510	Archaea	Thermoplasmatota	Poseidoniia_A	Poseidoniales	Thalassarchaeaceae	NA	NA
ODZ_1_MAG_4	AMALJGI-DNA-1	ETNP	1	0	0	0	0	0	0	0	0	0	0	0	0	0	0	0	1	0	0	0	0	0	0	1	1	1	3	1	1	0	0	dereplicated	94.02	0.675	0.502	29549	3459070	Bacteria	Verrucomicrobiota	Verrucomicrobiae	Pedosphaerales	UBA1100	UBA1100	NA
ODZ_1_MAG_5	AMALJGI-DNA-1	ETNP	0	0	0	0	0	0	0	0	0	0	0	0	0	0	0	0	0	0	0	0	0	0	0	0	0	0	0	0	0	0	0	dereplicated	50.56	8.09	0.327	4807	595153	Archaea	Thermoproteota	Nitrososphaeria	Nitrososphaerales	Nitrosopumilaceae	Nitrosopelagicus	NA
ODZ_1_MAG_6	AMALJGI-DNA-1	ETNP	0	0	0	0	0	0	0	0	0	0	0	0	0	0	0	0	0	0	0	0	0	0	0	0	0	0	0	0	0	0	0	redundant	86.32	1.709	0.525	19493	2391205	Bacteria	Actinobacteriota	Acidimicrobiia	Acidimicrobiales	TK06	MedAcidi-G3	NA
ODZ_1_MAG_7	AMALJGI-DNA-1	ETNP	0	0	0	0	0	0	0	0	0	0	0	0	0	0	0	0	0	0	0	0	0	0	0	0	0	0	0	0	0	1	1	dereplicated	75.69	0.4	0.487	24516	1611084	Archaea	Thermoplasmatota	Poseidoniia_A	Poseidoniales	Thalassarchaeaceae	MGIIb-P	NA
ODZ_1_MAG_8	AMALJGI-DNA-1	ETNP	1	0	0	0	0	0	0	0	0	0	0	0	0	0	0	0	1	0	0	0	0	0	0	0	0	0	0	0	0	0	0	dereplicated	52.24	5.298	0.506	7148	1111780	Bacteria	Cyanobacteria	Cyanobacteriia	PCC-6307	Cyanobiaceae	NA	NA
ODZ_1_MAG_9	AMALJGI-DNA-1	ETNP	0	0	0	0	0	0	0	0	0	0	0	0	0	0	0	0	0	0	0	0	0	0	0	0	0	0	0	0	0	0	0	dereplicated	63.8	2.943	0.417	4084	904442	Bacteria	Cyanobacteria	Cyanobacteriia	PCC-6307	Cyanobiaceae	AG-363-K07	NA
ODZ_10_MAG_1	AMALJGI-DNA-10	Arabian Sea	0	0	0	0	0	0	0	0	0	0	0	0	0	0	0	0	0	0	0	0	0	0	0	1	0	0	1	0	0	0	0	redundant	84.55	0	0.5	36666	1908586	Bacteria	Marinisomatota	Marinisomatia	Marinisomatales	S15-B10	UBA2146	UBA2146 sp002471705
ODZ_10_MAG_10	AMALJGI-DNA-10	Arabian Sea	0	0	0	0	0	0	0	0	0	0	0	0	0	0	1	0	0	0	0	0	0	0	0	0	0	0	0	0	0	0	0	redundant	58.62	5.06	0.53	5078	903263	Bacteria	Chloroflexota	Dehalococcoidia	Dehalococcoidales	RBG-16-60-22	GCA-2688435	GCA-2688435 sp002688435
ODZ_10_MAG_11	AMALJGI-DNA-10	Arabian Sea	0	0	0	0	0	0	0	0	0	0	0	0	0	0	0	0	0	0	0	0	0	0	0	0	0	0	0	0	0	0	0	redundant	87.6	0	0.646	34463	1143090	Archaea	Thermoplasmatota	Poseidoniia_B	MGIII	CG-Epi1	UBA8886	UBA8886 sp002509165
ODZ_10_MAG_12	AMALJGI-DNA-10	Arabian Sea	1	0	0	0	1	0	1	0	0	0	0	0	0	0	0	0	2	0	0	0	0	0	0	0	0	1	1	0	0	0	0	redundant	94.82	6.551	0.605	19557	4190897	Bacteria	Proteobacteria	Alphaproteobacteria	Rhodospirillales	UBA2165	GCA-2687515	GCA-2687515 sp002687515
ODZ_10_MAG_13	AMALJGI-DNA-10	Arabian Sea	0	1	0	0	0	0	0	0	1	0	0	0	0	0	0	0	1	0	1	0	0	1	0	0	0	0	0	0	0	0	0	redundant	74.32	2.407	0.598	241411	3868283	Bacteria	Proteobacteria	Gammaproteobacteria	Pseudomonadales	HTCC2089	UBA2168	UBA2168 sp002327525
ODZ_10_MAG_14	AMALJGI-DNA-10	Arabian Sea	1	0	0	0	0	0	0	0	0	0	0	0	0	0	0	0	1	0	0	0	0	0	0	0	0	0	0	0	0	0	0	redundant	62.3	3.289	0.514	5722	1801378	Bacteria	Planctomycetota	UBA1135	UBA1135	UBA1135	UBA7888	NA
ODZ_10_MAG_15	AMALJGI-DNA-10	Arabian Sea	0	0	0	0	0	0	0	1	0	0	0	0	0	0	0	0	1	0	0	0	0	0	0	0	0	0	0	0	0	0	0	dereplicated	70.71	8.015	0.35	11172	557015	Archaea	Nanoarchaeota	Nanoarchaeia	UBA10117	ARS21	JAAZWY01	NA
ODZ_10_MAG_16	AMALJGI-DNA-10	Arabian Sea	0	0	0	0	0	0	0	0	0	0	0	0	0	0	0	0	0	0	0	0	0	0	0	0	0	0	0	0	0	0	0	redundant	76.8	0	0.57	22769	1055828	Archaea	Thermoplasmatota	Poseidoniia_B	MGIII	CG-Epi1	UBA8886	UBA8886 sp002687355
ODZ_10_MAG_17	AMALJGI-DNA-10	Arabian Sea	0	1	0	0	0	0	0	0	0	0	0	0	0	0	0	0	1	0	0	0	0	0	0	0	0	0	0	0	0	0	0	dereplicated	98.01	2.97	0.618	28886	3192644	Bacteria	Chloroflexota	Dehalococcoidia	UBA1151	UBA1151	GCA-2730555	NA
ODZ_10_MAG_18	AMALJGI-DNA-10	Arabian Sea	0	0	0	0	0	0	0	0	0	0	0	0	0	0	1	0	0	0	0	0	0	0	0	0	0	0	0	0	0	0	0	redundant	61.82	2.364	0.55	9184	2620494	Bacteria	Verrucomicrobiota	Kiritimatiellae	UBA8416	NA	NA	NA
ODZ_10_MAG_19	AMALJGI-DNA-10	Arabian Sea	0	0	0	0	0	0	0	1	0	0	0	0	0	0	0	0	1	0	0	0	0	0	0	0	0	0	0	0	0	0	0	redundant	64.07	0.847	0.389	7795	485278	Bacteria	Patescibacteria	ABY1	UBA2169	UBA2169	UBA2169	UBA2169 sp002687895
ODZ_10_MAG_2	AMALJGI-DNA-10	Arabian Sea	0	0	0	0	0	0	0	0	0	0	0	0	0	0	0	0	0	0	0	0	0	0	0	0	0	0	0	0	0	0	0	dereplicated	74.44	4.369	0.587	15173	2133172	Bacteria	Proteobacteria	Gammaproteobacteria	Arenicellales	UBA868	UBA12578	UBA12578 sp002729195
ODZ_10_MAG_20	AMALJGI-DNA-10	Arabian Sea	0	0	0	0	0	0	0	0	0	0	0	0	0	0	0	0	0	0	0	0	0	0	0	1	0	0	1	0	0	0	0	dereplicated	93.1	0	0.4	24547	1706644	Bacteria	Marinisomatota	Marinisomatia	SCGC-AAA003-L08	D37C17	NA	NA
ODZ_10_MAG_21	AMALJGI-DNA-10	Arabian Sea	0	0	0	0	0	0	0	0	0	0	0	0	0	0	0	0	0	0	0	0	0	0	0	1	0	0	1	0	0	0	0	redundant	77.95	0	0.435	31484	2122861	Bacteria	Marinisomatota	Marinisomatia	Marinisomatales	UBA1611	UBA2134	UBA2134 sp002471805
ODZ_10_MAG_22	AMALJGI-DNA-10	Arabian Sea	1	0	0	0	0	0	0	0	0	0	0	0	0	0	0	0	1	1	1	0	1	2	1	1	1	1	3	1	1	0	0	dereplicated	91.1	0	0.655	10382	3284712	Bacteria	Planctomycetota	UBA1135	UBA1135	GCA-002686595	GCA-2686595	GCA-2686595 sp002686595
ODZ_10_MAG_23	AMALJGI-DNA-10	Arabian Sea	0	1	0	0	0	0	0	0	0	0	0	0	0	0	0	0	1	0	1	0	0	1	0	0	0	0	0	0	0	0	0	dereplicated	100	0	0.655	70865	2669199	Bacteria	ARS69	ARS69	ARS69	ARS69	ARS69	ARS69 sp002686915
ODZ_10_MAG_24	AMALJGI-DNA-10	Arabian Sea	1	0	0	1	1	0	1	0	0	0	0	0	0	0	0	0	3	0	0	0	0	0	0	0	0	1	1	0	0	0	0	dereplicated	86.79	0.652	0.615	18342	4315373	Bacteria	Proteobacteria	Alphaproteobacteria	GCA-2731375	GCA-2731375	GCA-2731375	NA
ODZ_10_MAG_25	AMALJGI-DNA-10	Arabian Sea	1	0	0	0	0	0	0	0	0	0	0	0	0	1	1	0	1	0	0	0	0	0	0	0	0	0	0	0	0	0	0	redundant	92.9	2.027	0.6	130317	2915168	Bacteria	Verrucomicrobiota	Kiritimatiellae	UBA8416	JABMPJ01	JABMPJ01	NA
ODZ_10_MAG_26	AMALJGI-DNA-10	Arabian Sea	0	0	0	0	1	0	1	0	0	0	0	0	0	0	0	0	1	0	0	0	0	0	0	0	0	0	0	0	0	0	0	dereplicated	91.81	0.652	0.592	69165	1892108	Bacteria	Proteobacteria	Alphaproteobacteria	UBA11136	UBA11136	UBA11136	UBA11136 sp002686135
ODZ_10_MAG_27	AMALJGI-DNA-10	Arabian Sea	1	0	0	0	1	0	1	0	0	0	0	0	0	0	0	0	2	0	1	1	0	2	1	1	1	1	3	1	1	0	0	dereplicated	91.68	0	0.425	30833	2840120	Bacteria	SAR324	SAR324	SAR324	NAC60-12	Arctic96AD-7	Arctic96AD-7 sp002685535
ODZ_10_MAG_28	AMALJGI-DNA-10	Arabian Sea	0	0	0	0	1	0	1	0	0	0	0	0	0	0	0	0	1	0	0	0	0	0	0	0	0	1	1	0	0	0	0	redundant	62.93	0	0.664	17428	2557962	Bacteria	Proteobacteria	Alphaproteobacteria	Rhodospirillales	2-12-FULL-67-15	NA	NA
ODZ_10_MAG_29	AMALJGI-DNA-10	Arabian Sea	1	0	0	0	0	0	0	0	0	0	0	0	0	0	0	0	1	0	0	0	0	0	0	0	0	0	0	0	0	0	0	dereplicated	92.07	1.829	0.582	80798	2206812	Bacteria	Proteobacteria	Gammaproteobacteria	Arenicellales	UBA868	UBA868	UBA868 sp002327725
ODZ_10_MAG_3	AMALJGI-DNA-10	Arabian Sea	0	1	0	0	0	0	0	0	0	0	0	0	0	0	0	0	1	0	0	0	0	0	0	0	0	0	0	0	0	0	0	redundant	84.35	0	0.452	66149	1850980	Archaea	Thermoplasmatota	Poseidoniia_A	Poseidoniales	Thalassarchaeaceae	MGIIb-Q1	MGIIb-Q1 sp002685895
ODZ_10_MAG_30	AMALJGI-DNA-10	Arabian Sea	0	1	1	0	1	1	0	0	0	0	0	0	0	0	0	0	3	0	0	0	0	0	0	0	0	0	0	0	0	0	0	dereplicated	97.02	1.98	0.609	36783	3783730	Bacteria	Chloroflexota	Dehalococcoidia	SAR202	UBA11138	UBA2160	UBA2160 sp002328865
ODZ_10_MAG_31	AMALJGI-DNA-10	Arabian Sea	1	0	0	0	1	1	1	1	0	0	0	0	0	0	0	0	3	1	1	1	1	3	1	1	1	1	3	1	1	0	0	dereplicated	63.04	2.801	0.48	6259	2532709	Bacteria	SAR324	SAR324	SAR324	NAC60-12	UBA1014	NA
ODZ_10_MAG_32	AMALJGI-DNA-10	Arabian Sea	1	0	0	0	0	0	0	0	0	0	0	0	0	0	0	0	1	0	1	0	0	1	0	1	0	1	2	1	1	0	0	dereplicated	88.27	1.289	0.658	17400	2488269	Bacteria	Proteobacteria	Alphaproteobacteria	Rhodospirillales	2-12-FULL-67-15	NA	NA
ODZ_10_MAG_33	AMALJGI-DNA-10	Arabian Sea	1	0	0	0	0	0	0	0	0	0	0	0	0	0	0	0	1	0	0	0	0	0	0	0	0	0	0	0	0	0	0	dereplicated	84.09	0.675	0.615	19728	2921947	Bacteria	Verrucomicrobiota	Verrucomicrobiae	Pedosphaerales	UBA1096	UBA1096	UBA1096 sp002686755
ODZ_10_MAG_34	AMALJGI-DNA-10	Arabian Sea	1	0	0	0	0	0	0	0	0	0	0	0	0	0	0	0	1	0	1	1	1	3	1	0	0	0	0	0	1	0	0	redundant	56.98	1.219	0.53	9174	2023014	Bacteria	Proteobacteria	Gammaproteobacteria	Arenicellales	UBA868	REDSEA-S09-B13	REDSEA-S09-B13 sp002731295
ODZ_10_MAG_35	AMALJGI-DNA-10	Arabian Sea	0	1	0	0	0	0	0	0	0	0	0	0	0	0	0	0	1	0	0	0	0	0	0	0	0	0	0	0	0	0	0	redundant	95.44	4.7	0.682	53008	2413658	Bacteria	Actinobacteriota	Acidimicrobiia	Acidimicrobiales	MedAcidi-G1	S20-B6	S20-B6 sp002329075
ODZ_10_MAG_36	AMALJGI-DNA-10	Arabian Sea	0	0	0	1	0	0	0	0	0	0	0	0	0	0	0	0	1	0	1	0	1	2	1	0	0	1	1	0	1	0	0	dereplicated	95.82	2.912	0.643	28026	3630959	Bacteria	Proteobacteria	Alphaproteobacteria	Rhodospirillales	2-02-FULL-58-16	NA	NA
ODZ_10_MAG_37	AMALJGI-DNA-10	Arabian Sea	0	0	0	0	0	0	0	0	0	0	0	0	0	1	1	0	0	0	1	1	1	3	1	1	1	1	3	1	1	0	0	redundant	94.56	5.522	0.469	21671	8029153	Bacteria	Poribacteria	WGA-4E	WGA-4E	UBA9662	GCA-2699335	NA
ODZ_10_MAG_38	AMALJGI-DNA-10	Arabian Sea	0	1	0	0	0	0	0	0	0	0	0	0	0	0	0	0	1	0	0	0	0	0	0	0	0	0	0	0	0	0	0	redundant	81.17	0	0.664	50858	2455024	Bacteria	Chloroflexota	UBA11872	UBA11872	VXNJ01	NA	NA
ODZ_10_MAG_39	AMALJGI-DNA-10	Arabian Sea	0	0	0	0	0	0	0	0	0	0	0	0	0	0	0	0	0	0	0	0	0	0	0	0	0	0	0	0	0	0	0	dereplicated	56.76	9.656	0.549	4458	1298407	Bacteria	Chloroflexota	Anaerolineae	Anaerolineales	UBA11657	NA	NA
ODZ_10_MAG_4	AMALJGI-DNA-10	Arabian Sea	0	0	0	0	0	0	0	0	0	0	0	0	0	0	0	0	0	0	0	0	0	0	0	1	1	1	3	1	1	0	0	redundant	91.2	0.199	0.575	13027	2136790	Bacteria	Krumholzibacteriota	Krumholzibacteria	JACNKJ01	JACNKJ01	NA	NA
ODZ_10_MAG_40	AMALJGI-DNA-10	Arabian Sea	0	0	0	0	0	0	0	0	0	0	0	0	0	0	1	0	0	0	0	0	0	0	0	0	0	0	0	0	0	0	0	redundant	89.76	0.33	0.482	636431	994629	Bacteria	Chloroflexota	Dehalococcoidia	Dehalococcoidales	UBA2162	UBA2162	UBA2162 sp002335405
ODZ_10_MAG_41	AMALJGI-DNA-10	Arabian Sea	0	0	0	0	0	0	0	0	0	0	0	0	0	0	0	0	0	0	0	0	0	0	0	0	0	0	0	0	0	0	0	dereplicated	80.45	1.1	0.607	3472	1612194	Bacteria	Chloroflexota	Dehalococcoidia	JdFR-54	NA	NA	NA
ODZ_10_MAG_42	AMALJGI-DNA-10	Arabian Sea	0	0	0	0	0	0	0	1	0	0	0	0	0	0	1	0	1	0	0	0	0	0	0	0	0	0	0	0	0	0	0	redundant	86.64	2.248	0.64	7716	3435252	Bacteria	Planctomycetota	UBA1135	UBA1135	GCA-002686595	GCA-2720975	GCA-2720975 sp002720975
ODZ_10_MAG_43	AMALJGI-DNA-10	Arabian Sea	1	0	0	1	1	1	1	0	0	0	0	0	0	0	0	0	3	1	1	1	1	3	1	0	0	1	1	0	1	0	0	dereplicated	91.67	1.086	0.665	23982	5084085	Bacteria	Proteobacteria	Alphaproteobacteria	GCA-2731375	GCA-2731375	NA	NA
ODZ_10_MAG_44	AMALJGI-DNA-10	Arabian Sea	0	0	0	0	0	0	0	0	0	0	0	0	0	0	0	0	0	0	0	0	0	0	0	0	0	0	0	0	0	0	0	dereplicated	55.49	1.648	0.402	14564	1594675	Bacteria	Marinisomatota	Marinisomatia	Marinisomatales	TCS55	TCS55	NA
ODZ_10_MAG_45	AMALJGI-DNA-10	Arabian Sea	0	0	0	0	0	0	0	1	0	1	1	0	0	0	0	0	1	0	0	0	0	0	0	0	0	0	0	0	0	0	0	dereplicated	64.45	6.969	0.415	2050	3070445	Bacteria	Chloroflexota	Anaerolineae	Anaerolineales	UBA11657	UBA11657	NA
ODZ_10_MAG_46	AMALJGI-DNA-10	Arabian Sea	1	1	0	0	0	0	0	1	0	0	0	0	0	0	0	0	3	0	0	0	0	0	0	0	0	0	0	0	0	0	0	redundant	97.84	3.225	0.717	48744	4008930	Bacteria	Planctomycetota	UBA1135	UBA1135	GCA-002686595	GCA-2686265	NA
ODZ_10_MAG_47	AMALJGI-DNA-10	Arabian Sea	0	0	0	0	0	0	0	0	0	0	0	0	0	0	0	0	0	0	0	0	0	0	0	1	0	0	1	0	0	0	0	dereplicated	85.45	0	0.449	34003	1472959	Bacteria	Marinisomatota	Marinisomatia	Marinisomatales	TCS55	JAAZYX01	NA
ODZ_10_MAG_48	AMALJGI-DNA-10	Arabian Sea	1	0	1	0	1	1	0	0	0	0	0	0	0	0	1	0	3	0	0	0	0	0	0	0	0	0	0	0	0	0	0	redundant	96.45	2.258	0.456	117596	3183078	Bacteria	Desulfobacterota	Desulfobacteria	Desulfobacterales	UBA2156	UBA2156	UBA2156 sp002328165
ODZ_10_MAG_49	AMALJGI-DNA-10	Arabian Sea	0	0	0	0	0	0	0	0	0	0	0	0	0	0	0	0	0	0	0	0	0	0	0	0	0	0	0	0	0	0	0	redundant	56.02	3.723	0.33	23710	1543748	Bacteria	Proteobacteria	Alphaproteobacteria	HIMB59	GCA-002718135	NA	NA
ODZ_10_MAG_5	AMALJGI-DNA-10	Arabian Sea	1	0	0	0	0	0	0	0	0	0	0	0	0	0	0	0	1	0	0	0	0	0	0	0	0	0	0	0	0	0	0	redundant	78.27	0	0.635	25019	3666024	Bacteria	Proteobacteria	Alphaproteobacteria	UBA828	UBA828	PTKB01	NA
ODZ_10_MAG_50	AMALJGI-DNA-10	Arabian Sea	0	0	0	0	0	0	0	0	0	0	0	0	0	0	0	0	0	0	0	0	0	0	0	0	0	0	0	0	0	0	0	dereplicated	61.78	4.359	0.379	8367	925083	Bacteria	Proteobacteria	Gammaproteobacteria	PS1	Thioglobaceae	NA	NA
ODZ_10_MAG_51	AMALJGI-DNA-10	Arabian Sea	1	0	0	0	0	0	0	0	0	0	0	0	0	0	0	0	1	0	0	0	1	1	0	1	1	1	3	1	1	0	0	dereplicated	71.17	3.296	0.638	5863	5507079	Bacteria	Latescibacterota	UBA2968	UBA2968	GCA-2709665	NA	NA
ODZ_10_MAG_52	AMALJGI-DNA-10	Arabian Sea	0	0	0	0	0	0	0	0	0	0	0	0	0	0	0	0	0	0	0	0	0	0	0	0	0	0	0	0	0	0	0	dereplicated	80.5	1.689	0.591	14949	2912659	Bacteria	Verrucomicrobiota	Verrucomicrobiae	Pedosphaerales	UBA1096	UBA1096	NA
ODZ_10_MAG_53	AMALJGI-DNA-10	Arabian Sea	0	0	0	0	0	0	0	0	0	0	0	0	0	0	0	0	0	0	0	0	0	0	0	0	0	0	0	0	0	1	1	redundant	59.6	3.2	0.571	99627	1142803	Archaea	Thermoplasmatota	Poseidoniia_A	Poseidoniales	Thalassarchaeaceae	MGIIb-O3	NA
ODZ_10_MAG_54	AMALJGI-DNA-10	Arabian Sea	0	0	0	0	0	0	0	0	0	0	0	0	0	0	0	0	0	0	0	0	0	0	0	0	0	0	0	0	0	0	0	dereplicated	53.44	0	0.549	146359	1845314	Bacteria	Acidobacteriota	UBA890	UBA890	UBA890	UBA890	NA
ODZ_10_MAG_55	AMALJGI-DNA-10	Arabian Sea	1	1	1	1	0	0	0	0	0	0	0	0	0	0	1	0	4	0	0	0	0	0	0	1	1	1	3	1	1	0	0	dereplicated	64.62	2.659	0.502	4956	2460842	Bacteria	Nitrospinota	Nitrospinia	Nitrospinales	Nitrospinaceae	NA	NA
ODZ_10_MAG_56	AMALJGI-DNA-10	Arabian Sea	0	0	0	0	0	0	0	0	0	0	0	0	0	0	0	0	0	0	1	0	0	1	0	0	0	0	0	0	0	0	0	dereplicated	88.16	1.525	0.573	103075	2429263	Bacteria	Proteobacteria	Gammaproteobacteria	GCA-2729495	GCA-2729495	GCA-2729495	NA
ODZ_10_MAG_57	AMALJGI-DNA-10	Arabian Sea	0	0	0	0	0	0	0	0	0	0	0	0	0	0	0	0	0	0	1	1	1	3	1	1	0	0	1	0	1	0	0	redundant	65.48	5.965	0.565	2237	6431440	Bacteria	Planctomycetota	Planctomycetes	Pirellulales	Pirellulaceae	ARS98	NA
ODZ_10_MAG_58	AMALJGI-DNA-10	Arabian Sea	0	0	0	0	0	0	0	1	0	0	0	0	0	0	0	0	1	0	0	1	0	1	0	1	0	1	2	1	1	0	0	redundant	59.65	2.635	0.484	2832	2480738	Bacteria	SAR324	SAR324	SAR324	NAC60-12	UBA1014	UBA1014 sp002683785
ODZ_10_MAG_59	AMALJGI-DNA-10	Arabian Sea	1	0	0	0	1	1	1	1	0	0	0	0	0	0	0	0	3	0	0	0	1	1	0	0	0	0	0	0	0	0	0	dereplicated	86.7	3.043	0.673	17999	5184124	Bacteria	Proteobacteria	Alphaproteobacteria	GCA-2731375	GCA-2731375	NA	NA
ODZ_10_MAG_6	AMALJGI-DNA-10	Arabian Sea	0	1	1	0	0	0	0	0	0	0	0	0	0	0	0	0	2	0	0	0	0	0	0	1	0	0	1	0	0	0	0	dereplicated	88.69	2.564	0.463	24954	1968890	Bacteria	Nitrospinota	Nitrospinia	Nitrospinales	Nitrospinaceae	SCGCAAA288-L16	SCGCAAA288-L16 sp003451695
ODZ_10_MAG_60	AMALJGI-DNA-10	Arabian Sea	1	1	0	0	1	0	1	0	0	0	0	0	0	0	0	0	3	0	0	0	0	0	0	0	0	0	0	0	0	0	0	redundant	98.17	0.914	0.506	109197	2162236	Bacteria	Proteobacteria	Gammaproteobacteria	Arenicellales	UBA5680	UBA5680	UBA5680 sp002420425
ODZ_10_MAG_61	AMALJGI-DNA-10	Arabian Sea	0	0	0	0	0	0	0	0	0	0	0	0	0	0	0	0	0	0	0	0	0	0	0	0	0	0	0	0	0	0	0	redundant	88.75	8.433	0.313	40708	1273103	Bacteria	Proteobacteria	Alphaproteobacteria	Pelagibacterales	Pelagibacteraceae	NA	NA
ODZ_10_MAG_62	AMALJGI-DNA-10	Arabian Sea	0	0	0	0	1	1	1	0	1	0	0	0	0	0	0	0	1	0	0	0	0	0	0	0	0	0	0	0	0	0	0	redundant	90.92	6.327	0.515	56259	4162894	Bacteria	Proteobacteria	Gammaproteobacteria	Pseudomonadales	Pseudohongiellaceae	UBA9145	UBA9145 sp003451715
ODZ_10_MAG_63	AMALJGI-DNA-10	Arabian Sea	0	0	0	0	0	0	0	0	0	0	0	0	0	0	0	0	0	0	0	0	0	0	0	0	0	0	0	0	0	0	0	dereplicated	82.18	0	0.412	48991	517303	Bacteria	Patescibacteria	Paceibacteria	UBA9983_A	UBA2163	UBA6534	UBA6534 sp002687905
ODZ_10_MAG_64	AMALJGI-DNA-10	Arabian Sea	0	1	0	0	0	0	0	0	0	0	0	0	0	0	0	0	1	0	0	0	0	0	0	1	0	0	1	0	0	0	0	dereplicated	88.64	6.593	0.392	61342	1835043	Bacteria	Marinisomatota	Marinisomatia	Marinisomatales	TCS55	UBA2126	UBA2126 sp002436185
ODZ_10_MAG_65	AMALJGI-DNA-10	Arabian Sea	0	0	0	0	0	0	0	1	0	0	0	0	0	0	0	0	1	0	0	0	0	0	0	0	0	0	0	0	0	0	0	dereplicated	55	6.613	0.412	2690	647041	Archaea	Undinarchaeota	Undinarchaeia	Undinarchaeales	Undinarchaeaceae	Undinarchaeum	Undinarchaeum sp002687935
ODZ_10_MAG_66	AMALJGI-DNA-10	Arabian Sea	0	0	0	0	0	0	0	0	0	0	0	0	0	0	0	0	0	0	0	0	0	0	0	0	0	0	0	0	0	0	0	dereplicated	59.03	0.805	0.443	3640	1181499	Bacteria	Planctomycetota	Phycisphaerae	Phycisphaerales	SM1A02	GCA-002718515	NA
ODZ_10_MAG_67	AMALJGI-DNA-10	Arabian Sea	0	0	0	0	0	0	0	0	0	0	0	0	0	1	0	0	0	1	1	0	1	2	1	1	0	1	2	1	1	0	0	dereplicated	50.31	1.098	0.629	2574	4382537	Bacteria	Latescibacterota	UBA2968	UBA8231	UBA8231	GCA-2724215	GCA-2724215 sp002724215
ODZ_10_MAG_7	AMALJGI-DNA-10	Arabian Sea	0	1	0	0	0	0	0	1	0	0	0	0	0	0	0	0	2	0	1	1	1	3	1	0	0	0	0	0	1	1	0	redundant	88.08	3.278	0.57	7334	4221064	Bacteria	Chloroflexota	Dehalococcoidia	SAR202	UBA11138	UBA1123	NA
ODZ_10_MAG_8	AMALJGI-DNA-10	Arabian Sea	0	0	0	1	0	0	0	0	0	0	0	0	0	0	0	0	1	0	0	0	0	0	0	0	0	0	0	0	0	0	0	redundant	65.75	1.6	0.462	4531	1496277	Archaea	Thermoplasmatota	Poseidoniia_A	Poseidoniales	Poseidoniaceae	UBA60	NA
ODZ_10_MAG_9	AMALJGI-DNA-10	Arabian Sea	0	1	0	0	0	0	0	0	0	0	0	0	0	0	0	0	1	0	0	0	0	0	0	0	0	0	0	0	0	0	0	redundant	92.3	3.846	0.654	103315	1958890	Bacteria	Actinobacteriota	Acidimicrobiia	Acidimicrobiales	MedAcidi-G1	UBA3125	UBA3125 sp002687745
ODZ_11_MAG_1	AMALJGI-DNA-11	Arabian Sea	1	0	0	1	0	0	0	1	0	0	0	0	0	0	0	0	3	0	0	0	0	0	0	1	0	1	2	1	1	0	0	redundant	83.15	3.043	0.614	6481	4675814	Bacteria	Proteobacteria	Alphaproteobacteria	GCA-2731375	GCA-2731375	GCA-2731375	NA
ODZ_11_MAG_10	AMALJGI-DNA-11	Arabian Sea	1	0	0	0	0	0	0	0	0	0	0	0	0	0	0	0	1	0	0	0	0	0	0	0	0	0	0	0	0	0	0	redundant	84.52	1.391	0.613	26017	3329865	Bacteria	Verrucomicrobiota	Verrucomicrobiae	Pedosphaerales	UBA1096	UBA1096	UBA1096 sp002686755
ODZ_11_MAG_11	AMALJGI-DNA-11	Arabian Sea	0	1	0	0	0	0	0	0	0	0	0	0	0	0	0	0	1	0	0	0	0	0	0	0	0	0	0	0	0	0	0	dereplicated	76.5	0	0.521	6283	1306768	Bacteria	Chloroflexota	Dehalococcoidia	Dehalococcoidales	UBA2162	GCA-2685815	GCA-2685815 sp002685815
ODZ_11_MAG_12	AMALJGI-DNA-11	Arabian Sea	0	0	0	0	0	0	0	0	0	0	0	0	0	0	0	0	0	0	1	1	1	3	1	0	0	0	0	0	1	0	0	dereplicated	62.61	0	0.484	3923	1364897	Bacteria	Planctomycetota	Planctomycetes	Pirellulales	UBA1268	UBA1268	NA
ODZ_11_MAG_13	AMALJGI-DNA-11	Arabian Sea	0	0	0	0	0	0	0	0	0	0	0	0	0	0	0	0	0	0	0	0	0	0	0	0	0	0	0	0	0	0	0	dereplicated	62.85	2.803	0.352	16509	626852	Archaea	Nanoarchaeota	Nanoarchaeia	Woesearchaeales	GW2011-AR4	GCA-2688775	GCA-2688775 sp002688775
ODZ_11_MAG_14	AMALJGI-DNA-11	Arabian Sea	0	1	0	0	0	0	0	0	0	0	0	0	0	0	0	0	1	0	0	0	0	0	0	0	0	0	0	0	0	1	0	dereplicated	81.81	1.925	0.603	6411	2572578	Bacteria	Chloroflexota	Dehalococcoidia	UBA1151	Bin127	UBA9455	NA
ODZ_11_MAG_15	AMALJGI-DNA-11	Arabian Sea	0	0	0	0	0	0	0	0	0	0	0	0	0	0	0	0	0	0	0	0	0	0	0	0	0	0	0	0	0	1	1	dereplicated	64.13	1.066	0.577	40097	1242489	Archaea	Thermoplasmatota	Poseidoniia_A	Poseidoniales	Thalassarchaeaceae	MGIIb-O3	NA
ODZ_11_MAG_17	AMALJGI-DNA-11	Arabian Sea	0	1	0	0	0	0	0	0	0	0	0	0	0	0	0	0	1	0	0	0	0	0	0	0	0	0	0	0	0	0	0	dereplicated	57.49	5.172	0.516	4427	3606076	Bacteria	Proteobacteria	Gammaproteobacteria	Pseudomonadales	Pseudohongiellaceae	UBA9145	NA
ODZ_11_MAG_18	AMALJGI-DNA-11	Arabian Sea	0	0	0	0	0	0	0	0	0	0	0	0	0	1	0	0	0	0	1	1	1	3	1	1	0	0	1	0	1	0	0	dereplicated	99.12	9.649	0.58	78954	6207304	Bacteria	Planctomycetota	Phycisphaerae	SM23-33	SM23-33	NA	NA
ODZ_11_MAG_19	AMALJGI-DNA-11	Arabian Sea	0	1	0	1	1	0	1	0	0	0	0	0	0	0	0	0	3	0	0	0	0	0	0	0	1	1	2	1	1	0	0	dereplicated	94.77	2.155	0.601	43353	4808551	Bacteria	Proteobacteria	Alphaproteobacteria	Rhodospirillales	UBA2165	GCA-2687515	GCA-2687515 sp002687515
ODZ_11_MAG_2	AMALJGI-DNA-11	Arabian Sea	0	0	0	0	1	1	0	0	0	0	0	0	0	0	1	0	1	0	0	0	0	0	0	0	0	0	0	0	0	0	0	dereplicated	95.16	0.645	0.456	98972	3116252	Bacteria	Desulfobacterota	Desulfobacteria	Desulfobacterales	UBA2156	UBA2156	UBA2156 sp002328165
ODZ_11_MAG_20	AMALJGI-DNA-11	Arabian Sea	0	0	0	0	0	0	0	0	0	0	0	0	0	0	0	0	0	0	0	0	0	0	0	0	0	0	0	0	0	0	0	dereplicated	91.76	2.136	0.685	41343	2041730	Bacteria	Actinobacteriota	Acidimicrobiia	Acidimicrobiales	MedAcidi-G1	S20-B6	S20-B6 sp002329075
ODZ_11_MAG_21	AMALJGI-DNA-11	Arabian Sea	0	0	0	0	0	0	0	0	0	0	0	0	0	0	0	0	0	0	0	0	0	0	0	0	0	0	0	0	0	0	0	dereplicated	84.26	0.611	0.406	6127	988274	Archaea	Iainarchaeota	Iainarchaeia	Iainarchaeales	GCA-2688035	GCA-2688035	NA
ODZ_11_MAG_22	AMALJGI-DNA-11	Arabian Sea	0	0	0	0	0	0	0	0	0	0	0	0	0	0	1	0	0	0	0	1	1	2	0	0	0	0	0	0	0	0	0	dereplicated	54.53	2.15	0.402	2542	827927	Bacteria	Omnitrophota	Koll11	UBA10183	UBA10183	NA	NA
ODZ_11_MAG_23	AMALJGI-DNA-11	Arabian Sea	0	0	0	0	0	0	0	0	0	0	0	0	0	0	0	0	0	0	0	0	0	0	0	1	0	0	1	0	0	0	0	dereplicated	65.93	3.296	0.385	15316	1070105	Bacteria	Marinisomatota	Marinisomatia	Marinisomatales	UBA8229	AB-629-J13	NA
ODZ_11_MAG_24	AMALJGI-DNA-11	Arabian Sea	0	0	0	0	0	0	0	0	0	0	0	0	0	1	1	0	0	0	0	0	0	0	0	0	0	0	0	0	0	0	0	dereplicated	95.6	2.027	0.598	115130	3068618	Bacteria	Verrucomicrobiota	Kiritimatiellae	UBA8416	JABMPJ01	JABMPJ01	NA
ODZ_11_MAG_25	AMALJGI-DNA-11	Arabian Sea	0	0	0	0	0	0	0	0	0	0	0	0	0	0	0	0	0	0	0	0	0	0	0	0	0	0	0	0	0	0	0	dereplicated	71.02	0	0.272	17943	546515	Archaea	Nanoarchaeota	Nanoarchaeia	SCGC-AAA011-G17	UBA489	NA	NA
ODZ_11_MAG_26	AMALJGI-DNA-11	Arabian Sea	0	1	0	0	1	1	0	0	0	0	0	0	0	0	0	0	2	0	0	0	0	0	0	1	1	1	3	1	1	0	0	redundant	94.15	0.064	0.575	17476	2111395	Bacteria	Krumholzibacteriota	Krumholzibacteria	JACNKJ01	JACNKJ01	NA	NA
ODZ_11_MAG_27	AMALJGI-DNA-11	Arabian Sea	0	0	0	0	1	1	0	0	0	0	0	0	0	0	0	0	1	0	0	0	0	0	0	0	0	0	0	0	0	0	0	redundant	97.02	2.97	0.609	36675	3770389	Bacteria	Chloroflexota	Dehalococcoidia	SAR202	UBA11138	UBA2160	UBA2160 sp002328865
ODZ_11_MAG_28	AMALJGI-DNA-11	Arabian Sea	0	0	0	0	0	0	0	0	0	0	0	0	0	0	0	0	0	0	0	0	0	0	0	0	0	0	0	0	0	0	0	dereplicated	87.86	5.003	0.358	36035	902772	Archaea	Thermoproteota	Nitrososphaeria	Nitrososphaerales	UBA141	NA	NA
ODZ_11_MAG_29	AMALJGI-DNA-11	Arabian Sea	0	0	0	0	0	0	0	1	0	0	0	0	0	0	1	0	1	0	0	0	0	0	0	0	0	0	0	0	0	0	0	dereplicated	52.75	2.803	0.606	4180	1654257	Archaea	Methanobacteriota	Methanopyri	NA	NA	NA	NA
ODZ_11_MAG_3	AMALJGI-DNA-11	Arabian Sea	1	0	0	0	0	0	0	0	0	0	0	0	0	0	0	0	1	0	0	0	0	0	0	1	1	1	3	1	1	0	0	redundant	84.89	2.128	0.428	14346	2528348	Bacteria	SAR324	SAR324	SAR324	NAC60-12	Arctic96AD-7	Arctic96AD-7 sp002685535
ODZ_11_MAG_30	AMALJGI-DNA-11	Arabian Sea	0	0	0	0	0	0	0	0	0	0	0	0	0	0	0	0	0	0	0	0	0	0	0	0	0	0	0	0	0	0	0	redundant	86	0.8	0.639	35721	1237750	Archaea	Thermoplasmatota	Poseidoniia_B	MGIII	CG-Epi1	UBA8886	UBA8886 sp002509165
ODZ_11_MAG_31	AMALJGI-DNA-11	Arabian Sea	0	0	0	0	1	0	1	0	0	0	0	0	0	0	0	0	1	0	0	0	0	0	0	0	0	0	0	0	0	0	0	dereplicated	97.25	0.609	0.506	76119	1968384	Bacteria	Proteobacteria	Gammaproteobacteria	Arenicellales	UBA5680	UBA5680	UBA5680 sp002420425
ODZ_11_MAG_32	AMALJGI-DNA-11	Arabian Sea	0	0	0	0	0	0	0	0	0	0	0	0	0	0	1	0	0	0	0	0	0	0	0	0	0	0	0	0	0	0	0	redundant	64.9	6.593	0.42	7366	1342381	Bacteria	Marinisomatota	Marinisomatia	Marinisomatales	TCS55	TCS55	TCS55 sp001577025
ODZ_11_MAG_33	AMALJGI-DNA-11	Arabian Sea	0	0	0	0	0	0	0	0	0	0	0	0	0	0	1	0	0	0	0	0	0	0	0	0	0	0	0	0	0	0	0	dereplicated	90.75	0.33	0.482	575994	1006788	Bacteria	Chloroflexota	Dehalococcoidia	Dehalococcoidales	UBA2162	UBA2162	UBA2162 sp002335405
ODZ_11_MAG_34	AMALJGI-DNA-11	Arabian Sea	1	0	0	1	0	0	0	0	0	0	0	0	1	0	0	0	2	0	1	0	0	1	0	0	0	0	0	0	0	0	0	dereplicated	85.6	1.744	0.532	7578	2705414	Bacteria	Proteobacteria	Gammaproteobacteria	GCA-2729495	GCA-2729495	GCA-002729875	GCA-002729875 sp002688175
ODZ_11_MAG_35	AMALJGI-DNA-11	Arabian Sea	0	0	0	0	1	0	1	0	0	0	0	0	0	0	0	0	1	0	0	0	0	0	0	0	0	0	0	0	0	0	0	redundant	88.63	0.652	0.594	51825	1463651	Bacteria	Proteobacteria	Alphaproteobacteria	UBA11136	UBA11136	UBA11136	UBA11136 sp002686135
ODZ_11_MAG_36	AMALJGI-DNA-11	Arabian Sea	0	0	0	0	0	0	0	0	0	0	0	0	0	0	0	0	0	0	0	0	0	0	0	0	0	0	0	0	0	0	0	dereplicated	98.39	4.819	0.316	28897	1212978	Bacteria	Proteobacteria	Alphaproteobacteria	Pelagibacterales	Pelagibacteraceae	NA	NA
ODZ_11_MAG_37	AMALJGI-DNA-11	Arabian Sea	0	0	0	0	0	0	0	0	0	0	0	0	0	0	0	0	0	0	0	0	0	0	0	1	1	1	3	1	1	0	0	redundant	53.66	2.1	0.455	43880	2007906	Bacteria	SAR324	SAR324	SAR324	NAC60-12	UBA1014	UBA1014 sp002683785
ODZ_11_MAG_38	AMALJGI-DNA-11	Arabian Sea	0	0	1	0	0	0	0	0	0	0	0	0	0	0	1	0	1	0	0	0	0	0	0	0	0	0	0	0	0	0	0	redundant	62.62	4.273	0.477	26048	1450589	Bacteria	Nitrospinota	Nitrospinia	Nitrospinales	Nitrospinaceae	SCGCAAA288-L16	NA
ODZ_11_MAG_39	AMALJGI-DNA-11	Arabian Sea	0	0	0	0	0	0	0	1	0	0	0	0	0	0	0	0	1	0	0	0	0	0	0	0	0	0	0	0	0	0	0	dereplicated	78.91	4.672	0.339	11481	727150	Archaea	Nanoarchaeota	Nanoarchaeia	Woesearchaeales	GW2011-AR4	GCA-2688925	NA
ODZ_11_MAG_4	AMALJGI-DNA-11	Arabian Sea	0	0	0	0	0	0	0	0	0	0	0	0	0	0	0	0	0	0	0	0	0	0	0	0	0	0	0	0	0	0	0	dereplicated	50.33	3.19	0.387	2571	1266392	Bacteria	Nitrospinota	UBA9942	UBA9942	NA	NA	NA
ODZ_11_MAG_40	AMALJGI-DNA-11	Arabian Sea	0	0	0	0	0	0	0	0	0	0	0	0	0	0	1	0	0	0	0	0	0	0	0	0	0	0	0	0	0	0	0	dereplicated	76.9	0.8	0.506	3651	769629	Archaea	Hydrothermarchaeota	Hydrothermarchaeia	Hydrothermarchaeales	Hydrothermarchaeaceae	NA	NA
ODZ_11_MAG_41	AMALJGI-DNA-11	Arabian Sea	0	0	0	0	0	0	0	0	0	0	0	0	0	0	0	0	0	0	0	0	0	0	0	1	0	0	1	0	0	0	0	dereplicated	91.14	0	0.431	24452	2455262	Bacteria	Marinisomatota	Marinisomatia	Marinisomatales	UBA1611	UBA2134	UBA2134 sp002471805
ODZ_11_MAG_42	AMALJGI-DNA-11	Arabian Sea	0	1	0	0	1	0	1	0	1	0	0	0	0	0	0	0	2	0	1	0	0	1	0	0	0	0	0	0	0	0	0	redundant	86.93	1.568	0.572	73402	2521508	Bacteria	Proteobacteria	Gammaproteobacteria	GCA-2729495	GCA-2729495	GCA-2729495	NA
ODZ_11_MAG_43	AMALJGI-DNA-11	Arabian Sea	0	0	0	0	0	0	0	0	0	0	0	0	0	0	0	0	0	0	0	0	0	0	0	0	0	0	0	0	0	0	0	dereplicated	85.31	3.96	0.692	11672	2782423	Bacteria	Chloroflexota	Dehalococcoidia	UBA2979	UBA2979	SHYR01	NA
ODZ_11_MAG_44	AMALJGI-DNA-11	Arabian Sea	0	0	0	0	0	0	0	0	0	0	0	0	0	0	0	0	0	0	0	0	0	0	0	1	0	0	1	0	0	0	0	redundant	87.84	0	0.5	28512	1876193	Bacteria	Marinisomatota	Marinisomatia	Marinisomatales	S15-B10	UBA2146	UBA2146 sp002471705
ODZ_11_MAG_45	AMALJGI-DNA-11	Arabian Sea	0	1	0	0	0	0	0	0	0	0	0	0	0	0	0	0	1	0	0	0	0	0	0	0	0	0	0	0	0	0	0	dereplicated	86.84	8.692	0.599	10939	1989554	Bacteria	Planctomycetota	Phycisphaerae	Phycisphaerales	SM1A02	NA	NA
ODZ_11_MAG_46	AMALJGI-DNA-11	Arabian Sea	1	0	0	0	0	0	0	0	0	0	0	0	0	0	0	0	1	0	0	0	1	1	0	0	0	0	0	0	0	0	0	dereplicated	75.85	2.564	0.655	6686	4139719	Bacteria	Acidobacteriota	Vicinamibacteria	Vicinamibacterales	UBA8438	UBA8438	NA
ODZ_11_MAG_47	AMALJGI-DNA-11	Arabian Sea	1	0	0	1	0	0	0	0	0	0	0	0	0	0	0	0	2	1	1	1	1	3	1	1	1	1	3	1	1	0	0	redundant	92.82	5.652	0.64	21598	4309428	Bacteria	Proteobacteria	Alphaproteobacteria	UBA2966	UBA2966	GCA-2690215	GCA-2690215 sp002690215
ODZ_11_MAG_48	AMALJGI-DNA-11	Arabian Sea	0	0	0	0	0	0	0	0	0	0	0	0	0	0	0	0	0	0	0	0	0	0	0	0	0	0	0	0	0	0	0	redundant	73.6	0	0.432	28072	1122767	Archaea	Thermoplasmatota	Poseidoniia_B	MGIII	CG-Epi1	CG-Epi1	CG-Epi1 sp002506485
ODZ_11_MAG_49	AMALJGI-DNA-11	Arabian Sea	0	0	0	0	0	0	0	0	0	0	0	0	0	0	0	0	0	0	0	0	0	0	0	0	0	0	0	0	0	0	0	redundant	69.89	1.025	0.648	2764	2552931	Bacteria	Nitrospinota_A	UBA8248	NA	NA	NA	NA
ODZ_11_MAG_5	AMALJGI-DNA-11	Arabian Sea	0	0	0	0	0	0	0	0	0	0	0	0	0	0	0	0	0	0	0	0	0	0	0	1	1	1	3	1	1	0	0	redundant	80.21	3.946	0.469	34708	6810040	Bacteria	Poribacteria	WGA-4E	WGA-4E	UBA9662	GCA-2699335	NA
ODZ_11_MAG_50	AMALJGI-DNA-11	Arabian Sea	0	0	0	0	0	0	0	0	0	0	0	0	0	0	0	0	0	0	0	0	0	0	0	0	0	0	0	0	0	0	0	dereplicated	98.47	2.173	0.634	26938	3893820	Bacteria	Proteobacteria	Alphaproteobacteria	UBA828	UBA828	PTKB01	NA
ODZ_11_MAG_51	AMALJGI-DNA-11	Arabian Sea	0	0	0	0	0	0	0	0	0	0	0	0	0	1	1	0	0	0	0	0	0	0	0	0	0	0	0	0	0	0	0	dereplicated	82.41	2.197	0.421	61932	1934036	Bacteria	Marinisomatota	Marinisomatia	Marinisomatales	TCS55	TCS55	TCS55 sp002471845
ODZ_11_MAG_52	AMALJGI-DNA-11	Arabian Sea	0	0	1	0	0	0	0	1	0	1	1	0	0	0	0	0	2	0	0	0	0	0	0	0	0	0	0	0	0	0	0	dereplicated	59.73	8.969	0.414	1702	4140692	Bacteria	Chloroflexota	Anaerolineae	Anaerolineales	UBA11657	UBA11657	NA
ODZ_11_MAG_53	AMALJGI-DNA-11	Arabian Sea	0	0	0	0	0	0	0	0	0	0	0	0	0	0	0	0	0	0	0	0	0	0	0	1	0	0	1	0	0	0	0	redundant	72.46	5.494	0.443	25104	1592948	Bacteria	Marinisomatota	Marinisomatia	Marinisomatales	UBA2128	UBA2128	UBA2128 sp002471865
ODZ_11_MAG_54	AMALJGI-DNA-11	Arabian Sea	0	1	0	0	0	0	0	1	0	0	0	0	0	0	1	0	2	0	0	0	0	0	0	0	0	0	0	0	0	0	0	dereplicated	96.58	3.418	0.676	22115	3592054	Bacteria	Acidobacteriota	Vicinamibacteria	Vicinamibacterales	UBA823	UBA2161	UBA2161 sp002328835
ODZ_11_MAG_55	AMALJGI-DNA-11	Arabian Sea	0	0	0	0	0	0	0	0	0	0	0	0	0	0	0	0	0	0	0	0	0	0	0	0	0	1	1	0	0	0	0	redundant	72.04	8.642	0.663	12061	2077620	Bacteria	Proteobacteria	Alphaproteobacteria	Rhodospirillales	2-12-FULL-67-15	NA	NA
ODZ_11_MAG_56	AMALJGI-DNA-11	Arabian Sea	0	0	0	0	0	0	0	0	0	0	0	0	0	0	0	0	0	0	0	0	0	0	0	1	0	0	1	0	0	0	0	redundant	79.47	0.099	0.4	8282	1642100	Bacteria	Marinisomatota	Marinisomatia	SCGC-AAA003-L08	D37C17	NA	NA
ODZ_11_MAG_57	AMALJGI-DNA-11	Arabian Sea	0	0	0	0	0	0	0	0	0	0	0	0	0	0	0	0	0	0	0	0	0	0	0	0	0	0	0	0	0	0	0	dereplicated	63.25	4.07	0.635	8613	2245873	Bacteria	Chloroflexota	Dehalococcoidia	UBA3495	UBA3495	NA	NA
ODZ_11_MAG_58	AMALJGI-DNA-11	Arabian Sea	0	0	0	0	0	0	0	1	0	0	0	0	0	0	0	0	1	0	0	0	0	0	0	0	0	0	0	0	0	0	0	redundant	82.75	7.183	0.414	29504	712639	Bacteria	Patescibacteria	Paceibacteria	UBA9983_A	UBA2163	UBA6534	UBA6534 sp002687905
ODZ_11_MAG_6	AMALJGI-DNA-11	Arabian Sea	0	0	0	0	0	0	0	0	0	0	0	0	0	0	0	0	0	0	0	0	0	0	0	0	0	0	0	0	0	0	0	dereplicated	56.75	1.851	0.45	6221	799443	Bacteria	Patescibacteria	Gracilibacteria	Peribacterales	Peribacteraceae	UBA2170	UBA2170 sp002436205
ODZ_11_MAG_60	AMALJGI-DNA-11	Arabian Sea	0	0	0	0	0	0	0	0	0	0	0	0	0	0	0	0	0	0	1	0	0	1	0	0	0	0	0	0	0	0	0	redundant	100	0.549	0.655	36961	2645413	Bacteria	ARS69	ARS69	ARS69	ARS69	ARS69	ARS69 sp002686915
ODZ_11_MAG_61	AMALJGI-DNA-11	Arabian Sea	0	0	0	0	0	0	0	0	0	0	0	0	0	0	0	0	0	0	0	0	0	0	0	0	0	0	0	0	0	0	0	dereplicated	92.64	1.481	0.516	45186	3579719	Bacteria	Proteobacteria	Gammaproteobacteria	Pseudomonadales	Pseudohongiellaceae	UBA9145	UBA9145 sp003451715
ODZ_11_MAG_62	AMALJGI-DNA-11	Arabian Sea	0	0	0	0	0	0	0	1	0	0	0	0	1	0	0	0	1	0	0	0	0	0	0	0	0	0	0	0	0	0	0	dereplicated	67.14	2.521	0.553	3713	2562419	Bacteria	Desulfobacterota_B	Binatia	UBA9968	UBA9968	NA	NA
ODZ_11_MAG_63	AMALJGI-DNA-11	Arabian Sea	0	0	1	0	0	0	0	0	0	0	0	0	0	0	0	0	1	0	0	0	0	0	0	0	0	0	0	0	0	0	0	redundant	56.01	3.261	0.594	17196	1107693	Archaea	Thermoplasmatota	Poseidoniia_A	Poseidoniales	Thalassarchaeaceae	Thalassarchaeum	NA
ODZ_11_MAG_64	AMALJGI-DNA-11	Arabian Sea	0	0	0	0	0	0	0	0	0	0	0	0	0	0	0	0	0	0	0	0	0	0	0	0	0	0	0	0	0	0	0	dereplicated	87.19	0.308	0.667	37962	2298048	Bacteria	Chloroflexota	UBA11872	UBA11872	VXNJ01	NA	NA
ODZ_11_MAG_65	AMALJGI-DNA-11	Arabian Sea	0	0	0	0	0	0	0	0	0	0	0	0	0	0	0	0	0	0	0	0	0	0	0	1	0	0	1	0	0	0	0	redundant	81.31	0	0.449	36321	1464367	Bacteria	Marinisomatota	Marinisomatia	Marinisomatales	TCS55	JAAZYX01	NA
ODZ_11_MAG_66	AMALJGI-DNA-11	Arabian Sea	0	0	0	0	0	0	0	0	0	0	0	0	0	0	0	0	0	0	0	0	0	0	0	0	0	0	0	0	0	0	0	dereplicated	73.51	0.925	0.424	23222	1467729	Bacteria	Patescibacteria	Gracilibacteria	Peribacterales	Peribacteraceae	UBA2144	UBA2144 sp002328295
ODZ_11_MAG_67	AMALJGI-DNA-11	Arabian Sea	0	0	0	0	0	0	0	1	0	0	0	0	0	1	0	0	1	0	0	1	1	2	1	1	0	1	2	1	1	0	0	dereplicated	93.18	9.318	0.589	78623	7027830	Bacteria	Planctomycetota	Phycisphaerae	SM23-33	SM23-33	NA	NA
ODZ_11_MAG_68	AMALJGI-DNA-11	Arabian Sea	0	0	0	0	0	0	0	0	1	0	0	0	0	0	0	0	0	0	0	0	0	0	0	0	0	0	0	0	0	0	0	redundant	82.25	8.602	0.72	18347	3839559	Bacteria	Planctomycetota	UBA1135	UBA1135	GCA-002686595	GCA-2686265	NA
ODZ_11_MAG_69	AMALJGI-DNA-11	Arabian Sea	0	0	0	0	0	0	0	0	0	0	0	0	0	0	0	0	0	0	0	0	0	0	0	1	1	1	3	1	1	0	0	redundant	55.78	0.854	0.413	8971	1555808	Bacteria	SAR324	SAR324	SAR324	NAC60-12	Arctic96AD-7	NA
ODZ_11_MAG_7	AMALJGI-DNA-11	Arabian Sea	0	0	0	0	0	0	0	0	0	0	0	0	0	0	0	0	0	0	0	0	0	0	0	0	0	0	0	0	0	0	0	redundant	83.6	4	0.567	27739	1157908	Archaea	Thermoplasmatota	Poseidoniia_B	MGIII	CG-Epi1	UBA8886	UBA8886 sp002687355
ODZ_11_MAG_70	AMALJGI-DNA-11	Arabian Sea	1	0	0	1	0	0	0	0	0	0	0	0	0	0	1	0	2	0	0	1	1	2	0	0	0	0	0	0	0	0	0	dereplicated	86.14	4.123	0.555	50568	6279599	Bacteria	Verrucomicrobiota	Kiritimatiellae	UBA8416	NA	NA	NA
ODZ_11_MAG_71	AMALJGI-DNA-11	Arabian Sea	0	0	0	0	0	0	0	0	0	0	0	0	0	0	0	0	0	0	1	1	1	3	1	1	1	1	3	1	1	0	0	dereplicated	94.04	0.106	0.563	16570	7249592	Bacteria	Planctomycetota	Planctomycetes	Pirellulales	Pirellulaceae	ARS98	ARS98 sp002685655
ODZ_11_MAG_72	AMALJGI-DNA-11	Arabian Sea	0	0	0	0	0	0	0	0	0	0	0	0	0	0	0	0	0	0	0	0	0	0	0	0	0	0	0	0	0	0	0	dereplicated	87.07	0	0.521	23782	1319882	Bacteria	Chloroflexota	Dehalococcoidia	Dehalococcoidales	RBG-16-60-22	GCA-2688435	GCA-2688435 sp002688435
ODZ_11_MAG_73	AMALJGI-DNA-11	Arabian Sea	0	0	0	0	0	0	0	1	0	0	0	0	0	0	0	0	1	0	0	0	0	0	0	0	0	0	0	0	0	0	0	dereplicated	74.59	0.154	0.392	17366	606351	Bacteria	Patescibacteria	ABY1	UBA2169	UBA2169	UBA2169	UBA2169 sp002687895
ODZ_11_MAG_74	AMALJGI-DNA-11	Arabian Sea	1	0	0	0	0	0	0	0	0	0	0	0	0	0	1	0	1	1	1	0	1	2	1	1	1	1	3	1	1	0	0	redundant	84.98	0.993	0.655	6030	3146932	Bacteria	Planctomycetota	UBA1135	UBA1135	GCA-002686595	GCA-2686595	GCA-2686595 sp002686595
ODZ_11_MAG_75	AMALJGI-DNA-11	Arabian Sea	0	0	0	0	0	0	0	1	0	0	0	0	0	0	0	0	1	0	0	0	0	0	0	0	0	0	0	0	0	0	0	dereplicated	88.7	4.672	0.345	41287	1011550	Archaea	Nanoarchaeota	Nanoarchaeia	Woesearchaeales	GW2011-AR4	GCA-2688925	GCA-2688925 sp002688925
ODZ_11_MAG_76	AMALJGI-DNA-11	Arabian Sea	0	0	0	0	1	0	1	0	0	0	0	0	0	0	0	0	1	0	0	0	0	0	0	0	0	0	0	0	0	0	0	redundant	85.65	2.97	0.607	6060	1793022	Bacteria	Chloroflexota	Dehalococcoidia	JdFR-54	NA	NA	NA
ODZ_11_MAG_77	AMALJGI-DNA-11	Arabian Sea	1	0	0	1	1	0	1	0	0	0	0	0	0	0	0	0	3	0	0	0	0	0	0	0	1	1	2	1	1	0	0	dereplicated	88.8	0.995	0.658	62823	3205035	Bacteria	Proteobacteria	Alphaproteobacteria	Rhodospirillales	2-12-FULL-67-15	NA	NA
ODZ_11_MAG_79	AMALJGI-DNA-11	Arabian Sea	0	0	0	0	0	0	0	0	0	0	0	0	0	1	0	0	0	0	0	0	0	0	0	1	0	0	1	0	0	0	0	redundant	66.41	0	0.459	37835	1644644	Bacteria	Marinisomatota	Marinisomatia	Marinisomatales	S15-B10	UBA2125	UBA2125 sp002329125
ODZ_11_MAG_8	AMALJGI-DNA-11	Arabian Sea	1	0	0	0	0	0	0	0	0	0	0	0	0	0	0	0	1	0	0	1	1	2	1	1	1	1	3	1	1	0	0	redundant	79.65	1.724	0.659	20135	3451744	Bacteria	Proteobacteria	Alphaproteobacteria	UBA7887	UBA7887	NA	NA
ODZ_11_MAG_80	AMALJGI-DNA-11	Arabian Sea	0	0	0	0	0	0	0	0	0	0	0	0	0	0	0	0	0	0	1	0	0	1	0	0	0	0	0	0	0	1	0	redundant	69.15	0.99	0.57	6981	3599263	Bacteria	Chloroflexota	Dehalococcoidia	SAR202	UBA11138	UBA1123	NA
ODZ_11_MAG_81	AMALJGI-DNA-11	Arabian Sea	1	0	0	0	1	0	1	0	0	0	0	0	0	0	0	0	2	0	0	0	0	0	0	0	0	0	0	0	0	0	0	redundant	65.44	3.048	0.587	12911	2048962	Bacteria	Proteobacteria	Gammaproteobacteria	Arenicellales	UBA868	UBA12578	UBA12578 sp002729195
ODZ_11_MAG_82	AMALJGI-DNA-11	Arabian Sea	1	0	0	0	0	0	0	0	0	0	0	0	0	0	0	0	1	0	0	0	0	0	0	0	0	0	0	0	0	0	0	redundant	94.2	3.048	0.582	53281	2557968	Bacteria	Proteobacteria	Gammaproteobacteria	Arenicellales	UBA868	UBA868	UBA868 sp002327725
ODZ_11_MAG_83	AMALJGI-DNA-11	Arabian Sea	1	0	0	0	1	1	1	0	0	0	0	0	0	0	0	0	2	1	1	1	1	3	1	0	0	1	1	0	1	0	0	redundant	93.26	2.753	0.664	37698	5310538	Bacteria	Proteobacteria	Alphaproteobacteria	GCA-2731375	GCA-2731375	NA	NA
ODZ_11_MAG_84	AMALJGI-DNA-11	Arabian Sea	0	0	0	0	0	0	0	0	0	0	0	0	0	0	0	0	0	0	0	1	1	2	0	0	0	0	0	0	0	0	0	redundant	61.76	5.017	0.559	2361	5534789	Bacteria	Planctomycetota	B129-G9	NA	NA	NA	NA
ODZ_11_MAG_85	AMALJGI-DNA-11	Arabian Sea	0	0	0	0	0	0	0	0	0	0	0	0	0	0	0	0	0	0	0	0	0	0	0	0	0	0	0	0	0	0	0	redundant	51.01	0	0.443	2882	1084326	Bacteria	Planctomycetota	Phycisphaerae	Phycisphaerales	SM1A02	GCA-002718515	NA
ODZ_11_MAG_9	AMALJGI-DNA-11	Arabian Sea	0	0	0	0	0	0	0	0	1	0	0	0	0	0	0	0	0	0	1	0	0	1	0	0	0	0	0	0	0	0	0	dereplicated	90.15	2.453	0.598	241543	3980324	Bacteria	Proteobacteria	Gammaproteobacteria	Pseudomonadales	HTCC2089	UBA2168	UBA2168 sp002327525
ODZ_12_MAG_1	AMALJGI-DNA-12	Arabian Sea	0	0	0	0	0	0	0	0	0	0	0	0	0	0	0	0	0	0	0	0	0	0	0	0	0	0	0	0	0	0	0	redundant	91.09	2.136	0.686	43854	2036973	Bacteria	Actinobacteriota	Acidimicrobiia	Acidimicrobiales	MedAcidi-G1	S20-B6	S20-B6 sp002329075
ODZ_12_MAG_10	AMALJGI-DNA-12	Arabian Sea	0	0	0	0	0	0	0	0	0	0	0	0	0	0	0	0	0	0	0	0	0	0	0	0	0	0	0	0	0	0	0	redundant	71.25	5.887	0.652	3193	2723114	Bacteria	Nitrospinota_A	UBA8248	NA	NA	NA	NA
ODZ_12_MAG_11	AMALJGI-DNA-12	Arabian Sea	0	0	0	0	0	0	0	0	0	0	0	0	0	0	1	0	0	0	0	0	0	0	0	0	0	0	0	0	0	0	0	redundant	68.11	1.351	0.604	8079	1791089	Bacteria	Verrucomicrobiota	Kiritimatiellae	UBA8416	JABMPJ01	JABMPJ01	NA
ODZ_12_MAG_12	AMALJGI-DNA-12	Arabian Sea	0	0	0	0	0	0	0	0	0	0	0	0	0	0	0	0	0	0	0	0	0	0	0	0	0	0	0	0	0	0	0	redundant	89.31	6.921	0.612	27113	2012670	Bacteria	Planctomycetota	Phycisphaerae	Phycisphaerales	SM1A02	UBA12567	NA
ODZ_12_MAG_13	AMALJGI-DNA-12	Arabian Sea	0	0	1	0	0	0	0	0	0	0	0	0	0	0	0	0	1	0	0	0	0	0	0	1	1	1	3	1	1	0	0	redundant	88.55	4.273	0.459	20413	2143368	Bacteria	Nitrospinota	Nitrospinia	Nitrospinales	Nitrospinaceae	SCGCAAA288-L16	SCGCAAA288-L16 sp003451695
ODZ_12_MAG_14	AMALJGI-DNA-12	Arabian Sea	0	0	0	0	0	0	0	0	0	0	0	0	0	0	0	0	0	0	0	0	0	0	0	0	0	0	0	0	0	0	0	dereplicated	77.73	0	0.571	14068	1008911	Archaea	Thermoplasmatota	Poseidoniia_B	MGIII	CG-Epi1	UBA8886	UBA8886 sp002687355
ODZ_12_MAG_15	AMALJGI-DNA-12	Arabian Sea	0	1	0	0	0	0	0	0	0	0	0	0	0	0	0	0	1	0	0	0	0	0	0	0	0	0	0	0	0	0	0	redundant	56.02	2.255	0.526	4812	968887	Bacteria	Chloroflexota	Dehalococcoidia	Dehalococcoidales	UBA2162	GCA-2685815	GCA-2685815 sp002685815
ODZ_12_MAG_16	AMALJGI-DNA-12	Arabian Sea	1	0	0	0	0	0	0	0	0	0	0	0	0	0	0	0	1	0	0	0	0	0	0	0	0	0	0	0	0	0	0	redundant	88.69	0.714	0.637	21693	3164054	Bacteria	Proteobacteria	Alphaproteobacteria	UBA828	UBA828	PTKB01	NA
ODZ_12_MAG_17	AMALJGI-DNA-12	Arabian Sea	0	0	0	0	0	0	0	0	0	0	0	0	0	0	0	0	0	1	1	1	1	3	1	1	1	1	3	1	1	0	0	redundant	86.22	2.661	0.429	30790	2679987	Bacteria	SAR324	SAR324	SAR324	NAC60-12	Arctic96AD-7	Arctic96AD-7 sp002685535
ODZ_12_MAG_18	AMALJGI-DNA-12	Arabian Sea	0	1	0	0	0	0	0	0	0	0	0	0	0	0	0	0	1	0	0	0	0	0	0	0	0	0	0	0	0	0	0	dereplicated	84.61	2.136	0.654	110656	2021171	Bacteria	Actinobacteriota	Acidimicrobiia	Acidimicrobiales	MedAcidi-G1	UBA3125	UBA3125 sp002687745
ODZ_12_MAG_19	AMALJGI-DNA-12	Arabian Sea	0	0	0	0	0	0	0	0	0	0	0	0	0	0	1	0	0	0	0	0	0	0	0	0	0	0	0	0	0	0	0	dereplicated	51.53	7.59	0.565	1829	1994575	Bacteria	Chloroflexota	Dehalococcoidia	UBA2985	NA	NA	NA
ODZ_12_MAG_2	AMALJGI-DNA-12	Arabian Sea	0	0	0	0	0	0	0	1	0	0	0	0	0	0	0	0	1	0	1	1	1	3	1	1	1	1	3	1	1	0	0	redundant	87.95	0.052	0.463	43467	4166973	Bacteria	SAR324	SAR324	SAR324	NAC60-12	UBA1014	UBA1014 sp002683785
ODZ_12_MAG_20	AMALJGI-DNA-12	Arabian Sea	0	0	0	0	0	0	0	0	0	0	0	0	0	0	1	0	0	0	0	0	0	0	0	0	0	0	0	0	0	0	0	dereplicated	97.02	0.495	0.584	123503	3000418	Bacteria	Chloroflexota	Dehalococcoidia	UBA3495	UBA3495	UBA9611	UBA9611 sp002328185
ODZ_12_MAG_21	AMALJGI-DNA-12	Arabian Sea	0	0	0	0	0	0	0	0	0	0	0	0	0	0	1	0	0	0	0	0	0	0	0	1	0	0	1	0	0	0	0	redundant	93.1	8.463	0.391	51495	1903114	Bacteria	Marinisomatota	Marinisomatia	Marinisomatales	TCS55	UBA2126	UBA2126 sp002436185
ODZ_12_MAG_22	AMALJGI-DNA-12	Arabian Sea	0	0	0	0	1	0	1	0	0	0	0	0	0	0	0	0	1	0	0	0	0	0	0	0	0	0	0	0	0	0	0	redundant	92.17	1.086	0.595	53658	1593368	Bacteria	Proteobacteria	Alphaproteobacteria	UBA11136	UBA11136	UBA11136	UBA11136 sp002686135
ODZ_12_MAG_23	AMALJGI-DNA-12	Arabian Sea	0	0	0	0	0	0	0	0	0	0	0	0	0	0	0	0	0	0	0	0	0	0	0	0	0	0	0	0	0	0	0	redundant	55.28	1.815	0.384	5495	915362	Bacteria	Chloroflexota	Dehalococcoidia	UBA1151	Bin127	GCA-2730795	GCA-2730795 sp002730795
ODZ_12_MAG_24	AMALJGI-DNA-12	Arabian Sea	0	0	0	0	0	0	0	1	0	0	0	0	0	0	0	0	1	0	1	1	1	3	1	1	1	0	2	1	1	0	0	redundant	71.14	0	0.564	7040	4018065	Bacteria	Planctomycetota	Planctomycetes	Pirellulales	Pirellulaceae	ARS98	NA
ODZ_12_MAG_25	AMALJGI-DNA-12	Arabian Sea	0	0	0	0	1	0	1	0	1	0	0	0	0	0	0	0	1	0	1	0	0	1	0	0	0	0	0	0	0	0	0	redundant	89.49	4.636	0.571	65531	2651610	Bacteria	Proteobacteria	Gammaproteobacteria	GCA-2729495	GCA-2729495	GCA-2729495	NA
ODZ_12_MAG_26	AMALJGI-DNA-12	Arabian Sea	0	0	0	0	0	0	0	0	0	0	0	0	0	0	0	0	0	0	0	0	0	0	0	0	0	0	0	0	0	0	0	dereplicated	52.83	1.886	0.294	31325	831653	Bacteria	Proteobacteria	Alphaproteobacteria	Pelagibacterales	Pelagibacteraceae	AAA240-E13	NA
ODZ_12_MAG_27	AMALJGI-DNA-12	Arabian Sea	1	0	0	0	0	0	0	0	0	0	0	0	0	0	0	0	1	0	1	1	1	3	1	1	1	1	3	1	1	0	0	redundant	87.52	4.501	0.612	5245	7198360	Bacteria	Planctomycetota	Planctomycetes	Pirellulales	Pirellulaceae	NA	NA
ODZ_12_MAG_28	AMALJGI-DNA-12	Arabian Sea	0	1	0	0	1	1	0	1	0	0	0	0	0	0	0	0	3	0	0	0	0	0	0	0	0	0	0	0	0	0	0	redundant	97.02	1.98	0.608	35931	3887021	Bacteria	Chloroflexota	Dehalococcoidia	SAR202	UBA11138	UBA2160	UBA2160 sp002328865
ODZ_12_MAG_29	AMALJGI-DNA-12	Arabian Sea	0	0	0	0	1	1	0	0	0	0	0	0	0	0	1	0	1	0	0	0	0	0	0	0	0	0	0	0	0	0	0	redundant	82.25	0.645	0.459	130069	2347654	Bacteria	Desulfobacterota	Desulfobacteria	Desulfobacterales	UBA2156	UBA2156	UBA2156 sp002328165
ODZ_12_MAG_3	AMALJGI-DNA-12	Arabian Sea	0	0	0	0	0	0	0	0	0	0	0	0	0	0	0	0	0	0	0	0	0	0	0	0	0	0	0	0	0	0	0	redundant	51.17	0	0.532	4487	631832	Bacteria	Chloroflexota	Dehalococcoidia	Dehalococcoidales	RBG-16-60-22	GCA-2688435	GCA-2688435 sp002688435
ODZ_12_MAG_30	AMALJGI-DNA-12	Arabian Sea	0	1	0	0	1	0	1	0	0	0	0	0	0	0	0	0	2	0	0	0	0	0	0	0	0	0	0	0	0	0	0	redundant	97.25	1.219	0.506	86302	1952889	Bacteria	Proteobacteria	Gammaproteobacteria	Arenicellales	UBA5680	UBA5680	UBA5680 sp002420425
ODZ_12_MAG_31	AMALJGI-DNA-12	Arabian Sea	0	0	0	0	0	0	0	0	0	0	0	0	0	0	0	0	0	0	0	0	0	0	0	0	0	0	0	0	0	0	0	redundant	67.88	0.199	0.657	2417	1919794	Bacteria	ARS69	ARS69	ARS69	ARS69	ARS69	ARS69 sp002686915
ODZ_12_MAG_32	AMALJGI-DNA-12	Arabian Sea	0	1	0	0	1	0	1	0	0	0	0	0	0	0	0	0	2	0	0	0	0	0	0	0	1	1	2	1	1	0	0	redundant	92.24	8.15	0.602	35396	4677626	Bacteria	Proteobacteria	Alphaproteobacteria	Rhodospirillales	UBA2165	GCA-2687515	GCA-2687515 sp002687515
ODZ_12_MAG_33	AMALJGI-DNA-12	Arabian Sea	0	1	0	1	0	0	0	1	0	0	0	0	0	0	0	0	3	0	1	1	1	3	1	0	0	0	0	0	1	1	0	dereplicated	86.93	0.198	0.57	9390	4487324	Bacteria	Chloroflexota	Dehalococcoidia	SAR202	UBA11138	UBA1123	NA
ODZ_12_MAG_34	AMALJGI-DNA-12	Arabian Sea	0	0	0	0	0	0	0	0	0	0	0	0	0	0	0	0	0	0	0	0	0	0	0	0	0	0	0	0	0	0	0	redundant	58.96	2.947	0.578	29355	2642264	Bacteria	Proteobacteria	Gammaproteobacteria	Arenicellales	UBA868	UBA9619	UBA9619 sp002718155
ODZ_12_MAG_35	AMALJGI-DNA-12	Arabian Sea	1	1	0	0	0	0	0	0	1	0	0	0	0	0	0	0	2	0	0	0	0	0	0	0	0	0	0	0	0	0	0	dereplicated	92.47	4.301	0.704	52497	4070987	Bacteria	Planctomycetota	UBA1135	UBA1135	GCA-002686595	GCA-2686265	GCA-2686265 sp002686265
ODZ_12_MAG_36	AMALJGI-DNA-12	Arabian Sea	0	0	1	0	0	0	0	0	0	0	0	0	0	0	0	0	1	0	0	0	0	0	0	0	0	0	0	0	0	0	0	dereplicated	53.24	0.854	0.385	29470	559482	Bacteria	Patescibacteria	Paceibacteria	UBA9983_A	UBA2163	UBA2163	UBA2163 sp002327585
ODZ_12_MAG_37	AMALJGI-DNA-12	Arabian Sea	0	0	0	0	0	0	0	1	0	0	0	0	0	0	0	0	1	0	0	0	0	0	0	1	0	0	1	0	0	0	0	dereplicated	95.53	0	0.497	25325	2115888	Bacteria	Marinisomatota	Marinisomatia	Marinisomatales	S15-B10	UBA2146	UBA2146 sp002471705
ODZ_12_MAG_38	AMALJGI-DNA-12	Arabian Sea	1	0	0	0	0	0	0	0	0	0	0	0	0	0	0	0	1	1	0	1	1	2	1	0	0	1	1	0	1	0	0	dereplicated	92.82	2.84	0.642	17988	4340544	Bacteria	Proteobacteria	Alphaproteobacteria	UBA2966	UBA2966	GCA-2690215	GCA-2690215 sp002690215
ODZ_12_MAG_39	AMALJGI-DNA-12	Arabian Sea	0	0	0	0	0	0	0	0	0	0	0	0	0	0	0	0	0	0	0	0	0	0	0	0	0	0	0	0	0	0	0	dereplicated	60.75	2.421	0.596	4204	2622248	Bacteria	Verrucomicrobiota	Lentisphaeria	JABSQK01	NA	NA	NA
ODZ_12_MAG_40	AMALJGI-DNA-12	Arabian Sea	0	1	0	0	0	0	0	0	0	0	0	0	0	0	0	0	1	0	0	0	0	0	0	0	0	0	0	0	0	0	0	redundant	65.86	6.593	0.437	24078	1471273	Bacteria	Marinisomatota	Marinisomatia	Marinisomatales	UBA2128	UBA2128	NA
ODZ_12_MAG_41	AMALJGI-DNA-12	Arabian Sea	1	0	0	0	0	0	0	0	0	0	0	0	0	0	1	0	1	0	0	0	0	0	0	0	0	0	0	0	0	0	0	redundant	90.04	0	0.431	24175	2488685	Bacteria	Marinisomatota	Marinisomatia	Marinisomatales	UBA1611	UBA2134	UBA2134 sp002471805
ODZ_12_MAG_42	AMALJGI-DNA-12	Arabian Sea	0	0	0	0	1	1	0	0	0	0	0	0	0	0	0	0	1	0	0	1	0	1	0	0	0	0	0	0	0	0	0	dereplicated	61.61	3.605	0.515	2701	3792793	Bacteria	Proteobacteria	Gammaproteobacteria	Pseudomonadales	Pseudohongiellaceae	UBA9145	NA
ODZ_12_MAG_43	AMALJGI-DNA-12	Arabian Sea	0	0	0	0	0	0	0	0	0	0	0	0	0	0	1	0	0	0	0	0	0	0	0	0	0	0	0	0	0	0	0	dereplicated	77.25	1.006	0.496	17402	1442001	Archaea	Thermoproteota	Bathyarchaeia	TCS64	TCS64	GCA-2726865	GCA-2726865 sp002726865
ODZ_12_MAG_44	AMALJGI-DNA-12	Arabian Sea	0	0	0	0	0	0	0	0	0	0	0	0	0	0	0	0	0	0	0	0	0	0	0	0	0	0	0	0	0	0	0	dereplicated	57.13	0	0.652	5372	2376064	Bacteria	Planctomycetota	UBA1135	UBA2386	GCA-002748355	GCA-2685965	GCA-2685965 sp002685965
ODZ_12_MAG_45	AMALJGI-DNA-12	Arabian Sea	0	0	0	0	0	0	0	0	0	0	0	0	0	0	1	0	0	0	0	0	0	0	0	0	0	0	0	0	0	0	0	dereplicated	64.72	1.136	0.657	4668	2247459	Bacteria	Planctomycetota	Brocadiae	SM23-32	SM23-32	NA	NA
ODZ_12_MAG_46	AMALJGI-DNA-12	Arabian Sea	0	0	0	0	1	1	0	0	0	0	0	0	0	0	0	0	1	0	0	0	0	0	0	1	1	1	3	1	1	0	0	redundant	95.05	0.064	0.575	20973	2063017	Bacteria	Krumholzibacteriota	Krumholzibacteria	JACNKJ01	JACNKJ01	NA	NA
ODZ_12_MAG_47	AMALJGI-DNA-12	Arabian Sea	0	0	1	0	1	0	1	0	0	0	0	0	0	0	0	0	2	0	1	1	1	3	1	1	1	1	3	1	1	0	0	dereplicated	78.02	3.361	0.411	16644	2219392	Bacteria	SAR324	SAR324	SAR324	NAC60-12	Arctic96AD-7	NA
ODZ_12_MAG_48	AMALJGI-DNA-12	Arabian Sea	0	0	0	0	0	0	0	0	0	0	0	0	0	0	0	1	0	0	0	0	0	0	0	0	0	0	0	0	0	0	0	dereplicated	55.68	3.409	0.401	3662	910398	Bacteria	Planctomycetota	Brocadiae	Brocadiales	Scalinduaceae	Scalindua	NA
ODZ_12_MAG_49	AMALJGI-DNA-12	Arabian Sea	0	0	0	0	0	0	0	0	0	0	0	0	0	0	0	0	0	0	0	0	0	0	0	0	0	0	0	0	0	0	0	redundant	73.73	0.884	0.505	2229	718446	Archaea	Hydrothermarchaeota	Hydrothermarchaeia	Hydrothermarchaeales	Hydrothermarchaeaceae	NA	NA
ODZ_12_MAG_5	AMALJGI-DNA-12	Arabian Sea	0	0	0	0	0	0	0	0	0	0	0	0	0	0	0	0	0	0	0	0	0	0	0	0	0	0	0	0	0	0	0	redundant	69.46	0.123	0.424	29952	1203245	Archaea	Thermoplasmatota	Poseidoniia_B	MGIII	CG-Epi1	CG-Epi1	CG-Epi1 sp002506485
ODZ_12_MAG_50	AMALJGI-DNA-12	Arabian Sea	0	0	0	0	0	0	0	0	0	0	0	0	0	0	0	0	0	1	1	1	1	3	1	0	0	0	0	0	1	0	0	redundant	62.35	0	0.53	16554	2608154	Bacteria	Proteobacteria	Gammaproteobacteria	Arenicellales	UBA868	REDSEA-S09-B13	REDSEA-S09-B13 sp002731295
ODZ_12_MAG_51	AMALJGI-DNA-12	Arabian Sea	0	0	0	0	0	0	0	0	0	0	0	0	0	0	0	0	0	0	0	0	0	0	0	0	0	0	0	0	0	0	0	redundant	88.4	2.4	0.646	52401	1234620	Archaea	Thermoplasmatota	Poseidoniia_B	MGIII	CG-Epi1	UBA8886	UBA8886 sp002509165
ODZ_12_MAG_52	AMALJGI-DNA-12	Arabian Sea	0	0	0	0	0	0	0	0	0	0	0	0	0	0	0	0	0	0	0	0	0	0	0	0	0	0	0	0	0	0	0	redundant	71.95	6.707	0.572	46814	2544823	Bacteria	Proteobacteria	Gammaproteobacteria	Arenicellales	UBA868	UBA12578	NA
ODZ_12_MAG_53	AMALJGI-DNA-12	Arabian Sea	0	0	0	0	0	0	0	0	0	0	0	0	0	0	0	0	0	0	0	0	0	0	0	0	0	0	0	0	0	0	0	dereplicated	59.74	2.232	0.614	5453	1667087	Bacteria	Chloroflexota	Dehalococcoidia	SAR202	UBA11138	NA	NA
ODZ_12_MAG_54	AMALJGI-DNA-12	Arabian Sea	0	0	0	0	0	0	0	0	0	0	0	0	0	0	0	0	0	0	0	0	0	0	0	1	0	0	1	0	0	0	0	dereplicated	72.41	3.527	0.659	10492	3034716	Bacteria	Proteobacteria	Alphaproteobacteria	UBA8366	UBA8366	NA	NA
ODZ_12_MAG_55	AMALJGI-DNA-12	Arabian Sea	0	0	0	0	0	0	0	0	0	0	0	0	0	1	0	0	0	0	0	0	0	0	0	1	0	0	1	0	0	0	0	redundant	78.42	3.296	0.428	64560	1746601	Bacteria	Marinisomatota	Marinisomatia	Marinisomatales	TCS55	TCS55	TCS55 sp002471845
ODZ_12_MAG_56	AMALJGI-DNA-12	Arabian Sea	0	0	0	1	1	1	0	0	0	0	0	0	0	0	0	0	2	1	0	0	1	1	0	0	0	1	1	0	1	0	0	redundant	77.51	3.191	0.666	3706	4350134	Bacteria	Proteobacteria	Alphaproteobacteria	GCA-2731375	GCA-2731375	NA	NA
ODZ_12_MAG_57	AMALJGI-DNA-12	Arabian Sea	0	0	0	0	0	0	0	1	0	0	0	0	0	0	1	0	1	0	0	0	0	0	0	0	0	0	0	0	0	0	0	dereplicated	80.92	2.15	0.641	4592	3314916	Bacteria	Planctomycetota	UBA1135	UBA1135	GCA-002686595	GCA-2720975	GCA-2720975 sp002720975
ODZ_12_MAG_58	AMALJGI-DNA-12	Arabian Sea	0	1	0	0	0	0	0	0	1	0	0	0	0	0	0	0	1	0	1	0	0	1	0	0	0	0	0	0	0	0	0	redundant	90.15	3.194	0.599	130779	3831605	Bacteria	Proteobacteria	Gammaproteobacteria	Pseudomonadales	HTCC2089	UBA2168	UBA2168 sp002327525
ODZ_12_MAG_59	AMALJGI-DNA-12	Arabian Sea	0	0	0	0	0	0	0	0	0	0	0	0	0	0	0	0	0	0	0	0	0	0	0	0	0	0	0	0	0	0	0	redundant	74.15	2.314	0.663	9669	2391181	Bacteria	Chloroflexota	UBA11872	UBA11872	VXNJ01	NA	NA
ODZ_12_MAG_6	AMALJGI-DNA-12	Arabian Sea	0	0	0	0	0	0	0	0	0	0	0	0	0	0	0	0	0	0	0	0	0	0	0	0	0	0	0	0	0	0	0	dereplicated	76.89	7.253	0.454	11055	1943619	Archaea	Thermoplasmatota	Poseidoniia_A	Poseidoniales	Thalassarchaeaceae	MGIIb-Q1	MGIIb-Q1 sp002685895
ODZ_12_MAG_60	AMALJGI-DNA-12	Arabian Sea	0	0	0	0	0	0	0	0	0	0	0	0	0	0	0	0	0	0	0	0	0	0	0	0	0	0	0	0	0	0	0	redundant	50.81	0.33	0.612	2215	1140794	Bacteria	Chloroflexota	Dehalococcoidia	JdFR-54	NA	NA	NA
ODZ_12_MAG_61	AMALJGI-DNA-12	Arabian Sea	0	0	0	0	0	0	0	0	0	0	0	0	0	0	0	0	0	0	0	0	0	0	0	0	0	0	0	0	0	0	0	dereplicated	57.06	3.977	0.595	2194	1719155	Bacteria	Planctomycetota	Phycisphaerae	FEN-1346	NA	NA	NA
ODZ_12_MAG_62	AMALJGI-DNA-12	Arabian Sea	0	0	0	0	0	0	0	0	0	0	0	0	0	0	0	0	0	0	0	0	1	1	0	1	0	0	1	0	0	0	0	redundant	55.89	6.885	0.65	1957	2621020	Bacteria	Planctomycetota	UBA1135	UBA1135	GCA-002686595	GCA-2686595	GCA-2686595 sp002686595
ODZ_12_MAG_63	AMALJGI-DNA-12	Arabian Sea	0	0	0	0	0	0	0	0	0	0	0	0	1	0	1	0	0	0	1	1	1	3	1	1	1	1	3	1	1	0	0	dereplicated	74.25	2.097	0.564	5350	10500490	Bacteria	Planctomycetota	NA	NA	NA	NA	NA
ODZ_12_MAG_7	AMALJGI-DNA-12	Arabian Sea	0	0	0	0	0	0	0	0	0	0	0	0	0	0	1	0	0	0	0	0	0	0	0	0	0	0	0	0	0	0	0	redundant	97.43	4.273	0.674	152771	3806307	Bacteria	Acidobacteriota	Vicinamibacteria	Vicinamibacterales	UBA823	UBA2161	UBA2161 sp002328835
ODZ_12_MAG_8	AMALJGI-DNA-12	Arabian Sea	0	0	0	0	0	0	0	0	0	0	0	0	0	0	1	0	0	0	0	1	0	1	0	0	0	0	0	0	0	0	0	redundant	92.3	0.106	0.602	18563	3463897	Bacteria	Nitrospinota_A	UBA8248	UBA8248	UBA8248	UBA8248	UBA8248 sp002685755
ODZ_12_MAG_9	AMALJGI-DNA-12	Arabian Sea	1	0	0	0	0	0	0	0	0	0	0	0	0	0	0	0	1	0	0	1	1	2	1	0	1	1	2	1	1	0	0	dereplicated	85.76	2.752	0.661	16854	2997111	Bacteria	Proteobacteria	Alphaproteobacteria	UBA7887	UBA7887	NA	NA
ODZ_13_MAG_1	AMALJGI-DNA-13	ETNP	0	0	0	0	0	0	0	0	0	0	0	0	0	0	0	0	0	0	0	0	0	0	0	0	0	0	0	0	0	1	1	dereplicated	81.73	1.6	0.504	16795	1899339	Archaea	Thermoplasmatota	Poseidoniia_A	Poseidoniales	Poseidoniaceae	MGIIa-L1	MGIIa-L1 sp8160u
ODZ_13_MAG_2	AMALJGI-DNA-13	ETNP	0	0	0	0	0	0	0	0	0	0	0	0	0	0	0	0	0	0	0	0	0	0	0	0	0	0	0	0	0	0	0	dereplicated	79.57	2.136	0.45	11126	1500782	Bacteria	Actinobacteriota	Acidimicrobiia	Acidimicrobiales	UBA8592	MedAcidi-G2A	MedAcidi-G2A sp002380145
ODZ_13_MAG_3	AMALJGI-DNA-13	ETNP	0	0	0	0	0	0	0	0	0	0	0	0	0	0	0	0	0	0	0	0	0	0	0	0	0	0	0	0	0	0	0	dereplicated	56.3	4.8	0.38	8707	996384	Archaea	Thermoplasmatota	Poseidoniia_A	Poseidoniales	Thalassarchaeaceae	MGIIb-O2	NA
ODZ_13_MAG_4	AMALJGI-DNA-13	ETNP	0	0	0	0	0	0	0	0	0	0	0	0	0	0	0	0	0	0	0	0	0	0	0	0	0	0	0	0	0	0	0	dereplicated	54.4	1.6	0.378	14130	1010649	Archaea	Thermoplasmatota	Poseidoniia_A	Poseidoniales	Thalassarchaeaceae	MGIIb-O2	MGIIb-O2 sp002686525
ODZ_13_MAG_5	AMALJGI-DNA-13	ETNP	0	0	0	0	0	0	0	0	0	0	0	0	0	0	0	0	0	1	1	1	1	3	1	1	1	1	3	1	1	0	0	dereplicated	73.09	1.26	0.472	2994	2597146	Bacteria	SAR324	SAR324	SAR324	NAC60-12	UBA1014	UBA1014 sp001469005
ODZ_13_MAG_6	AMALJGI-DNA-13	ETNP	0	0	0	0	0	0	0	0	0	0	0	0	0	0	0	0	0	0	0	0	0	0	0	0	0	0	0	0	0	0	0	dereplicated	58.82	0.675	0.591	2790	1780838	Bacteria	Verrucomicrobiota	Verrucomicrobiae	Pedosphaerales	UBA1096	UBA1096	UBA1096 sp002453165
ODZ_13_MAG_7	AMALJGI-DNA-13	ETNP	0	0	0	0	0	0	0	0	0	0	0	0	0	0	0	0	0	0	1	1	0	2	1	1	1	1	3	1	1	0	0	dereplicated	66.88	0.653	0.399	7355	1635605	Bacteria	SAR324	SAR324	SAR324	NAC60-12	Arctic96AD-7	Arctic96AD-7 sp002704555
ODZ_14_MAG_1	AMALJGI-DNA-14	ETNP	0	0	0	0	0	0	0	1	0	0	0	0	0	0	0	0	1	0	0	0	0	0	0	0	0	0	0	0	0	0	0	dereplicated	93.58	2.478	0.525	83832	2472270	Bacteria	Actinobacteriota	Acidimicrobiia	Acidimicrobiales	TK06	MedAcidi-G3	NA
ODZ_14_MAG_10	AMALJGI-DNA-14	ETNP	0	0	1	0	0	0	0	0	0	1	1	0	0	0	0	0	1	0	0	0	0	0	0	0	0	0	0	0	0	0	0	dereplicated	87.54	2.912	0.327	13639	1054269	Archaea	Thermoproteota	Nitrososphaeria	Nitrososphaerales	Nitrosopumilaceae	Nitrosopelagicus	NA
ODZ_14_MAG_11	AMALJGI-DNA-14	ETNP	0	0	0	0	0	0	0	0	0	0	0	0	0	0	0	0	0	0	0	0	0	0	0	0	0	0	0	0	0	0	0	redundant	58.62	0	0.603	10917	1750428	Bacteria	Verrucomicrobiota	Verrucomicrobiae	Pedosphaerales	UBA1096	UBA1096	NA
ODZ_14_MAG_12	AMALJGI-DNA-14	ETNP	0	0	0	0	0	0	0	0	0	0	0	0	0	0	0	0	0	0	0	0	0	0	0	0	0	0	0	0	0	1	1	dereplicated	66.3	8.133	0.402	15977	1751720	Archaea	Thermoplasmatota	Poseidoniia_A	Poseidoniales	Poseidoniaceae	MGIIa-L1	NA
ODZ_14_MAG_13	AMALJGI-DNA-14	ETNP	0	0	0	0	0	0	0	0	0	0	0	0	0	0	0	0	0	0	0	0	0	0	0	0	0	0	0	0	0	0	0	dereplicated	94.01	3.133	0.655	17938	2336067	Bacteria	Actinobacteriota	Acidimicrobiia	Acidimicrobiales	MedAcidi-G1	UBA9410	UBA9410 sp003541675
ODZ_14_MAG_14	AMALJGI-DNA-14	ETNP	0	0	0	0	0	0	0	0	0	0	0	0	0	0	0	0	0	0	0	0	0	0	0	0	0	0	0	0	0	1	1	redundant	77.15	4	0.489	11661	1742234	Archaea	Thermoplasmatota	Poseidoniia_A	Poseidoniales	Thalassarchaeaceae	MGIIb-P	NA
ODZ_14_MAG_15	AMALJGI-DNA-14	ETNP	0	0	0	0	0	0	0	0	0	0	0	0	0	0	0	0	0	0	0	0	0	0	0	0	0	0	0	0	0	0	0	redundant	75.86	3.448	0.452	37851	1983639	Bacteria	Actinobacteriota	Acidimicrobiia	Acidimicrobiales	UBA8592	MedAcidi-G2A	NA
ODZ_14_MAG_16	AMALJGI-DNA-14	ETNP	0	0	0	0	0	0	0	0	0	0	0	0	0	0	0	0	0	0	0	0	0	0	0	0	0	0	0	0	0	0	0	redundant	86.2	2.194	0.427	31331	1562880	Bacteria	Actinobacteriota	Acidimicrobiia	Acidimicrobiales	MedAcidi-G1	MedAcidi-G1	MedAcidi-G1 sp002729765
ODZ_14_MAG_17	AMALJGI-DNA-14	ETNP	0	0	0	0	0	0	0	0	0	0	0	0	0	0	0	0	0	0	0	0	0	0	0	0	0	0	0	0	0	0	0	redundant	72	0.8	0.449	23164	1289698	Archaea	Thermoplasmatota	Poseidoniia_A	Poseidoniales	Thalassarchaeaceae	MGIIb-O1	MGIIb-O1 sp12570u
ODZ_14_MAG_2	AMALJGI-DNA-14	ETNP	0	0	0	0	0	0	0	1	0	0	0	0	0	0	0	0	1	0	0	0	0	0	0	1	1	1	3	1	1	0	0	redundant	65.01	0.84	0.471	4516	2186412	Bacteria	SAR324	SAR324	SAR324	NAC60-12	UBA1014	UBA1014 sp002683785
ODZ_14_MAG_3	AMALJGI-DNA-14	ETNP	0	0	1	0	1	0	1	0	0	0	0	0	0	0	0	0	2	0	1	1	0	2	1	1	1	1	3	1	1	0	0	redundant	70.31	3.921	0.398	7454	1938805	Bacteria	SAR324	SAR324	SAR324	NAC60-12	Arctic96AD-7	NA
ODZ_14_MAG_4	AMALJGI-DNA-14	ETNP	0	0	0	0	0	0	0	0	0	0	0	0	1	0	0	0	0	0	0	0	0	0	0	0	0	0	0	0	0	0	0	redundant	62.46	1.811	0.52	9102	1102017	Bacteria	Cyanobacteria	Cyanobacteriia	PCC-6307	Cyanobiaceae	NA	NA
ODZ_14_MAG_5	AMALJGI-DNA-14	ETNP	1	0	0	0	0	0	0	0	0	0	0	0	1	0	0	0	1	0	0	0	0	0	0	0	0	0	0	0	0	0	0	dereplicated	75.81	6.385	0.514	17881	1503484	Bacteria	Cyanobacteria	Cyanobacteriia	PCC-6307	Cyanobiaceae	NA	NA
ODZ_14_MAG_6	AMALJGI-DNA-14	ETNP	0	0	1	0	0	0	0	1	0	0	0	0	0	0	0	0	2	0	0	0	0	0	0	0	0	0	0	0	0	0	0	redundant	97.57	5.825	0.318	48340	1136170	Archaea	Thermoproteota	Nitrososphaeria	Nitrososphaerales	Nitrosopumilaceae	Nitrosopumilus	Nitrosopumilus sp002730325
ODZ_14_MAG_7	AMALJGI-DNA-14	ETNP	0	0	0	0	0	0	0	0	0	0	0	0	0	0	0	0	0	0	0	0	0	0	0	0	0	0	0	0	0	0	0	redundant	75.21	3.513	0.424	21242	1595931	Bacteria	Actinobacteriota	Acidimicrobiia	Acidimicrobiales	MedAcidi-G1	MedAcidi-G1	MedAcidi-G1 sp002730515
ODZ_14_MAG_8	AMALJGI-DNA-14	ETNP	0	0	0	0	0	0	0	0	0	0	0	0	0	0	0	0	0	0	0	0	0	0	0	1	1	1	3	1	1	0	0	redundant	72.19	0.168	0.43	14124	1808563	Bacteria	SAR324	SAR324	SAR324	NAC60-12	Arctic96AD-7	Arctic96AD-7 sp002685535
ODZ_14_MAG_9	AMALJGI-DNA-14	ETNP	0	0	0	0	0	0	0	0	0	0	0	0	0	0	0	0	0	0	0	0	0	0	0	0	0	0	0	0	0	1	1	redundant	67.86	5.242	0.438	8751	1478339	Archaea	Thermoplasmatota	Poseidoniia_A	Poseidoniales	Thalassarchaeaceae	MGIIb-Q1	NA
ODZ_15_MAG_1	AMALJGI-DNA-15	ETNP	0	0	0	0	0	0	0	0	0	0	0	0	0	0	0	0	0	0	0	0	0	0	0	0	0	0	0	0	0	0	0	dereplicated	90.75	1.219	0.583	28238	2065326	Bacteria	Proteobacteria	Gammaproteobacteria	Arenicellales	UBA868	UBA12578	UBA12578 sp002729195
ODZ_15_MAG_10	AMALJGI-DNA-15	ETNP	0	0	1	0	0	0	0	0	0	0	0	0	0	0	1	0	1	0	0	0	0	0	0	0	1	1	2	1	1	0	0	redundant	93.82	3.418	0.457	50816	2293819	Bacteria	Nitrospinota	Nitrospinia	Nitrospinales	Nitrospinaceae	SCGCAAA288-L16	SCGCAAA288-L16 sp002731985
ODZ_15_MAG_11	AMALJGI-DNA-15	ETNP	0	0	0	0	0	0	0	0	0	0	0	0	0	0	0	0	0	0	0	0	0	0	0	0	0	0	0	0	0	0	0	redundant	60.69	0.934	0.469	4202	917713	Archaea	Nanoarchaeota	Nanoarchaeia	Woesearchaeales	ARS49	GCA-2687275	NA
ODZ_15_MAG_12	AMALJGI-DNA-15	ETNP	0	0	0	0	0	0	0	0	0	0	0	0	0	1	0	0	0	0	0	0	0	0	0	1	0	0	1	0	0	0	0	dereplicated	84.61	1.228	0.465	69054	1962489	Bacteria	Marinisomatota	Marinisomatia	Marinisomatales	S15-B10	UBA2125	UBA2125 sp002329125
ODZ_15_MAG_13	AMALJGI-DNA-15	ETNP	0	0	0	0	0	0	0	0	1	0	0	0	0	0	0	0	0	1	1	1	0	2	0	0	0	0	0	0	1	0	0	dereplicated	83.7	5.416	0.485	106141	3498937	Bacteria	Proteobacteria	Gammaproteobacteria	Pseudomonadales	HTCC2089	UBA4582	UBA4582 sp002725285
ODZ_15_MAG_14	AMALJGI-DNA-15	ETNP	0	1	0	0	0	0	0	0	0	0	0	0	0	0	0	0	1	0	0	0	0	0	0	0	0	0	0	0	0	0	0	redundant	95.45	0	0.605	15123	2334164	Bacteria	Planctomycetota	Phycisphaerae	Phycisphaerales	SM1A02	UBA12567	UBA12567 sp003520025
ODZ_15_MAG_15	AMALJGI-DNA-15	ETNP	0	0	0	0	1	1	0	0	0	0	0	0	0	0	0	0	1	0	0	0	0	0	0	0	0	0	0	0	0	0	0	redundant	97.68	2.585	0.604	24813	3452110	Bacteria	Chloroflexota	Dehalococcoidia	SAR202	UBA11138	UBA2160	NA
ODZ_15_MAG_16	AMALJGI-DNA-15	ETNP	1	0	0	0	1	0	1	0	0	0	0	0	1	0	0	0	2	0	0	0	0	0	0	0	0	0	0	0	0	0	0	dereplicated	68.9	1.829	0.555	29116	1939159	Bacteria	Proteobacteria	Gammaproteobacteria	Arenicellales	UBA868	GCA-2726415	NA
ODZ_15_MAG_18	AMALJGI-DNA-15	ETNP	0	0	0	0	0	0	0	0	0	0	0	0	0	0	0	0	0	0	0	0	0	0	0	1	1	1	3	1	1	0	0	dereplicated	85.31	0.046	0.433	18904	2258578	Bacteria	SAR324	SAR324	SAR324	NAC60-12	Arctic96AD-7	Arctic96AD-7 sp002685535
ODZ_15_MAG_19	AMALJGI-DNA-15	ETNP	0	0	0	0	1	0	1	0	0	0	0	0	0	0	0	0	1	0	0	0	0	0	0	0	0	0	0	0	0	0	0	redundant	95.73	0.609	0.508	37974	1781471	Bacteria	Proteobacteria	Gammaproteobacteria	Arenicellales	UBA5680	UBA5680	UBA5680 sp002420425
ODZ_15_MAG_2	AMALJGI-DNA-15	ETNP	0	0	0	0	0	0	0	1	0	0	0	0	0	0	0	0	1	0	0	0	0	0	0	0	0	0	0	0	0	0	0	redundant	77.76	4.672	0.337	10596	754831	Archaea	Nanoarchaeota	Nanoarchaeia	Woesearchaeales	GW2011-AR4	GCA-2688925	NA
ODZ_15_MAG_20	AMALJGI-DNA-15	ETNP	0	1	0	0	0	0	0	0	0	0	0	0	1	0	0	0	1	0	0	0	0	0	0	0	0	0	0	0	0	0	0	dereplicated	96.58	1.282	0.645	57915	2060182	Bacteria	Actinobacteriota	Acidimicrobiia	Acidimicrobiales	MedAcidi-G1	UBA3125	UBA3125 sp002365325
ODZ_15_MAG_21	AMALJGI-DNA-15	ETNP	0	0	0	0	1	0	1	0	0	0	0	0	0	0	0	0	1	0	0	0	0	0	0	0	0	0	0	0	0	0	0	dereplicated	83.9	1.304	0.599	10854	1411803	Bacteria	Proteobacteria	Alphaproteobacteria	UBA11136	UBA11136	UBA11136	UBA11136 sp002686135
ODZ_15_MAG_22	AMALJGI-DNA-15	ETNP	0	0	0	0	0	0	0	0	0	0	0	0	0	0	0	0	0	0	0	0	0	0	0	0	1	1	2	1	1	0	0	redundant	66.45	1.492	0.613	7638	1578336	Bacteria	Proteobacteria	Alphaproteobacteria	Rhodospirillales	2-02-FULL-58-16	GCA-2686765	GCA-2686765 sp013349695
ODZ_15_MAG_23	AMALJGI-DNA-15	ETNP	0	0	0	0	0	0	0	0	0	0	0	0	0	0	0	0	0	0	0	0	0	0	0	0	0	0	0	0	0	0	0	redundant	53.74	0	0.419	14998	1758700	Bacteria	Marinisomatota	Marinisomatia	Marinisomatales	TCS55	UBA2126	NA
ODZ_15_MAG_24	AMALJGI-DNA-15	ETNP	1	0	0	0	0	0	0	0	0	0	0	0	0	0	0	0	1	0	0	0	0	0	0	0	1	0	1	0	0	0	0	dereplicated	80.02	1.952	0.497	3722	2571084	Bacteria	Proteobacteria	Alphaproteobacteria	Rhodospirillales	UBA2165	UBA2165	NA
ODZ_15_MAG_25	AMALJGI-DNA-15	ETNP	0	0	0	0	1	0	1	0	0	0	0	0	0	0	0	0	1	0	0	0	0	0	0	0	0	0	0	0	0	0	0	redundant	53.54	1.678	0.524	11370	1529193	Bacteria	Proteobacteria	Gammaproteobacteria	Pseudomonadales	HTCC2089	NA	NA
ODZ_15_MAG_26	AMALJGI-DNA-15	ETNP	0	0	0	0	0	0	0	0	0	0	0	0	0	0	0	0	0	0	0	0	0	0	0	0	0	0	0	0	0	0	0	redundant	63.2	0	0.655	10896	617148	Archaea	Thermoplasmatota	Poseidoniia_B	MGIII	CG-Epi1	UBA8886	UBA8886 sp002731655
ODZ_15_MAG_27	AMALJGI-DNA-15	ETNP	1	0	0	0	0	0	0	0	0	0	0	0	0	0	0	0	1	0	0	0	0	0	0	0	0	0	0	0	0	0	0	redundant	72.41	7.915	0.528	44772	2920281	Bacteria	Proteobacteria	Gammaproteobacteria	Arenicellales	UBA868	REDSEA-S09-B13	REDSEA-S09-B13 sp002731295
ODZ_15_MAG_28	AMALJGI-DNA-15	ETNP	1	0	0	1	1	0	1	1	0	0	0	0	0	0	0	0	4	0	0	0	0	0	0	0	0	1	1	0	0	0	0	redundant	98.19	1.449	0.588	35275	4510997	Bacteria	Proteobacteria	Alphaproteobacteria	GCA-2731375	GCA-2731375	GCA-2731375	GCA-2731375 sp002731375
ODZ_15_MAG_29	AMALJGI-DNA-15	ETNP	0	0	0	0	0	0	0	0	0	0	0	0	1	0	0	0	0	0	1	0	0	1	0	0	0	0	0	0	0	0	0	redundant	88.63	0	0.669	17166	3416027	Bacteria	Myxococcota	UBA9160	UBA9160	SMWR01	GCA-2729515	GCA-2729515 sp002729515
ODZ_15_MAG_3	AMALJGI-DNA-15	ETNP	1	0	0	0	0	0	0	0	0	0	0	0	0	0	0	0	1	0	1	1	1	3	1	1	0	1	2	1	1	0	0	redundant	87.75	2.608	0.666	9574	3651092	Bacteria	Proteobacteria	Alphaproteobacteria	UBA2966	UBA2966	GCA-2690215	NA
ODZ_15_MAG_30	AMALJGI-DNA-15	ETNP	0	0	0	0	0	0	0	0	0	0	0	0	0	0	0	0	0	0	0	0	0	0	0	0	0	0	0	0	0	0	0	dereplicated	96.58	2.136	0.686	35887	2236245	Bacteria	Actinobacteriota	Acidimicrobiia	Acidimicrobiales	MedAcidi-G1	S20-B6	S20-B6 sp002329075
ODZ_15_MAG_31	AMALJGI-DNA-15	ETNP	0	1	0	0	0	0	0	0	0	0	0	0	0	0	1	0	1	0	0	0	0	0	0	0	0	0	0	0	0	0	0	redundant	91.84	0	0.613	9757	2370320	Bacteria	Chloroflexota	Dehalococcoidia	UBA1151	UBA1151	GCA-2730555	GCA-2730555 sp002730555
ODZ_15_MAG_32	AMALJGI-DNA-15	ETNP	0	0	0	0	0	0	0	0	0	0	0	0	0	0	0	0	0	0	0	0	0	0	0	0	0	0	0	0	0	0	0	redundant	87.16	1.351	0.594	28072	3331199	Bacteria	Verrucomicrobiota	Verrucomicrobiae	Pedosphaerales	UBA1096	UBA1096	NA
ODZ_15_MAG_33	AMALJGI-DNA-15	ETNP	1	0	0	0	1	0	1	0	0	0	0	0	0	0	0	0	2	1	1	1	1	3	1	1	1	1	3	1	1	0	0	redundant	91.31	0.84	0.462	37799	4643242	Bacteria	SAR324	SAR324	SAR324	NAC60-12	UBA1014	UBA1014 sp002683785
ODZ_15_MAG_34	AMALJGI-DNA-15	ETNP	0	0	0	0	0	0	0	0	0	0	0	0	0	0	0	0	0	0	0	0	0	0	0	1	0	0	1	0	0	0	0	redundant	50.37	1.709	0.372	16370	879113	Bacteria	Patescibacteria	Paceibacteria	UBA9983_A	UBA2163	UBA2163	NA
ODZ_15_MAG_35	AMALJGI-DNA-15	ETNP	0	0	0	0	0	0	0	0	0	0	0	0	0	0	0	0	0	0	0	0	0	0	0	0	0	0	0	0	0	0	0	redundant	92.24	1.098	0.396	21774	2111031	Bacteria	Marinisomatota	Marinisomatia	Marinisomatales	UBA8229	UBA8229	UBA8229 sp002726775
ODZ_15_MAG_36	AMALJGI-DNA-15	ETNP	0	0	0	0	0	0	0	0	0	0	0	0	0	0	0	0	0	0	0	0	0	0	0	0	0	0	0	0	0	0	0	dereplicated	64.26	0	0.61	7235	1264323	Bacteria	Chloroflexota	Anaerolineae	Anaerolineales	UBA11657	NA	NA
ODZ_15_MAG_37	AMALJGI-DNA-15	ETNP	0	0	0	0	0	0	0	0	0	0	0	0	0	0	0	0	0	0	0	0	0	0	0	0	0	0	0	0	0	0	0	redundant	80	2.133	0.577	20591	1049620	Archaea	Thermoplasmatota	Poseidoniia_B	MGIII	CG-Epi1	UBA8886	UBA8886 sp002731905
ODZ_15_MAG_38	AMALJGI-DNA-15	ETNP	0	0	1	0	0	0	0	0	0	0	0	0	0	0	0	0	1	0	0	0	0	0	0	0	0	0	0	0	0	1	1	redundant	59.04	0	0.575	3482	1231231	Archaea	Thermoplasmatota	Poseidoniia_A	Poseidoniales	Thalassarchaeaceae	MGIIb-O3	MGIIb-O3 sp002722735
ODZ_15_MAG_4	AMALJGI-DNA-15	ETNP	0	0	0	0	0	0	0	1	0	0	0	0	0	0	1	0	1	0	0	0	0	0	0	0	0	0	0	0	0	0	0	redundant	88.38	0.33	0.484	24664	958515	Bacteria	Chloroflexota	Dehalococcoidia	Dehalococcoidales	UBA2162	UBA2162	UBA2162 sp002335405
ODZ_15_MAG_5	AMALJGI-DNA-15	ETNP	0	0	0	0	0	0	0	0	0	0	0	0	0	0	0	0	0	0	0	0	0	0	0	0	0	0	0	0	0	0	0	redundant	74.56	3.466	0.603	3378	2915816	Bacteria	Nitrospinota_A	UBA8248	UBA8248	UBA8248	UBA8248	UBA8248 sp002685755
ODZ_15_MAG_6	AMALJGI-DNA-15	ETNP	0	1	0	0	0	0	0	0	0	0	0	0	0	0	0	0	1	0	0	0	0	0	0	1	0	0	1	0	0	0	0	redundant	81.31	1.198	0.39	9474	1457376	Bacteria	Marinisomatota	Marinisomatia	Marinisomatales	TCS55	UBA2126	UBA2126 sp002436185
ODZ_15_MAG_7	AMALJGI-DNA-15	ETNP	1	0	0	0	0	0	0	0	0	0	0	0	0	0	0	0	1	0	0	0	0	0	0	0	0	0	0	0	0	0	0	redundant	93.04	0.746	0.614	39450	2570035	Bacteria	Proteobacteria	Alphaproteobacteria	UBA7887	UBA7887	UBA7887	UBA7887 sp002501105
ODZ_15_MAG_8	AMALJGI-DNA-15	ETNP	0	0	0	0	0	0	0	0	0	0	0	0	0	0	1	0	0	0	0	0	0	0	0	0	0	0	0	0	0	0	0	redundant	92.46	0.308	0.629	9410	3236833	Bacteria	Chloroflexota	Dehalococcoidia	UBA3495	UBA3495	NA	NA
ODZ_15_MAG_9	AMALJGI-DNA-15	ETNP	0	0	0	0	0	0	0	0	0	0	0	0	0	0	0	0	0	0	0	0	0	0	0	1	1	1	3	1	1	0	0	redundant	59.12	0	0.435	38310	820555	Archaea	Thermoplasmatota	Poseidoniia_B	MGIII	CG-Epi1	CG-Epi1	CG-Epi1 sp002506485
ODZ_17_MAG_1	AMALJGI-DNA-17	ETNP	0	0	0	0	0	0	0	0	0	0	0	0	0	0	0	0	0	0	0	0	0	0	0	0	0	0	0	0	0	1	1	dereplicated	73.86	0.8	0.47	10226	1549959	Archaea	Thermoplasmatota	Poseidoniia_A	Poseidoniales	Poseidoniaceae	MGIIa-L2	NA
ODZ_17_MAG_10	AMALJGI-DNA-17	ETNP	0	0	0	0	0	0	0	0	0	0	0	0	1	0	0	0	0	0	0	0	0	0	0	0	0	0	0	0	0	0	0	dereplicated	54.45	1.353	0.398	7827	1390459	Bacteria	Proteobacteria	Alphaproteobacteria	Rhodobacterales	Rhodobacteraceae	MED-G52	MED-G52 sp001627375
ODZ_17_MAG_11	AMALJGI-DNA-17	ETNP	0	0	0	0	0	0	0	0	0	0	0	0	0	0	0	0	0	0	0	0	0	0	0	0	1	1	2	1	1	0	0	dereplicated	75.36	0.869	0.458	5977	1095039	Bacteria	Proteobacteria	Alphaproteobacteria	Parvibaculales	RS24	Micropelagos	Micropelagos thuwalensis
ODZ_17_MAG_12	AMALJGI-DNA-17	ETNP	0	0	0	0	0	0	0	0	0	0	0	0	0	0	0	0	0	0	0	0	0	0	0	0	0	0	0	0	0	1	1	dereplicated	82	1.333	0.519	48390	1492804	Archaea	Thermoplasmatota	Poseidoniia_A	Poseidoniales	Thalassarchaeaceae	MGIIb-O3	MGIIb-O3 sp002683155
ODZ_17_MAG_14	AMALJGI-DNA-17	ETNP	0	0	0	0	0	0	0	0	0	0	0	0	0	0	0	0	0	0	0	0	0	0	0	0	0	0	0	0	0	1	1	dereplicated	84	0	0.552	30560	1969312	Archaea	Thermoplasmatota	Poseidoniia_A	Poseidoniales	Poseidoniaceae	Poseidonia	Poseidonia sp002689105
ODZ_17_MAG_15	AMALJGI-DNA-17	ETNP	0	0	0	0	0	0	0	0	0	0	0	0	0	0	0	0	0	0	0	0	0	0	0	0	0	0	0	0	0	0	0	dereplicated	56.8	0.829	0.579	4509	1368318	Bacteria	Proteobacteria	Alphaproteobacteria	Puniceispirillales	Puniceispirillaceae	UBA8309	UBA8309 sp002686685
ODZ_17_MAG_16	AMALJGI-DNA-17	ETNP	0	0	0	0	0	0	0	0	0	0	0	0	0	0	0	0	0	0	0	0	0	0	0	1	0	0	1	0	0	0	0	dereplicated	54.31	6.896	0.555	2787	1768686	Bacteria	Proteobacteria	Gammaproteobacteria	Pseudomonadales	HTCC2089	UBA4421	UBA4421 sp002704225
ODZ_17_MAG_17	AMALJGI-DNA-17	ETNP	0	0	0	0	0	0	0	0	0	0	0	0	0	0	0	0	0	0	0	0	0	0	0	1	1	1	3	1	1	0	0	dereplicated	56.74	0.84	0.403	2737	1414991	Bacteria	SAR324	SAR324	SAR324	NAC60-12	Arctic96AD-7	Arctic96AD-7 sp002704555
ODZ_17_MAG_2	AMALJGI-DNA-17	ETNP	0	0	0	0	0	0	0	0	0	0	0	0	0	0	0	0	0	0	0	0	0	0	0	0	0	0	0	0	0	1	1	dereplicated	82.73	0.8	0.613	20711	1862385	Archaea	Thermoplasmatota	Poseidoniia_A	Poseidoniales	Poseidoniaceae	MGIIa-L3	MGIIa-L3 sp002496845
ODZ_17_MAG_3	AMALJGI-DNA-17	ETNP	0	0	0	0	0	0	0	0	0	0	0	0	0	0	0	0	0	0	0	0	0	0	0	1	0	0	1	0	0	0	0	dereplicated	57.61	1.557	0.513	2197	1120299	Bacteria	Proteobacteria	Alphaproteobacteria	Puniceispirillales	Puniceispirillaceae	NA	NA
ODZ_17_MAG_4	AMALJGI-DNA-17	ETNP	0	0	0	0	0	0	0	0	0	0	0	0	0	0	0	0	0	0	0	0	0	0	0	0	0	0	0	0	0	1	1	redundant	70.97	0.861	0.506	4802	1524122	Archaea	Thermoplasmatota	Poseidoniia_A	Poseidoniales	Poseidoniaceae	MGIIa-L1	MGIIa-L1 sp8160u
ODZ_17_MAG_6	AMALJGI-DNA-17	ETNP	1	0	0	0	0	0	0	0	0	0	0	0	0	0	0	0	1	0	0	0	0	0	0	1	1	1	3	1	1	0	0	dereplicated	73.84	0.413	0.478	6578	1604368	Bacteria	Proteobacteria	Gammaproteobacteria	Pseudomonadales	Porticoccaceae	HTCC2207	NA
ODZ_17_MAG_7	AMALJGI-DNA-17	ETNP	0	0	0	0	0	0	0	0	0	0	0	0	0	0	0	0	0	0	0	0	0	0	0	0	0	0	0	0	0	0	0	dereplicated	74.84	0	0.46	9406	1872135	Archaea	Thermoplasmatota	Poseidoniia_A	Poseidoniales	Poseidoniaceae	MGIIa-L1	NA
ODZ_17_MAG_8	AMALJGI-DNA-17	ETNP	0	0	0	0	0	0	0	0	0	0	0	0	0	0	0	0	0	1	1	1	1	3	1	1	1	1	3	1	1	0	0	dereplicated	61.91	0.093	0.479	2532	2108472	Bacteria	SAR324	SAR324	SAR324	NAC60-12	UBA1014	UBA1014 sp001469005
ODZ_17_MAG_9	AMALJGI-DNA-17	ETNP	0	0	0	0	0	0	0	0	0	0	0	0	0	0	0	0	0	0	0	0	0	0	0	0	0	0	0	0	0	1	1	dereplicated	56.59	3.2	0.554	3837	1453521	Archaea	Thermoplasmatota	Poseidoniia_A	Poseidoniales	Poseidoniaceae	Poseidonia	NA
ODZ_18_MAG_1	AMALJGI-DNA-18	ETNP	0	0	0	0	0	0	0	0	0	0	0	0	0	0	0	0	0	0	0	0	0	0	0	0	0	0	0	0	0	0	0	dereplicated	70.1	1.519	0.536	10679	1261093	Bacteria	Cyanobacteria	Cyanobacteriia	PCC-6307	Cyanobiaceae	NA	NA
ODZ_18_MAG_10	AMALJGI-DNA-18	ETNP	0	0	1	0	0	0	0	0	0	0	0	0	0	0	0	0	1	0	0	0	0	0	0	1	1	1	3	1	1	0	0	redundant	87.12	5.911	0.461	21310	2021398	Bacteria	Nitrospinota	Nitrospinia	Nitrospinales	Nitrospinaceae	SCGCAAA288-L16	SCGCAAA288-L16 sp003451695
ODZ_18_MAG_11	AMALJGI-DNA-18	ETNP	0	1	0	0	0	0	0	0	0	0	0	0	0	0	0	0	1	0	0	0	0	0	0	0	0	0	0	0	0	0	0	redundant	77.86	2.991	0.641	3097	1941124	Bacteria	Actinobacteriota	Acidimicrobiia	Acidimicrobiales	MedAcidi-G1	UBA3125	UBA3125 sp002501135
ODZ_18_MAG_12	AMALJGI-DNA-18	ETNP	0	1	0	0	0	0	0	0	0	0	0	0	0	0	1	0	1	0	0	0	0	0	0	1	0	0	1	0	0	0	0	redundant	74.72	6.593	0.388	31420	2048808	Bacteria	Marinisomatota	Marinisomatia	Marinisomatales	TCS55	TCS55	NA
ODZ_18_MAG_13	AMALJGI-DNA-18	ETNP	0	0	0	0	0	0	0	0	0	0	0	0	0	0	0	0	0	0	0	0	0	0	0	1	0	0	1	0	0	0	0	redundant	50.2	5.142	0.607	1739	2673546	Bacteria	Verrucomicrobiota	Verrucomicrobiae	Verrucomicrobiales	Akkermansiaceae	Roseibacillus_B	Roseibacillus_B sp002501065
ODZ_18_MAG_14	AMALJGI-DNA-18	ETNP	0	0	0	0	0	0	0	0	0	0	0	0	1	0	0	0	0	0	0	0	0	0	0	0	0	0	0	0	0	0	0	dereplicated	79.51	1.675	0.513	22961	1538703	Bacteria	Cyanobacteria	Cyanobacteriia	PCC-6307	Cyanobiaceae	NA	NA
ODZ_18_MAG_15	AMALJGI-DNA-18	ETNP	0	0	0	0	0	0	0	0	0	0	0	0	0	0	0	0	0	0	0	0	0	0	0	0	0	0	0	0	0	0	0	redundant	55.46	1.866	0.437	10412	939795	Archaea	Thermoplasmatota	Poseidoniia_A	Poseidoniales	Thalassarchaeaceae	MGIIb-O1	NA
ODZ_18_MAG_16	AMALJGI-DNA-18	ETNP	1	0	0	0	1	1	1	0	0	0	0	0	0	0	0	0	2	0	1	0	1	2	1	1	1	1	3	1	1	0	0	dereplicated	90.84	0	0.426	37553	2706437	Bacteria	SAR324	SAR324	SAR324	NAC60-12	Arctic96AD-7	Arctic96AD-7 sp002685535
ODZ_18_MAG_17	AMALJGI-DNA-18	ETNP	1	0	0	0	0	0	0	0	0	0	0	0	1	0	0	0	1	0	0	0	0	0	0	0	0	0	0	0	0	0	0	dereplicated	83.74	0.135	0.507	20810	1675066	Bacteria	Cyanobacteria	Cyanobacteriia	PCC-6307	Cyanobiaceae	NA	NA
ODZ_18_MAG_18	AMALJGI-DNA-18	ETNP	0	0	0	0	0	0	0	0	0	0	0	0	0	0	0	0	0	0	0	0	0	0	0	0	0	0	0	0	0	0	0	redundant	55.36	0	0.447	5590	1309287	Bacteria	Marinisomatota	Marinisomatia	Marinisomatales	UBA1611	UBA2134	UBA2134 sp002471805
ODZ_18_MAG_19	AMALJGI-DNA-18	ETNP	0	0	0	0	1	1	0	0	0	0	0	0	0	0	0	0	1	0	0	0	0	0	0	0	0	0	0	0	0	0	0	dereplicated	51.9	8.23	0.481	1664	1647605	Bacteria	Proteobacteria	Gammaproteobacteria	Pseudomonadales	Nitrincolaceae	ASP10-02a	NA
ODZ_18_MAG_2	AMALJGI-DNA-18	ETNP	0	0	0	0	0	0	0	0	0	0	0	0	0	0	0	0	0	0	0	0	0	0	0	0	0	0	0	0	0	0	0	redundant	87.17	0.427	0.427	78808	1853166	Bacteria	Actinobacteriota	Acidimicrobiia	Acidimicrobiales	MedAcidi-G1	MedAcidi-G1	MedAcidi-G1 sp002729765
ODZ_18_MAG_20	AMALJGI-DNA-18	ETNP	0	1	0	0	0	0	0	0	0	0	0	0	0	0	1	0	1	0	0	0	0	0	0	1	0	0	1	0	0	0	0	dereplicated	50.31	3.448	0.405	12205	2338896	Bacteria	Marinisomatota	Marinisomatia	Marinisomatales	UBA1611	GCA-002718655	NA
ODZ_18_MAG_3	AMALJGI-DNA-18	ETNP	0	1	0	0	1	1	0	0	0	0	0	0	0	0	0	0	2	0	0	0	0	0	0	0	0	0	0	0	0	0	0	dereplicated	77.05	9.05	0.389	13706	1577064	Bacteria	Proteobacteria	Gammaproteobacteria	PS1	Thioglobaceae	Thioglobus	Thioglobus sp002729805
ODZ_18_MAG_4	AMALJGI-DNA-18	ETNP	0	1	0	0	1	1	0	0	0	0	0	0	0	0	0	0	2	1	1	1	1	3	1	1	0	0	1	0	1	0	0	dereplicated	93.77	2.41	0.476	35774	2753708	Bacteria	Proteobacteria	Gammaproteobacteria	Pseudomonadales	Nitrincolaceae	ASP10-02a	NA
ODZ_18_MAG_5	AMALJGI-DNA-18	ETNP	0	0	0	0	0	0	0	0	0	0	0	0	0	0	0	0	0	0	0	0	0	0	0	0	0	0	0	0	0	0	0	redundant	68.37	1.282	0.653	35381	1829642	Bacteria	Actinobacteriota	Acidimicrobiia	Acidimicrobiales	MedAcidi-G1	UBA9410	NA
ODZ_18_MAG_6	AMALJGI-DNA-18	ETNP	0	0	0	0	0	0	0	0	0	0	0	0	0	0	0	0	0	0	0	0	0	0	0	0	0	0	0	0	0	0	0	dereplicated	78.4	0.8	0.445	14497	1395163	Archaea	Thermoplasmatota	Poseidoniia_A	Poseidoniales	Thalassarchaeaceae	MGIIb-O1	MGIIb-O1 sp12570u
ODZ_18_MAG_7	AMALJGI-DNA-18	ETNP	0	0	0	0	0	0	0	0	0	0	0	0	0	0	0	0	0	0	0	0	0	0	0	0	0	0	0	0	0	0	0	redundant	88.88	2.991	0.451	48080	2045350	Bacteria	Actinobacteriota	Acidimicrobiia	Acidimicrobiales	UBA8592	MedAcidi-G2A	NA
ODZ_18_MAG_8	AMALJGI-DNA-18	ETNP	0	1	0	0	1	1	0	0	0	0	0	0	0	0	0	0	2	0	0	0	0	0	0	0	0	0	0	0	0	0	0	redundant	73.57	1.422	0.4	31407	1325826	Bacteria	Proteobacteria	Gammaproteobacteria	UBA11654	UBA11654	UBA11654	UBA11654 sp002717445
ODZ_18_MAG_9	AMALJGI-DNA-18	ETNP	0	0	1	0	1	1	0	0	0	0	0	0	0	0	0	0	2	0	0	0	0	0	0	0	0	0	0	0	0	0	0	dereplicated	50.71	0.223	0.361	17001	1075345	Bacteria	Proteobacteria	Gammaproteobacteria	SAR86	SAR86	GCA-2730855	NA
ODZ_2_MAG_1	AMALJGI-DNA-2	ETNP	0	0	0	0	0	0	0	0	0	0	0	0	0	0	1	0	0	0	0	0	0	0	0	0	0	0	0	0	0	1	1	dereplicated	94.8	4.4	0.457	40444	3585932	Archaea	Thermoplasmatota	EX4484-6	NA	NA	NA	NA
ODZ_2_MAG_10	AMALJGI-DNA-2	ETNP	0	0	0	0	0	0	0	0	0	0	0	0	1	0	0	0	0	0	0	0	0	0	0	0	0	0	0	0	0	0	0	dereplicated	90.22	5.48	0.505	10276	1859809	Bacteria	Cyanobacteria	Cyanobacteriia	PCC-6307	Cyanobiaceae	NA	NA
ODZ_2_MAG_100	AMALJGI-DNA-2	ETNP	0	0	0	0	0	0	0	0	0	0	0	0	0	0	0	0	0	0	0	0	0	0	0	1	1	1	3	1	1	0	0	dereplicated	86.53	0	0.611	8526	3064934	Bacteria	Planctomycetota	Phycisphaerae	Phycisphaerales	Phycisphaeraceae	ARS1224	ARS1224 sp002688155
ODZ_2_MAG_101	AMALJGI-DNA-2	ETNP	0	0	0	0	0	0	0	0	0	0	0	0	0	0	0	0	0	0	0	0	0	0	0	0	0	0	0	0	0	0	0	redundant	89.01	6.074	0.337	25436	913700	Archaea	Nanoarchaeota	Nanoarchaeia	Woesearchaeales	GW2011-AR4	GCA-2688925	NA
ODZ_2_MAG_102	AMALJGI-DNA-2	ETNP	0	1	0	0	1	0	1	0	1	0	0	0	0	0	0	0	2	0	1	0	0	1	0	0	0	0	0	0	0	0	0	redundant	78.03	2.086	0.56	19103	2267557	Bacteria	Proteobacteria	Gammaproteobacteria	GCA-2729495	GCA-2729495	GCA-2729495	GCA-2729495 sp002729495
ODZ_2_MAG_103	AMALJGI-DNA-2	ETNP	0	1	0	0	0	0	0	0	0	0	0	0	0	0	0	0	1	0	0	0	0	0	0	0	0	0	0	0	0	0	0	redundant	91.45	3.846	0.645	81396	2127130	Bacteria	Actinobacteriota	Acidimicrobiia	Acidimicrobiales	MedAcidi-G1	UBA3125	UBA3125 sp002365325
ODZ_2_MAG_105	AMALJGI-DNA-2	ETNP	0	0	1	0	0	0	0	0	0	0	0	0	0	0	1	0	1	0	0	0	0	0	0	0	0	0	0	0	0	0	0	dereplicated	58.02	2.867	0.47	2326	2474499	Bacteria	Desulfobacterota	Desulfobacteria	Desulfatiglandales	HGW-15	NA	NA
ODZ_2_MAG_106	AMALJGI-DNA-2	ETNP	0	1	0	0	0	0	0	0	0	0	0	0	0	0	0	0	1	0	0	0	0	0	0	0	0	0	0	0	0	0	0	redundant	97.72	0.206	0.605	67826	2366201	Bacteria	Planctomycetota	Phycisphaerae	Phycisphaerales	SM1A02	UBA12567	UBA12567 sp003520025
ODZ_2_MAG_107	AMALJGI-DNA-2	ETNP	0	1	0	0	0	0	0	0	0	0	0	0	0	0	0	0	1	0	0	0	0	0	0	0	0	0	0	0	0	0	0	dereplicated	82.34	0	0.522	10955	1387918	Bacteria	Chloroflexota	Dehalococcoidia	Dehalococcoidales	UBA2162	GCA-2685815	GCA-2685815 sp002685815
ODZ_2_MAG_108	AMALJGI-DNA-2	ETNP	0	0	0	0	1	0	1	0	0	1	0	1	0	0	0	0	1	0	0	0	0	0	0	0	0	1	1	0	0	0	0	dereplicated	59.91	6.983	0.581	3711	2405696	Bacteria	Proteobacteria	Gammaproteobacteria	Ga0077536	Ga0077536	UBA11873	NA
ODZ_2_MAG_11	AMALJGI-DNA-2	ETNP	0	0	0	0	0	0	0	0	0	0	0	0	0	0	0	0	0	0	0	1	0	1	0	1	0	0	1	0	0	0	0	dereplicated	51.35	4.659	0.598	1841	2830098	Bacteria	Proteobacteria	Alphaproteobacteria	Rhodospirillales	NA	NA	NA
ODZ_2_MAG_12	AMALJGI-DNA-2	ETNP	0	0	0	0	0	0	0	0	0	0	0	0	0	0	0	0	0	0	0	0	0	0	0	1	0	0	1	0	0	0	0	dereplicated	80.2	0	0.364	6054	1639163	Bacteria	Marinisomatota	Marinisomatia	SCGC-AAA003-L08	D37C17	D37C17	NA
ODZ_2_MAG_13	AMALJGI-DNA-2	ETNP	0	0	0	0	0	0	0	0	0	0	0	0	0	0	0	0	0	0	0	0	0	0	0	0	0	0	0	0	0	0	0	redundant	70.97	0.783	0.372	21901	427856	Bacteria	Patescibacteria	Paceibacteria	UBA9983_A	GCA-002724975	GCA-002724975	GCA-002724975 sp002724975
ODZ_2_MAG_14	AMALJGI-DNA-2	ETNP	0	0	0	0	1	0	1	0	0	0	0	0	0	0	0	0	1	0	0	0	0	0	0	0	0	0	0	0	0	0	0	redundant	94.66	1.307	0.507	56992	1938254	Bacteria	Proteobacteria	Gammaproteobacteria	Arenicellales	UBA5680	UBA5680	UBA5680 sp002420425
ODZ_2_MAG_15	AMALJGI-DNA-2	ETNP	0	0	0	0	0	0	0	0	0	0	0	0	0	0	0	0	0	0	0	0	0	0	0	0	0	0	0	0	0	0	0	dereplicated	82.44	7.52	0.533	7753	3294335	Bacteria	Proteobacteria	Gammaproteobacteria	Arenicellales	UBA868	UBA11791	UBA11791 sp012960345
ODZ_2_MAG_16	AMALJGI-DNA-2	ETNP	1	0	0	0	0	0	0	0	0	0	0	0	0	0	0	0	1	0	1	1	1	3	1	1	1	1	3	1	1	0	0	redundant	98.91	3.26	0.661	27424	4504616	Bacteria	Proteobacteria	Alphaproteobacteria	UBA2966	UBA2966	GCA-2690215	NA
ODZ_2_MAG_17	AMALJGI-DNA-2	ETNP	0	0	0	0	0	0	0	0	0	0	0	0	0	0	1	0	0	0	0	0	0	0	0	0	0	0	0	0	0	0	0	redundant	80.15	0	0.439	11830	1860953	Bacteria	Marinisomatota	Marinisomatia	Marinisomatales	UBA1611	UBA2134	UBA2134 sp002471805
ODZ_2_MAG_19	AMALJGI-DNA-2	ETNP	0	0	0	0	0	0	0	0	0	0	0	0	0	0	0	0	0	0	0	0	0	0	0	0	0	0	0	0	0	0	0	dereplicated	61.11	0	0.553	5253	1280666	Bacteria	Chloroflexota	Dehalococcoidia	UBA2985	UBA2985	VEXC01	NA
ODZ_2_MAG_2	AMALJGI-DNA-2	ETNP	0	0	0	0	0	0	0	1	0	0	0	0	0	0	0	0	1	0	0	0	0	0	0	0	0	0	0	0	0	0	0	redundant	71.91	0.854	0.593	4064	1688425	Bacteria	Actinobacteriota	Acidimicrobiia	Acidimicrobiales	MedAcidi-G1	UBA3125	UBA3125 sp002726315
ODZ_2_MAG_20	AMALJGI-DNA-2	ETNP	0	0	1	0	1	1	1	0	1	0	0	0	0	0	0	0	2	0	0	0	0	0	0	0	0	0	0	0	0	0	0	redundant	92.4	8.833	0.496	19431	4588484	Bacteria	Proteobacteria	Gammaproteobacteria	Pseudomonadales	Pseudohongiellaceae	UBA9145	UBA9145 sp002726595
ODZ_2_MAG_21	AMALJGI-DNA-2	ETNP	0	0	0	0	1	0	1	0	0	0	0	0	0	0	0	0	1	0	0	0	0	0	0	0	0	0	0	0	0	0	0	dereplicated	79.89	3.96	0.584	10370	2624091	Bacteria	Chloroflexota	Dehalococcoidia	SAR202	VXLM01	NA	NA
ODZ_2_MAG_22	AMALJGI-DNA-2	ETNP	0	0	0	0	0	0	0	0	0	0	0	0	0	0	0	0	0	0	1	1	1	3	1	0	0	0	0	0	1	0	0	redundant	96.55	9.874	0.565	24915	4102945	Bacteria	Proteobacteria	Gammaproteobacteria	Arenicellales	UBA868	UBA9619	UBA9619 sp002718155
ODZ_2_MAG_23	AMALJGI-DNA-2	ETNP	0	0	0	0	1	0	1	0	0	0	0	0	0	0	0	0	1	0	0	0	0	0	0	0	0	0	0	0	0	0	0	dereplicated	81.78	1.98	0.589	6939	1726658	Bacteria	Chloroflexota	Dehalococcoidia	JdFR-54	NA	NA	NA
ODZ_2_MAG_24	AMALJGI-DNA-2	ETNP	0	0	0	0	0	0	0	0	0	0	0	0	0	0	0	0	0	0	0	0	0	0	0	0	0	0	0	0	0	0	0	redundant	96.58	5.128	0.684	60848	2339988	Bacteria	Actinobacteriota	Acidimicrobiia	Acidimicrobiales	MedAcidi-G1	S20-B6	S20-B6 sp002329075
ODZ_2_MAG_25	AMALJGI-DNA-2	ETNP	1	0	1	0	0	0	0	0	0	0	0	0	1	0	1	0	2	0	1	1	1	3	1	0	0	0	0	0	1	0	0	dereplicated	98.29	4.545	0.564	14835	12980992	Bacteria	Planctomycetota	NA	NA	NA	NA	NA
ODZ_2_MAG_26	AMALJGI-DNA-2	ETNP	0	0	0	0	1	0	1	0	0	0	0	0	0	0	0	0	1	1	1	1	1	3	1	1	1	1	3	1	1	0	0	redundant	91.31	0.84	0.459	64027	4434000	Bacteria	SAR324	SAR324	SAR324	NAC60-12	UBA1014	UBA1014 sp002683785
ODZ_2_MAG_27	AMALJGI-DNA-2	ETNP	0	0	0	0	0	0	0	0	0	0	0	0	0	0	0	0	0	0	0	0	0	0	0	0	0	0	0	0	0	0	0	dereplicated	54.97	3.466	0.457	4542	1272154	Archaea	Thermoplasmatota	Poseidoniia_A	Poseidoniales	Thalassarchaeaceae	MGIIb-Q1	NA
ODZ_2_MAG_28	AMALJGI-DNA-2	ETNP	0	0	0	0	0	0	0	0	0	0	0	0	0	0	0	0	0	0	0	0	0	0	0	0	0	0	0	0	0	0	0	dereplicated	58.95	0	0.452	10958	685430	Bacteria	Chloroflexota	Dehalococcoidia	Dehalococcoidales	ARS1013	ARS1013	NA
ODZ_2_MAG_29	AMALJGI-DNA-2	ETNP	1	0	0	0	1	0	1	0	0	0	0	0	0	0	0	0	2	0	0	0	0	0	0	0	0	0	0	0	0	0	0	redundant	91.97	2.439	0.582	38994	2399712	Bacteria	Proteobacteria	Gammaproteobacteria	Arenicellales	UBA868	UBA12578	UBA12578 sp002729195
ODZ_2_MAG_3	AMALJGI-DNA-2	ETNP	0	0	0	0	1	1	0	0	0	0	0	0	0	0	1	0	1	0	0	0	0	0	0	0	0	0	0	0	0	0	0	redundant	97.68	1.98	0.603	55282	3715119	Bacteria	Chloroflexota	Dehalococcoidia	SAR202	UBA11138	UBA2160	NA
ODZ_2_MAG_30	AMALJGI-DNA-2	ETNP	0	0	0	0	0	0	0	0	0	0	0	0	0	0	1	0	0	0	0	0	0	0	0	0	0	0	0	0	0	0	0	redundant	97.19	0.99	0.626	60865	3598791	Bacteria	Chloroflexota	Dehalococcoidia	UBA3495	UBA3495	NA	NA
ODZ_2_MAG_31	AMALJGI-DNA-2	ETNP	0	0	0	0	0	0	0	0	0	0	0	0	0	0	1	0	0	0	0	0	0	0	0	0	0	0	0	0	0	0	0	dereplicated	94.15	3.341	0.635	7243	4291651	Bacteria	Nitrospinota_A	UBA8248	NA	NA	NA	NA
ODZ_2_MAG_32	AMALJGI-DNA-2	ETNP	0	0	0	0	0	0	0	0	0	0	0	0	0	0	0	0	0	0	0	0	0	0	0	0	0	0	0	0	0	0	0	redundant	69.42	0.437	0.518	2577	1657640	Bacteria	Planctomycetota	UBA1135	UBA1135	UBA1135	UBA7888	UBA7888 sp002500505
ODZ_2_MAG_33	AMALJGI-DNA-2	ETNP	0	0	0	0	0	0	0	0	0	0	0	0	0	0	0	0	0	0	0	0	0	0	0	0	0	0	0	0	0	0	0	dereplicated	64.66	0	0.558	2446	2051356	Bacteria	Latescibacterota	Latescibacteria	MWCZ01	NA	NA	NA
ODZ_2_MAG_34	AMALJGI-DNA-2	ETNP	0	0	0	0	0	0	0	0	0	0	0	0	0	0	0	0	0	0	0	0	0	0	0	0	0	0	0	0	0	0	0	redundant	83.85	0.678	0.397	45141	1702551	Bacteria	Marinisomatota	Marinisomatia	Marinisomatales	UBA8229	UBA8229	UBA8229 sp002726775
ODZ_2_MAG_35	AMALJGI-DNA-2	ETNP	0	0	0	0	0	0	0	0	0	0	0	0	0	0	0	0	0	0	1	0	0	1	0	0	0	0	0	0	0	0	0	redundant	91.39	0	0.669	103081	3492257	Bacteria	Myxococcota	UBA9160	UBA9160	SMWR01	GCA-2729515	GCA-2729515 sp002729515
ODZ_2_MAG_36	AMALJGI-DNA-2	ETNP	0	0	0	0	0	0	0	0	0	0	0	0	0	0	0	0	0	0	0	0	0	0	0	0	0	0	0	0	0	0	0	redundant	56.03	1.724	0.653	6039	2309702	Bacteria	Proteobacteria	Alphaproteobacteria	Rhodospirillales	2-12-FULL-67-15	NA	NA
ODZ_2_MAG_37	AMALJGI-DNA-2	ETNP	0	1	0	0	1	1	0	0	0	0	0	0	0	0	0	0	2	0	0	0	0	0	0	0	0	0	0	0	0	0	0	dereplicated	84.72	2.649	0.371	27351	1509521	Bacteria	Proteobacteria	Gammaproteobacteria	PS1	Thioglobaceae	NA	NA
ODZ_2_MAG_38	AMALJGI-DNA-2	ETNP	0	0	0	0	0	0	0	0	0	0	0	0	0	0	0	0	0	0	0	0	0	0	0	0	0	0	0	0	0	0	0	dereplicated	54.62	6.426	0.665	2840	1510414	Bacteria	Planctomycetota	Brocadiae	SM23-32	SM23-32	NA	NA
ODZ_2_MAG_39	AMALJGI-DNA-2	ETNP	0	0	0	0	0	0	0	0	0	0	0	0	0	0	0	0	0	0	0	0	0	0	0	0	0	1	1	0	0	0	0	dereplicated	52.32	9.041	0.538	2615	1552349	Bacteria	Proteobacteria	Alphaproteobacteria	Rhodospirillales	UBA2165	GCA-2725625	NA
ODZ_2_MAG_4	AMALJGI-DNA-2	ETNP	0	0	0	0	0	0	0	0	0	0	0	0	0	0	0	0	0	0	0	0	0	0	0	0	0	0	0	0	0	0	0	redundant	90.16	2.364	0.595	14374	3127314	Bacteria	Verrucomicrobiota	Verrucomicrobiae	Pedosphaerales	UBA1096	UBA1096	NA
ODZ_2_MAG_40	AMALJGI-DNA-2	ETNP	1	0	0	0	0	0	0	0	0	0	0	0	0	0	0	0	1	0	0	0	0	0	0	0	0	0	0	0	0	0	0	redundant	78.65	6.402	0.544	19817	2582230	Bacteria	Proteobacteria	Gammaproteobacteria	Arenicellales	UBA868	GCA-2726415	NA
ODZ_2_MAG_41	AMALJGI-DNA-2	ETNP	0	1	0	0	0	0	0	0	0	0	0	0	0	0	0	0	1	0	0	0	0	0	0	0	0	0	0	0	0	0	0	dereplicated	81.52	1.844	0.478	7416	1929255	Archaea	Thermoplasmatota	Poseidoniia_A	Poseidoniales	Poseidoniaceae	UBA226	NA
ODZ_2_MAG_42	AMALJGI-DNA-2	ETNP	0	0	0	0	0	0	0	0	0	0	0	0	0	0	0	0	0	0	0	0	0	0	0	0	0	0	0	0	0	0	0	dereplicated	81.75	0	0.527	6853	1071246	Bacteria	Chloroflexota	Dehalococcoidia	Dehalococcoidales	RBG-16-60-22	GCA-2688435	GCA-2688435 sp002688435
ODZ_2_MAG_43	AMALJGI-DNA-2	ETNP	0	0	0	0	0	0	0	0	1	0	0	0	0	0	0	0	0	0	0	0	0	0	0	0	0	0	0	0	0	0	0	redundant	85.22	2.21	0.557	50018	1413909	Bacteria	Proteobacteria	Alphaproteobacteria	UBA11136	UBA11136	UBA11136	NA
ODZ_2_MAG_44	AMALJGI-DNA-2	ETNP	0	0	0	0	0	0	0	0	1	0	0	0	0	0	0	0	0	0	1	1	0	2	0	0	0	0	0	0	0	0	0	redundant	50.84	5.197	0.57	2564	4290867	Bacteria	Planctomycetota	Planctomycetes	Pirellulales	Pirellulaceae	ARS98	NA
ODZ_2_MAG_45	AMALJGI-DNA-2	ETNP	0	0	0	0	0	0	0	0	0	0	0	0	0	0	1	0	0	0	0	0	0	0	0	0	0	0	0	0	0	0	0	dereplicated	98.67	0	0.533	42604	2253711	Bacteria	Chloroflexota	Dehalococcoidia	UBA1151	Bin127	UBA1328	UBA1328 sp002501045
ODZ_2_MAG_46	AMALJGI-DNA-2	ETNP	1	0	0	0	0	0	0	0	0	0	0	0	0	0	0	0	1	0	0	0	0	0	0	0	0	0	0	0	0	0	0	dereplicated	53.33	1.605	0.556	2954	2408804	Bacteria	Verrucomicrobiota	Verrucomicrobiae	Pedosphaerales	UBA1100	UBA6614	NA
ODZ_2_MAG_47	AMALJGI-DNA-2	ETNP	0	0	0	0	1	0	1	0	0	0	0	0	0	0	0	0	1	0	0	0	0	0	0	0	0	1	1	0	0	0	0	dereplicated	98.19	1.304	0.586	70277	4739588	Bacteria	Proteobacteria	Alphaproteobacteria	GCA-2731375	GCA-2731375	GCA-2731375	GCA-2731375 sp002731375
ODZ_2_MAG_48	AMALJGI-DNA-2	ETNP	1	0	0	0	1	0	1	1	0	0	0	0	0	0	1	0	3	1	0	0	0	0	0	1	1	1	3	1	1	0	0	redundant	71.89	2.197	0.639	27905	5769977	Bacteria	Latescibacterota	UBA2968	UBA8231	UBA8231	UBA8231	UBA8231 sp002726335
ODZ_2_MAG_49	AMALJGI-DNA-2	ETNP	0	0	0	0	0	0	0	0	0	0	0	0	0	0	0	0	0	1	0	1	0	1	0	1	0	1	2	1	1	0	0	dereplicated	75.31	2.911	0.494	2621	5394240	Bacteria	Latescibacterota	UBA2968	UBA2968	UBA2968	VXRD01	NA
ODZ_2_MAG_5	AMALJGI-DNA-2	ETNP	0	1	0	0	0	0	0	0	0	0	0	0	0	0	0	0	1	0	0	0	0	0	0	0	0	0	0	0	0	0	0	dereplicated	96.91	1.243	0.613	99621	2643925	Bacteria	Proteobacteria	Alphaproteobacteria	UBA7887	UBA7887	UBA7887	UBA7887 sp002501105
ODZ_2_MAG_50	AMALJGI-DNA-2	ETNP	0	1	0	0	1	0	1	0	1	0	0	0	0	0	0	0	2	0	0	0	0	0	0	0	0	0	0	0	0	0	0	redundant	92.4	9.922	0.488	55352	4450539	Bacteria	Proteobacteria	Gammaproteobacteria	Pseudomonadales	HTCC2089	UBA4582	UBA4582 sp002725285
ODZ_2_MAG_51	AMALJGI-DNA-2	ETNP	0	0	0	0	0	0	0	0	0	0	0	0	0	0	0	0	0	0	0	0	0	0	0	0	0	0	0	0	0	0	0	redundant	91.45	1.709	0.645	69486	1780948	Bacteria	Actinobacteriota	Acidimicrobiia	Acidimicrobiales	MedAcidi-G1	UBA3125	UBA3125 sp002501135
ODZ_2_MAG_52	AMALJGI-DNA-2	ETNP	0	0	0	0	0	0	0	0	0	0	0	0	0	0	1	0	0	0	0	0	0	0	0	0	0	0	0	0	0	0	0	redundant	59.51	1.21	0.423	9413	1219775	Bacteria	Chloroflexota	Dehalococcoidia	SAR202	UBA826	UBA11996	UBA11996 sp002500485
ODZ_2_MAG_53	AMALJGI-DNA-2	ETNP	0	0	0	0	0	0	0	0	0	0	0	0	0	0	0	0	0	0	0	0	0	0	0	0	0	0	0	0	0	0	0	dereplicated	70.79	1.098	0.512	4586	4325278	Bacteria	Latescibacterota	JAAXHH01	JAAXHH01	JAAXHH01	NA	NA
ODZ_2_MAG_54	AMALJGI-DNA-2	ETNP	0	0	0	0	0	0	0	1	0	0	0	0	0	0	0	0	1	0	0	1	0	1	0	1	0	0	1	0	0	0	0	redundant	72.74	1.203	0.586	4024	4294546	Bacteria	Planctomycetota	Phycisphaerae	SM23-33	SM23-33	NA	NA
ODZ_2_MAG_55	AMALJGI-DNA-2	ETNP	0	1	0	0	0	0	0	0	0	0	0	0	0	0	0	0	1	0	0	0	0	0	0	1	0	0	1	0	0	0	0	redundant	76.82	1.098	0.386	10425	1150994	Bacteria	Marinisomatota	Marinisomatia	Marinisomatales	TCS55	UBA2126	UBA2126 sp002436185
ODZ_2_MAG_56	AMALJGI-DNA-2	ETNP	0	0	0	0	0	0	0	0	0	0	0	0	0	0	1	0	0	0	0	0	0	0	0	0	0	0	0	0	0	0	0	dereplicated	92.05	1.869	0.489	218483	1687772	Archaea	Thermoproteota	Bathyarchaeia	TCS64	TCS64	GCA-2726865	GCA-2726865 sp002726865
ODZ_2_MAG_57	AMALJGI-DNA-2	ETNP	0	0	0	0	0	0	0	0	0	0	0	0	0	0	0	0	0	0	0	0	0	0	0	0	0	0	0	0	0	0	0	dereplicated	98.67	0	0.614	338474	2513591	Bacteria	Chloroflexota	Dehalococcoidia	UBA1151	UBA1151	GCA-2730555	GCA-2730555 sp002730555
ODZ_2_MAG_58	AMALJGI-DNA-2	ETNP	0	0	0	0	0	0	0	0	0	0	0	0	0	1	0	0	0	0	0	0	0	0	0	1	0	0	1	0	0	0	0	dereplicated	85.71	1.648	0.393	9773	2203224	Bacteria	Marinisomatota	Marinisomatia	Marinisomatales	TCS55	TCS55	NA
ODZ_2_MAG_59	AMALJGI-DNA-2	ETNP	0	0	0	0	0	0	0	0	0	0	0	0	0	0	1	0	0	0	0	0	0	0	0	0	0	0	0	0	0	0	0	dereplicated	89.76	0.33	0.483	186328	994477	Bacteria	Chloroflexota	Dehalococcoidia	Dehalococcoidales	UBA2162	UBA2162	UBA2162 sp002335405
ODZ_2_MAG_6	AMALJGI-DNA-2	ETNP	0	0	0	0	0	0	0	0	0	0	0	0	0	0	0	0	0	0	0	0	0	0	0	1	0	0	1	0	0	0	0	redundant	68.61	4.56	0.468	21408	1919112	Bacteria	Marinisomatota	Marinisomatia	Marinisomatales	S15-B10	UBA2125	UBA2125 sp002329125
ODZ_2_MAG_60	AMALJGI-DNA-2	ETNP	0	1	1	0	0	0	0	0	0	0	0	0	0	0	0	0	2	0	0	0	0	0	0	0	0	0	0	0	0	1	1	dereplicated	83.29	0	0.574	150667	1752405	Archaea	Thermoplasmatota	Poseidoniia_A	Poseidoniales	Thalassarchaeaceae	MGIIb-O3	MGIIb-O3 sp002722735
ODZ_2_MAG_61	AMALJGI-DNA-2	ETNP	0	0	0	0	1	0	1	0	0	0	0	0	0	0	0	0	1	0	1	0	0	1	0	0	0	0	0	0	0	0	0	redundant	81.46	5.264	0.534	19105	2255173	Bacteria	Proteobacteria	Gammaproteobacteria	GCA-2729495	GCA-2729495	GCA-002729875	GCA-002729875 sp002729875
ODZ_2_MAG_62	AMALJGI-DNA-2	ETNP	0	0	0	0	0	0	0	0	0	0	0	0	0	0	0	0	0	0	0	0	1	1	0	0	0	0	0	0	0	0	0	redundant	61.55	3.448	0.657	4743	3576738	Bacteria	Acidobacteriota	Vicinamibacteria	Vicinamibacterales	UBA8438	UBA8438	UBA8438 sp002726085
ODZ_2_MAG_63	AMALJGI-DNA-2	ETNP	0	0	0	0	0	0	0	0	0	0	0	0	0	0	0	0	0	0	0	0	0	0	0	0	0	0	0	0	0	0	0	dereplicated	81.77	0.99	0.465	12563	2262847	Bacteria	Chloroflexota	Dehalococcoidia	UBA1151	Bin127	GCA-002725925	GCA-002725925 sp002687335
ODZ_2_MAG_64	AMALJGI-DNA-2	ETNP	1	0	0	0	0	0	0	0	0	0	0	0	0	0	0	0	1	0	0	0	0	0	0	0	0	0	0	0	0	0	0	dereplicated	84.42	2.169	0.613	11987	4939187	Bacteria	Verrucomicrobiota	Lentisphaeria	JABSQK01	NA	NA	NA
ODZ_2_MAG_65	AMALJGI-DNA-2	ETNP	0	0	0	0	0	0	0	1	0	0	0	0	0	0	1	0	1	0	0	0	0	0	0	0	0	0	0	0	0	0	0	dereplicated	98.07	1.81	0.671	45580	3173788	Bacteria	Acidobacteriota	Vicinamibacteria	Vicinamibacterales	UBA823	UBA2161	UBA2161 sp002730525
ODZ_2_MAG_66	AMALJGI-DNA-2	ETNP	0	0	0	0	0	0	0	0	0	0	0	0	0	0	0	0	0	0	0	0	0	0	0	1	1	1	3	1	1	0	0	redundant	72.8	3.946	0.602	8111	4662348	Bacteria	Latescibacterota	UBA2968	UBA8231	UBA8231	UBA12574	UBA12574 sp002712305
ODZ_2_MAG_67	AMALJGI-DNA-2	ETNP	0	0	0	0	0	0	0	0	0	0	0	0	0	0	0	0	0	0	0	0	0	0	0	1	0	0	1	0	0	0	0	redundant	59.4	8.991	0.363	8785	2049850	Bacteria	Marinisomatota	Marinisomatia	Marinisomatales	UBA8229	AB-629-J13	NA
ODZ_2_MAG_68	AMALJGI-DNA-2	ETNP	0	1	0	0	0	0	0	0	0	0	0	0	0	0	0	0	1	0	0	0	0	0	0	0	0	0	0	0	0	0	0	dereplicated	54.31	5.172	0.456	6473	1483168	Bacteria	Marinisomatota	Marinisomatia	Marinisomatales	UBA2128	NA	NA
ODZ_2_MAG_7	AMALJGI-DNA-2	ETNP	0	0	0	1	0	0	0	0	0	0	0	0	0	0	0	0	1	0	1	0	1	2	1	0	0	1	1	0	1	0	0	dereplicated	91.09	1.077	0.619	32865	3114608	Bacteria	Proteobacteria	Alphaproteobacteria	Rhodospirillales	2-02-FULL-58-16	NA	NA
ODZ_2_MAG_70	AMALJGI-DNA-2	ETNP	0	0	0	0	0	0	0	0	0	0	0	0	0	0	0	0	0	0	0	0	0	0	0	0	0	0	0	0	0	0	0	redundant	90.4	1.866	0.43	41478	1280507	Archaea	Thermoplasmatota	Poseidoniia_B	MGIII	CG-Epi1	CG-Epi1	CG-Epi1 sp002506485
ODZ_2_MAG_71	AMALJGI-DNA-2	ETNP	0	0	0	0	0	0	0	0	0	0	0	0	0	0	0	0	0	0	0	0	0	0	0	0	0	0	0	0	0	0	0	redundant	91.63	5.902	0.596	25934	2542468	Bacteria	Chloroflexota	Anaerolineae	Anaerolineales	UBA11657	NA	NA
ODZ_2_MAG_72	AMALJGI-DNA-2	ETNP	0	0	0	0	0	0	0	0	0	0	0	0	0	0	0	0	0	0	0	0	0	0	0	0	0	0	0	0	0	0	0	dereplicated	71.51	0	0.616	5006	1680641	Bacteria	Chloroflexota	Dehalococcoidia	UBA6926	UBA6926	NA	NA
ODZ_2_MAG_73	AMALJGI-DNA-2	ETNP	1	0	0	0	0	0	0	0	0	0	0	0	0	0	1	0	1	0	0	0	0	0	0	0	0	0	0	0	0	0	0	dereplicated	91.25	7.81	0.457	17789	2790073	Bacteria	Chloroflexota	Dehalococcoidia	SAR202	UBA826	UBA11795	UBA11795 sp002708065
ODZ_2_MAG_74	AMALJGI-DNA-2	ETNP	0	0	0	0	1	0	1	0	0	0	0	0	0	0	0	0	1	0	0	0	0	0	0	0	0	0	0	0	0	0	0	dereplicated	77.65	1.76	0.599	9506	1326048	Bacteria	Proteobacteria	Alphaproteobacteria	UBA11136	UBA11136	UBA11136	UBA11136 sp002686135
ODZ_2_MAG_75	AMALJGI-DNA-2	ETNP	0	0	0	0	0	0	0	0	0	0	0	0	0	0	0	0	0	0	0	0	0	0	0	0	1	0	1	0	0	0	0	dereplicated	78.16	0.242	0.493	11902	2921292	Bacteria	Proteobacteria	Alphaproteobacteria	Rhodospirillales	UBA2165	UBA2165	NA
ODZ_2_MAG_76	AMALJGI-DNA-2	ETNP	0	0	0	0	0	0	0	1	0	0	0	0	0	0	0	0	1	0	0	0	0	0	0	0	0	0	0	0	0	0	0	redundant	73.13	0	0.347	71086	769046	Archaea	Nanoarchaeota	Nanoarchaeia	Woesearchaeales	GW2011-AR4	GCA-2688925	GCA-2688925 sp002688925
ODZ_2_MAG_77	AMALJGI-DNA-2	ETNP	0	1	0	0	0	0	0	0	0	0	0	0	0	0	0	0	1	1	1	1	1	3	1	0	0	0	0	0	1	0	0	dereplicated	88.71	0.677	0.52	56385	2826415	Bacteria	Proteobacteria	Gammaproteobacteria	Arenicellales	UBA868	REDSEA-S09-B13	REDSEA-S09-B13 sp002731295
ODZ_2_MAG_78	AMALJGI-DNA-2	ETNP	1	0	0	0	0	0	0	0	0	0	0	0	0	0	0	0	1	0	1	1	1	3	1	1	1	1	3	1	1	0	0	redundant	87.56	0.887	0.431	21353	2453054	Bacteria	SAR324	SAR324	SAR324	NAC60-12	Arctic96AD-7	Arctic96AD-7 sp002685535
ODZ_2_MAG_79	AMALJGI-DNA-2	ETNP	0	0	0	0	0	0	0	0	0	0	0	0	0	0	0	0	0	0	0	0	0	0	0	1	1	1	3	1	1	0	0	dereplicated	72.38	2.907	0.595	5817	2239952	Bacteria	Planctomycetota	Phycisphaerae	SM23-33	SM23-33	NA	NA
ODZ_2_MAG_8	AMALJGI-DNA-2	ETNP	0	0	0	0	0	0	0	0	0	0	0	0	0	0	0	0	0	0	0	0	0	0	0	0	0	0	0	0	0	0	0	redundant	67.75	0	0.361	16018	598194	Archaea	Nanoarchaeota	Nanoarchaeia	Woesearchaeales	GCA-2687795	GCA-2687795	NA
ODZ_2_MAG_80	AMALJGI-DNA-2	ETNP	0	0	0	0	0	0	0	0	0	0	0	0	0	0	0	0	0	0	0	0	0	0	0	0	0	0	0	0	0	0	0	dereplicated	92.8	0.4	0.635	53030	1207938	Archaea	Thermoplasmatota	Poseidoniia_B	MGIII	CG-Epi1	UBA8886	UBA8886 sp002731655
ODZ_2_MAG_81	AMALJGI-DNA-2	ETNP	0	0	1	0	0	0	0	0	0	0	0	0	0	0	0	0	1	0	0	0	0	0	0	0	0	0	0	0	0	0	0	redundant	74.42	0	0.377	45986	455542	Bacteria	Patescibacteria	Paceibacteria	UBA9983_A	UBA2163	UBA2163	NA
ODZ_2_MAG_82	AMALJGI-DNA-2	ETNP	0	0	0	0	0	0	0	0	0	0	0	0	0	0	1	0	0	0	0	1	0	1	0	0	0	0	0	0	0	0	0	dereplicated	97	0	0.601	48787	3548052	Bacteria	Nitrospinota_A	UBA8248	UBA8248	UBA8248	UBA8248	UBA8248 sp002685755
ODZ_2_MAG_83	AMALJGI-DNA-2	ETNP	0	0	0	0	0	0	0	0	0	0	0	0	0	0	0	0	0	0	0	0	0	0	0	0	0	0	0	0	0	0	0	redundant	66.14	0	0.425	14091	941709	Bacteria	Patescibacteria	Gracilibacteria	Peribacterales	Peribacteraceae	UBA2144	NA
ODZ_2_MAG_84	AMALJGI-DNA-2	ETNP	0	0	0	0	0	0	0	1	0	0	0	0	0	0	1	0	1	0	0	0	0	0	0	0	0	0	0	0	0	0	0	dereplicated	58.17	0.97	0.369	27853	695719	Archaea	Thermoproteota	Nitrososphaeria	Nitrososphaerales	UBA141	NA	NA
ODZ_2_MAG_85	AMALJGI-DNA-2	ETNP	0	0	0	0	1	0	1	0	0	0	0	0	0	0	0	0	1	1	0	1	0	1	0	1	1	1	3	1	1	0	0	dereplicated	57.73	4.178	0.419	2904	1929699	Bacteria	SAR324	SAR324	SAR324	NAC60-12	Arctic96AD-7	NA
ODZ_2_MAG_86	AMALJGI-DNA-2	ETNP	0	0	0	0	0	0	0	0	0	0	0	0	0	0	0	0	0	0	0	0	0	0	0	0	0	0	0	0	0	0	0	dereplicated	77.95	0	0.471	51291	1448477	Archaea	Nanoarchaeota	Nanoarchaeia	Woesearchaeales	ARS49	GCA-2687275	NA
ODZ_2_MAG_87	AMALJGI-DNA-2	ETNP	0	0	0	0	0	0	0	0	0	0	0	0	0	0	0	0	0	0	1	0	1	2	1	1	0	1	2	1	1	0	0	dereplicated	86.69	0.995	0.662	7047	2454631	Bacteria	Proteobacteria	Alphaproteobacteria	Rhodospirillales	2-12-FULL-67-15	NA	NA
ODZ_2_MAG_89	AMALJGI-DNA-2	ETNP	1	0	0	0	0	0	0	0	0	0	0	0	0	0	0	0	1	0	0	0	0	0	0	0	0	0	0	0	0	0	0	redundant	76.66	1.36	0.606	4987	3668257	Bacteria	Verrucomicrobiota	Verrucomicrobiae	Verrucomicrobiales	Akkermansiaceae	Roseibacillus_B	Roseibacillus_B sp002501065
ODZ_2_MAG_9	AMALJGI-DNA-2	ETNP	0	0	0	0	0	0	0	0	0	0	0	0	0	0	0	0	0	0	1	0	0	1	0	0	0	0	0	0	0	0	0	redundant	51.72	8.777	0.485	6123	1499924	Bacteria	Nitrospinota	Nitrospinia	Nitrospinales	Nitrospinaceae	SCGCAAA288-L16	NA
ODZ_2_MAG_90	AMALJGI-DNA-2	ETNP	0	0	0	0	0	0	0	0	0	0	0	0	0	0	0	0	0	0	0	0	0	0	0	1	1	1	3	1	1	0	0	dereplicated	66.16	1.123	0.586	3161	2656716	Bacteria	Hydrogenedentota	Hydrogenedentia	Hydrogenedentiales	NA	NA	NA
ODZ_2_MAG_91	AMALJGI-DNA-2	ETNP	0	0	0	0	0	0	0	0	0	0	0	0	0	0	0	0	0	0	0	0	0	0	0	0	0	0	0	0	0	0	0	dereplicated	53.76	0.449	0.639	2859	1987443	Bacteria	Proteobacteria	Alphaproteobacteria	UBA828	UBA828	PTKB01	NA
ODZ_2_MAG_92	AMALJGI-DNA-2	ETNP	0	0	1	0	0	0	0	0	0	0	0	0	0	0	0	0	1	0	0	0	0	0	0	0	0	0	0	0	0	0	0	dereplicated	65.06	2	0.437	5632	1207112	Archaea	Thermoplasmatota	Poseidoniia_A	Poseidoniales	Thalassarchaeaceae	MGIIb-O1	NA
ODZ_2_MAG_93	AMALJGI-DNA-2	ETNP	0	0	0	0	0	0	0	0	0	0	0	0	0	0	0	0	0	0	0	0	0	0	0	0	0	0	0	0	0	0	0	dereplicated	78.87	0	0.388	23873	1348016	Bacteria	Chloroflexota	Dehalococcoidia	UBA1151	Bin127	GCA-2730795	GCA-2730795 sp002730795
ODZ_2_MAG_94	AMALJGI-DNA-2	ETNP	0	0	0	0	0	0	0	0	0	0	0	0	0	0	0	0	0	0	1	1	1	3	1	1	1	1	3	1	1	0	0	dereplicated	80.05	1.307	0.579	3978	2179894	Bacteria	SAR324	SAR324	SAR324	NAC60-12	UBA8110	UBA8110 sp002726945
ODZ_2_MAG_95	AMALJGI-DNA-2	ETNP	0	0	0	1	0	0	0	0	0	0	0	0	0	0	0	0	1	0	0	0	0	0	0	0	0	0	0	0	0	0	0	redundant	67.41	1.301	0.649	4400	2736707	Bacteria	Proteobacteria	Alphaproteobacteria	UBA2966	UBA2966	GCA-2690215	GCA-2690215 sp002690215
ODZ_2_MAG_96	AMALJGI-DNA-2	ETNP	0	0	0	0	0	0	0	0	0	0	0	0	0	0	0	0	0	0	0	0	0	0	0	0	0	0	0	0	0	0	0	redundant	81.2	0	0.581	31742	989926	Archaea	Thermoplasmatota	Poseidoniia_B	MGIII	CG-Epi1	UBA8886	UBA8886 sp002731905
ODZ_2_MAG_97	AMALJGI-DNA-2	ETNP	0	0	0	0	0	0	0	0	0	0	0	0	0	0	0	0	0	0	0	0	0	0	0	0	0	0	0	0	0	0	0	dereplicated	76.4	1.188	0.485	10463	2065188	Bacteria	Chloroflexota	Dehalococcoidia	SAR202	VXLM01	NA	NA
ODZ_2_MAG_98	AMALJGI-DNA-2	ETNP	0	0	1	0	0	0	0	0	0	0	0	0	0	0	1	0	1	0	0	0	0	0	0	0	0	0	0	0	0	0	0	redundant	75.97	0.284	0.384	18013	1874932	Bacteria	Nitrospinota	UBA9942	UBA9942	NA	NA	NA
ODZ_2_MAG_99	AMALJGI-DNA-2	ETNP	0	1	0	1	1	0	1	0	0	0	0	0	0	0	0	0	3	0	0	0	0	0	0	0	0	0	0	0	0	0	0	redundant	77.71	5.833	0.543	44249	4924918	Bacteria	Proteobacteria	Gammaproteobacteria	Pseudomonadales	HTCC2089	NA	NA
ODZ_20_MAG_1	AMALJGI-DNA-20	ETNP	0	0	0	0	0	0	0	0	0	0	0	0	0	0	0	0	0	0	0	0	0	0	0	0	0	0	0	0	0	0	0	redundant	86.4	0	0.64	41480	1089818	Archaea	Thermoplasmatota	Poseidoniia_B	MGIII	CG-Epi1	UBA8886	UBA8886 sp002731655
ODZ_20_MAG_10	AMALJGI-DNA-20	ETNP	1	1	0	0	1	1	0	0	0	0	0	0	1	0	0	0	3	1	1	1	1	3	1	1	1	1	3	1	1	0	0	dereplicated	98.2	1.346	0.378	59236	3325531	Bacteria	Proteobacteria	Gammaproteobacteria	Enterobacterales	Alteromonadaceae	Litorilituus	NA
ODZ_20_MAG_11	AMALJGI-DNA-20	ETNP	0	0	0	0	0	0	0	0	0	0	0	0	0	0	0	0	0	0	1	0	0	1	0	0	0	0	0	0	0	0	0	redundant	69.47	6.939	0.671	2160	2941385	Bacteria	Myxococcota	UBA9160	UBA9160	SMWR01	GCA-2729515	GCA-2729515 sp002729515
ODZ_20_MAG_12	AMALJGI-DNA-20	ETNP	0	0	0	0	0	0	0	0	0	0	0	0	0	0	0	0	0	0	0	0	0	0	0	0	0	0	0	0	0	0	0	dereplicated	66.04	2.702	0.61	4582	2151238	Bacteria	Verrucomicrobiota	Verrucomicrobiae	Pedosphaerales	UBA1096	UBA1096	NA
ODZ_20_MAG_13	AMALJGI-DNA-20	ETNP	0	0	0	0	0	0	0	0	0	0	0	0	0	0	0	0	0	0	0	0	0	0	0	0	0	0	0	0	0	0	0	dereplicated	63.33	1.862	0.5	2096	2002931	Bacteria	Proteobacteria	Alphaproteobacteria	Rhodospirillales	UBA2165	UBA2165	NA
ODZ_20_MAG_14	AMALJGI-DNA-20	ETNP	0	0	0	0	0	0	0	0	0	0	0	0	0	0	0	0	0	1	1	1	1	3	1	1	1	1	3	1	1	0	0	redundant	89.95	1.68	0.43	21575	2828995	Bacteria	SAR324	SAR324	SAR324	NAC60-12	Arctic96AD-7	Arctic96AD-7 sp002685535
ODZ_20_MAG_15	AMALJGI-DNA-20	ETNP	0	0	0	0	0	0	0	0	0	0	0	0	0	0	0	0	0	0	0	0	0	0	0	0	0	0	0	0	0	0	0	redundant	65.55	0.103	0.607	2426	1620368	Bacteria	Planctomycetota	Phycisphaerae	Phycisphaerales	SM1A02	UBA12567	UBA12567 sp003520025
ODZ_20_MAG_16	AMALJGI-DNA-20	ETNP	0	0	0	0	0	0	0	0	0	0	0	0	0	0	0	0	0	0	0	0	0	0	0	0	1	1	2	1	1	0	0	dereplicated	74.41	0.35	0.421	9938	1765827	Bacteria	SAR324	SAR324	SAR324	NAC60-12	Arctic96AD-7	Arctic96AD-7 sp002082305
ODZ_20_MAG_17	AMALJGI-DNA-20	ETNP	0	0	0	0	0	0	0	0	0	0	0	0	0	0	0	0	0	0	0	0	0	0	0	0	0	0	0	0	0	0	0	dereplicated	69.84	1.282	0.654	18195	1572200	Bacteria	Actinobacteriota	Acidimicrobiia	Acidimicrobiales	MedAcidi-G1	UBA3125	UBA3125 sp002365325
ODZ_20_MAG_18	AMALJGI-DNA-20	ETNP	0	0	0	0	1	0	1	0	1	0	0	0	0	0	0	0	1	1	1	1	1	3	1	0	0	0	0	0	1	0	0	redundant	63.28	3.591	0.488	8227	2670879	Bacteria	Proteobacteria	Gammaproteobacteria	Pseudomonadales	HTCC2089	UBA4582	UBA4582 sp002725285
ODZ_20_MAG_19	AMALJGI-DNA-20	ETNP	0	0	0	0	0	0	0	0	0	0	0	0	0	0	1	0	0	0	0	0	0	0	0	0	0	0	0	0	0	0	0	dereplicated	92.9	0.605	0.59	24336	2730442	Bacteria	Chloroflexota	Dehalococcoidia	UBA3495	UBA3495	UBA9611	UBA9611 sp002328185
ODZ_20_MAG_2	AMALJGI-DNA-20	ETNP	1	0	0	0	0	0	0	0	0	0	0	0	1	0	0	0	1	0	0	0	0	0	0	0	0	0	0	0	0	0	0	dereplicated	60.34	1.724	0.562	25596	1754420	Bacteria	Proteobacteria	Gammaproteobacteria	Arenicellales	UBA868	UBA12578	NA
ODZ_20_MAG_20	AMALJGI-DNA-20	ETNP	0	1	0	0	0	0	0	0	0	0	0	0	1	0	0	0	1	0	0	0	0	0	0	0	0	0	0	0	0	0	0	dereplicated	82.05	1.709	0.648	60195	2036992	Bacteria	Actinobacteriota	Acidimicrobiia	Acidimicrobiales	MedAcidi-G1	UBA3125	NA
ODZ_20_MAG_21	AMALJGI-DNA-20	ETNP	0	1	0	0	0	0	0	0	0	0	0	0	0	0	0	0	1	0	0	0	0	0	0	1	0	0	1	0	0	0	0	dereplicated	90.1	6.658	0.394	12692	2367189	Bacteria	Marinisomatota	Marinisomatia	Marinisomatales	TCS55	TCS55	NA
ODZ_20_MAG_22	AMALJGI-DNA-20	ETNP	0	0	0	0	0	0	0	0	0	0	0	0	0	0	0	0	0	0	0	0	0	0	0	0	0	0	0	0	0	0	0	dereplicated	65.86	6.024	0.274	13980	652335	Bacteria	Proteobacteria	Alphaproteobacteria	Pelagibacterales	Pelagibacteraceae	Pelagibacter	NA
ODZ_20_MAG_23	AMALJGI-DNA-20	ETNP	1	0	0	0	0	0	0	0	0	0	0	0	0	0	0	0	1	0	0	0	0	0	0	0	0	0	0	0	0	0	0	dereplicated	57.62	1.829	0.546	15298	1922344	Bacteria	Proteobacteria	Gammaproteobacteria	Arenicellales	UBA868	GCA-2726415	NA
ODZ_20_MAG_24	AMALJGI-DNA-20	ETNP	0	0	0	0	0	0	0	0	0	0	0	0	0	0	0	0	0	0	0	0	0	0	0	0	0	0	0	0	0	0	0	dereplicated	64.44	0.557	0.38	2573	1421756	Bacteria	Nitrospinota	UBA9942	NA	NA	NA	NA
ODZ_20_MAG_25	AMALJGI-DNA-20	ETNP	0	0	0	0	0	0	0	0	0	0	0	0	0	0	0	0	0	0	0	0	0	0	0	0	0	0	0	0	0	0	0	dereplicated	67.88	1.857	0.631	3837	1761185	Bacteria	Proteobacteria	Alphaproteobacteria	UBA7887	UBA7887	UBA7887	UBA7887 sp002501105
ODZ_20_MAG_26	AMALJGI-DNA-20	ETNP	0	0	0	0	0	0	0	0	0	0	0	0	0	0	0	0	0	0	0	0	0	0	0	0	0	0	0	0	0	0	0	redundant	71.46	0.869	0.6	14494	1131168	Bacteria	Proteobacteria	Alphaproteobacteria	UBA11136	UBA11136	UBA11136	UBA11136 sp002686135
ODZ_20_MAG_27	AMALJGI-DNA-20	ETNP	1	0	0	0	0	0	0	0	0	0	0	0	0	0	0	0	1	0	0	0	0	0	0	1	1	1	3	1	1	0	0	dereplicated	94.68	1.149	0.424	42155	1633058	Bacteria	Proteobacteria	Gammaproteobacteria	Methylococcales	Methylomonadaceae	OPU3-GD-OMZ	OPU3-GD-OMZ sp001901525
ODZ_20_MAG_28	AMALJGI-DNA-20	ETNP	0	0	0	0	0	0	0	0	0	0	0	0	0	0	0	0	0	0	0	0	0	0	0	1	0	0	1	0	0	0	0	redundant	87.84	3.425	0.463	37800	2384776	Bacteria	Marinisomatota	Marinisomatia	Marinisomatales	S15-B10	UBA2125	UBA2125 sp002329125
ODZ_20_MAG_29	AMALJGI-DNA-20	ETNP	0	0	0	0	0	0	0	0	0	0	0	0	0	0	0	0	0	0	0	0	0	0	0	0	0	1	1	0	0	0	0	dereplicated	64.36	1.521	0.615	2131	3174635	Bacteria	Proteobacteria	Alphaproteobacteria	GCA-2731375	GCA-2731375	GCA-2731375	NA
ODZ_20_MAG_30	AMALJGI-DNA-20	ETNP	0	0	0	0	0	0	0	0	0	0	0	0	0	0	0	0	0	0	0	0	0	0	0	0	0	0	0	0	0	0	0	redundant	80.28	1.676	0.51	3542	1457975	Bacteria	Proteobacteria	Gammaproteobacteria	Arenicellales	UBA5680	UBA5680	UBA5680 sp002420425
ODZ_20_MAG_31	AMALJGI-DNA-20	ETNP	0	0	0	0	0	0	0	0	0	0	0	0	0	0	1	1	0	0	0	0	0	0	0	0	0	0	0	0	0	0	0	dereplicated	55.37	4.545	0.399	9274	1099239	Bacteria	Planctomycetota	Brocadiae	Brocadiales	Scalinduaceae	Scalindua	NA
ODZ_20_MAG_32	AMALJGI-DNA-20	ETNP	0	0	0	0	0	0	0	0	0	0	0	0	0	0	0	0	0	0	0	0	0	0	0	0	0	0	0	0	0	0	0	dereplicated	56.02	2.4	0.595	7880	1089028	Archaea	Thermoplasmatota	Poseidoniia_A	Poseidoniales	Thalassarchaeaceae	Thalassarchaeum	Thalassarchaeum sp002507125
ODZ_20_MAG_33	AMALJGI-DNA-20	ETNP	0	0	0	0	0	0	0	1	0	0	0	0	0	0	0	0	1	0	0	0	0	0	0	0	0	0	0	0	0	0	0	dereplicated	87.17	2.396	0.32	4728	1475310	Bacteria	Bacteroidota	Bacteroidia	Flavobacteriales	BACL11	NA	NA
ODZ_20_MAG_34	AMALJGI-DNA-20	ETNP	0	0	0	0	0	0	0	0	0	0	0	0	0	0	0	0	0	0	0	0	0	0	0	0	0	0	0	0	0	0	0	redundant	71.6	0.8	0.587	16770	928363	Archaea	Thermoplasmatota	Poseidoniia_B	MGIII	CG-Epi1	UBA8886	UBA8886 sp002731905
ODZ_20_MAG_35	AMALJGI-DNA-20	ETNP	0	0	0	0	0	0	0	0	0	0	0	0	0	0	0	0	0	0	0	0	0	0	0	1	0	0	1	0	0	0	0	redundant	65.86	9.44	0.381	12764	1828212	Bacteria	Marinisomatota	Marinisomatia	Marinisomatales	UBA8229	UBA8229	NA
ODZ_20_MAG_36	AMALJGI-DNA-20	ETNP	0	0	0	0	0	0	0	0	0	0	0	0	0	0	0	0	0	0	0	0	0	0	0	1	1	1	3	1	1	0	0	dereplicated	70.03	2.564	0.499	11203	1406674	Bacteria	Nitrospinota	Nitrospinia	Nitrospinales	Nitrospinaceae	NA	NA
ODZ_20_MAG_37	AMALJGI-DNA-20	ETNP	1	1	1	0	0	0	0	0	0	1	0	1	0	0	0	0	3	0	0	0	0	0	0	0	0	0	0	0	0	0	0	dereplicated	95.63	2.298	0.416	69683	1717730	Bacteria	Proteobacteria	Gammaproteobacteria	Methylococcales	Methylomonadaceae	OPU3-GD-OMZ	NA
ODZ_20_MAG_38	AMALJGI-DNA-20	ETNP	0	0	0	0	0	0	0	0	0	0	0	0	0	0	0	0	0	0	0	0	0	0	0	0	0	0	0	0	0	0	0	dereplicated	65.05	0.854	0.689	101036	1389166	Bacteria	Actinobacteriota	Acidimicrobiia	Acidimicrobiales	MedAcidi-G1	S20-B6	S20-B6 sp002329075
ODZ_20_MAG_39	AMALJGI-DNA-20	ETNP	0	0	0	0	0	0	0	0	0	0	0	0	0	0	0	0	0	0	0	0	0	0	0	0	0	0	0	0	0	0	0	dereplicated	64.71	1.078	0.282	9269	518948	Archaea	Nanoarchaeota	Nanoarchaeia	Pacearchaeales	GW2011-AR1	NP1466	NP1466 sp002731115
ODZ_20_MAG_4	AMALJGI-DNA-20	ETNP	0	0	0	0	1	1	0	0	0	0	0	0	0	0	0	0	1	0	0	0	0	0	0	0	0	0	0	0	0	0	0	redundant	72.26	1.98	0.606	4262	2905136	Bacteria	Chloroflexota	Dehalococcoidia	SAR202	UBA11138	UBA2160	NA
ODZ_20_MAG_40	AMALJGI-DNA-20	ETNP	0	0	0	0	0	0	0	0	0	0	0	0	0	0	0	0	0	0	0	0	0	0	0	0	0	0	0	0	0	0	0	redundant	59.51	2.082	0.61	2111	1240188	Bacteria	Chloroflexota	Anaerolineae	Anaerolineales	UBA11657	NA	NA
ODZ_20_MAG_5	AMALJGI-DNA-20	ETNP	0	1	0	0	0	0	0	0	0	0	0	0	0	0	0	0	1	0	0	0	0	0	0	0	0	0	0	0	0	0	0	dereplicated	86.72	0.515	0.401	43632	1596605	Bacteria	Proteobacteria	Gammaproteobacteria	PS1	Thioglobaceae	Thioglobus	NA
ODZ_20_MAG_6	AMALJGI-DNA-20	ETNP	0	0	0	0	0	0	0	1	0	0	0	0	0	0	0	0	1	0	0	0	0	0	0	0	0	0	0	0	0	0	0	dereplicated	70.26	1.598	0.443	14241	1102414	Bacteria	Marinisomatota	Marinisomatia	Marinisomatales	UBA2128	UBA2128	UBA2128 sp002471865
ODZ_20_MAG_7	AMALJGI-DNA-20	ETNP	0	0	1	0	0	0	0	0	0	0	0	0	0	0	0	0	1	0	0	0	0	0	0	0	1	1	2	1	1	0	0	dereplicated	69.39	1.756	0.466	30375	1564153	Bacteria	Nitrospinota	Nitrospinia	Nitrospinales	Nitrospinaceae	SCGCAAA288-L16	NA
ODZ_20_MAG_8	AMALJGI-DNA-20	ETNP	0	0	0	0	0	0	0	0	0	0	0	0	0	0	0	0	0	0	0	0	0	0	0	0	0	0	0	0	0	0	0	dereplicated	54.77	3.658	0.59	32677	1767297	Bacteria	Proteobacteria	Gammaproteobacteria	Arenicellales	UBA868	UBA12578	UBA12578 sp002729195
ODZ_20_MAG_9	AMALJGI-DNA-20	ETNP	1	1	0	0	0	0	0	0	0	0	0	0	0	0	0	0	2	0	0	0	0	0	0	0	0	0	0	0	0	0	0	dereplicated	77.52	7.926	0.517	22925	3183402	Bacteria	Proteobacteria	Gammaproteobacteria	Arenicellales	UBA868	REDSEA-S09-B13	REDSEA-S09-B13 sp002731295
ODZ_3_MAG_1	AMALJGI-DNA-3	ETNP	0	0	0	0	0	0	0	0	0	0	0	0	0	0	0	0	0	0	0	0	0	0	0	0	0	0	0	0	0	0	0	redundant	98.67	0	0.614	166495	2432346	Bacteria	Chloroflexota	Dehalococcoidia	UBA1151	UBA1151	GCA-2730555	GCA-2730555 sp002730555
ODZ_3_MAG_10	AMALJGI-DNA-3	ETNP	0	0	0	0	0	0	0	0	0	0	0	0	0	0	0	0	0	0	0	0	0	0	0	0	0	0	0	0	0	0	0	redundant	69.63	0.33	0.522	6344	1194000	Bacteria	Chloroflexota	Dehalococcoidia	Dehalococcoidales	UBA2162	GCA-2685815	GCA-2685815 sp002685815
ODZ_3_MAG_11	AMALJGI-DNA-3	ETNP	0	0	0	0	0	0	0	0	0	0	0	0	0	0	0	0	0	0	0	0	0	0	0	0	0	0	0	0	0	0	0	redundant	90.4	0	0.638	24094	1049936	Archaea	Thermoplasmatota	Poseidoniia_B	MGIII	CG-Epi1	UBA8886	UBA8886 sp002731655
ODZ_3_MAG_12	AMALJGI-DNA-3	ETNP	0	0	0	0	0	0	0	1	0	0	0	0	0	0	0	0	1	0	0	0	0	0	0	0	0	0	0	0	0	0	0	redundant	52.47	8.345	0.517	1563	1924020	Bacteria	Planctomycetota	UBA1135	UBA1135	UBA1135	UBA7888	UBA7888 sp002500505
ODZ_3_MAG_13	AMALJGI-DNA-3	ETNP	0	0	0	0	0	0	0	0	0	0	0	0	0	0	0	0	0	0	0	0	0	0	0	0	0	0	0	0	0	0	0	redundant	96.59	0	0.605	22791	2395285	Bacteria	Planctomycetota	Phycisphaerae	Phycisphaerales	SM1A02	UBA12567	UBA12567 sp003520025
ODZ_3_MAG_14	AMALJGI-DNA-3	ETNP	0	0	0	0	0	0	0	0	0	0	0	0	0	0	0	0	0	0	0	0	0	0	0	0	0	0	0	0	0	0	0	dereplicated	78.46	1.617	0.357	16367	896806	Archaea	Nanoarchaeota	Nanoarchaeia	Woesearchaeales	GCA-2687795	GCA-2687795	NA
ODZ_3_MAG_15	AMALJGI-DNA-3	ETNP	1	0	0	0	0	0	0	0	0	0	0	0	0	0	0	0	1	0	0	0	0	0	0	0	0	0	0	0	0	0	0	redundant	89.8	1.72	0.617	15731	2447172	Bacteria	Proteobacteria	Alphaproteobacteria	UBA7887	UBA7887	UBA7887	UBA7887 sp002501105
ODZ_3_MAG_16	AMALJGI-DNA-3	ETNP	0	0	0	0	0	0	0	0	0	0	0	0	0	0	1	0	0	0	0	1	0	1	0	0	0	0	0	0	0	0	0	redundant	89.58	2.991	0.601	12581	3345699	Bacteria	Nitrospinota_A	UBA8248	UBA8248	UBA8248	UBA8248	UBA8248 sp002685755
ODZ_3_MAG_17	AMALJGI-DNA-3	ETNP	0	0	0	0	1	0	1	0	0	0	0	0	0	0	0	0	1	0	0	0	0	0	0	0	0	0	0	0	0	0	0	redundant	90.24	0.609	0.51	27543	1748736	Bacteria	Proteobacteria	Gammaproteobacteria	Arenicellales	UBA5680	UBA5680	UBA5680 sp002420425
ODZ_3_MAG_18	AMALJGI-DNA-3	ETNP	0	0	0	0	0	0	0	0	0	0	0	0	0	0	0	0	0	0	0	0	0	0	0	0	0	0	0	0	0	0	0	redundant	94.52	0.99	0.533	45809	2144658	Bacteria	Chloroflexota	Dehalococcoidia	UBA1151	Bin127	UBA1328	UBA1328 sp002501045
ODZ_3_MAG_19	AMALJGI-DNA-3	ETNP	1	0	0	0	1	0	1	1	0	0	0	0	0	0	0	0	3	1	1	1	1	3	1	1	1	1	3	1	1	0	0	dereplicated	92.15	0.84	0.457	35107	5048727	Bacteria	SAR324	SAR324	SAR324	NAC60-12	UBA1014	UBA1014 sp002683785
ODZ_3_MAG_2	AMALJGI-DNA-3	ETNP	1	0	0	0	0	0	0	0	0	0	0	0	0	0	0	0	1	0	0	0	0	0	0	0	0	0	0	0	0	0	0	redundant	93.8	4.878	0.583	14517	2537542	Bacteria	Proteobacteria	Gammaproteobacteria	Arenicellales	UBA868	UBA12578	UBA12578 sp002729195
ODZ_3_MAG_20	AMALJGI-DNA-3	ETNP	0	0	0	0	0	0	0	0	0	0	0	0	0	0	1	0	0	0	0	0	0	0	0	0	0	0	0	0	0	0	0	dereplicated	97.19	0.11	0.628	49037	3325046	Bacteria	Chloroflexota	Dehalococcoidia	UBA3495	UBA3495	NA	NA
ODZ_3_MAG_21	AMALJGI-DNA-3	ETNP	0	0	0	0	0	0	0	0	0	0	0	0	0	0	0	0	0	0	0	0	0	0	0	1	0	0	1	0	0	0	0	dereplicated	75.82	0.099	0.388	11798	1164668	Bacteria	Marinisomatota	Marinisomatia	Marinisomatales	TCS55	UBA2126	UBA2126 sp002436185
ODZ_3_MAG_22	AMALJGI-DNA-3	ETNP	0	0	0	0	0	0	0	0	0	0	0	0	0	0	0	0	0	0	0	0	0	0	0	0	0	0	0	0	0	0	0	redundant	95.72	8.974	0.682	50665	2494549	Bacteria	Actinobacteriota	Acidimicrobiia	Acidimicrobiales	MedAcidi-G1	S20-B6	S20-B6 sp002329075
ODZ_3_MAG_23	AMALJGI-DNA-3	ETNP	0	0	1	0	0	0	0	0	0	0	0	0	0	0	0	0	1	0	0	0	0	0	0	0	0	0	0	0	0	0	0	redundant	54.17	7.122	0.445	5194	720150	Bacteria	Patescibacteria	Gracilibacteria	Peribacterales	Peribacteraceae	UBA2170	NA
ODZ_3_MAG_24	AMALJGI-DNA-3	ETNP	0	0	0	0	0	0	0	0	0	0	0	0	0	0	0	0	0	0	0	0	0	0	0	0	0	0	0	0	0	0	0	redundant	75.57	1.401	0.34	8279	671499	Archaea	Nanoarchaeota	Nanoarchaeia	Woesearchaeales	GW2011-AR4	GCA-2688925	NA
ODZ_3_MAG_25	AMALJGI-DNA-3	ETNP	0	1	0	0	0	0	0	0	0	0	0	0	0	0	0	0	1	0	0	0	0	0	0	1	0	0	1	0	0	0	0	redundant	77.95	0	0.468	31483	1759915	Bacteria	Marinisomatota	Marinisomatia	Marinisomatales	S15-B10	UBA2125	UBA2125 sp002329125
ODZ_3_MAG_26	AMALJGI-DNA-3	ETNP	0	0	0	0	0	0	0	0	0	0	0	0	0	0	0	0	0	0	0	0	0	0	0	0	0	0	0	0	0	0	0	redundant	87.84	2.197	0.398	23717	1850013	Bacteria	Marinisomatota	Marinisomatia	Marinisomatales	UBA8229	UBA8229	UBA8229 sp002726775
ODZ_3_MAG_27	AMALJGI-DNA-3	ETNP	0	0	0	0	0	0	0	0	0	0	0	0	0	0	0	0	0	0	0	0	0	0	0	0	0	0	0	0	0	0	0	redundant	78.4	0	0.575	27344	988080	Archaea	Thermoplasmatota	Poseidoniia_B	MGIII	CG-Epi1	UBA8886	UBA8886 sp002731905
ODZ_3_MAG_28	AMALJGI-DNA-3	ETNP	0	0	0	0	0	0	0	0	0	0	0	0	0	0	0	0	0	0	0	0	0	0	0	0	0	0	0	0	0	0	0	redundant	72.64	1.36	0.608	2562	3053398	Bacteria	Verrucomicrobiota	Verrucomicrobiae	Verrucomicrobiales	Akkermansiaceae	Roseibacillus_B	Roseibacillus_B sp002501065
ODZ_3_MAG_29	AMALJGI-DNA-3	ETNP	0	0	0	0	0	0	0	0	0	0	0	0	0	0	1	0	0	0	0	0	1	1	0	0	0	0	0	0	0	0	0	redundant	74.19	2.564	0.656	10175	3828935	Bacteria	Acidobacteriota	Vicinamibacteria	Vicinamibacterales	UBA8438	UBA8438	UBA8438 sp002726085
ODZ_3_MAG_3	AMALJGI-DNA-3	ETNP	1	0	0	0	1	0	1	0	0	0	0	0	0	0	0	0	2	0	0	0	0	0	0	0	0	0	0	0	0	0	0	dereplicated	73.92	2.173	0.596	8887	1193671	Bacteria	Proteobacteria	Alphaproteobacteria	UBA11136	UBA11136	UBA11136	UBA11136 sp002686135
ODZ_3_MAG_30	AMALJGI-DNA-3	ETNP	0	0	0	0	0	0	0	0	0	0	0	0	0	0	1	0	0	0	0	0	0	0	0	0	0	0	0	0	0	0	0	redundant	89.76	0.42	0.483	521642	1016336	Bacteria	Chloroflexota	Dehalococcoidia	Dehalococcoidales	UBA2162	UBA2162	UBA2162 sp002335405
ODZ_3_MAG_31	AMALJGI-DNA-3	ETNP	0	0	0	0	0	0	0	1	0	0	0	0	1	0	1	0	1	0	0	0	0	0	0	0	0	0	0	0	0	0	0	dereplicated	97.19	3.738	0.603	74772	3845586	Archaea	Undinarchaeota	Undinarchaeia	NA	NA	NA	NA
ODZ_3_MAG_32	AMALJGI-DNA-3	ETNP	0	0	0	0	0	0	0	0	0	0	0	0	0	0	0	0	0	0	0	0	0	0	0	0	0	0	0	0	0	0	0	redundant	73.61	2.006	0.423	31418	1072409	Bacteria	Patescibacteria	Gracilibacteria	Peribacterales	Peribacteraceae	UBA2144	NA
ODZ_3_MAG_33	AMALJGI-DNA-3	ETNP	0	1	0	0	1	0	1	0	0	0	0	0	0	0	0	0	2	0	1	0	0	1	0	0	0	0	0	0	0	0	0	redundant	72.67	5.721	0.538	6651	1995217	Bacteria	Proteobacteria	Gammaproteobacteria	GCA-2729495	GCA-2729495	GCA-002729875	GCA-002729875 sp002729875
ODZ_3_MAG_34	AMALJGI-DNA-3	ETNP	0	0	0	0	0	0	0	0	0	0	0	0	1	0	0	0	0	0	0	0	0	0	0	0	0	0	0	0	0	0	0	redundant	89.31	1.282	0.644	82617	1925538	Bacteria	Actinobacteriota	Acidimicrobiia	Acidimicrobiales	MedAcidi-G1	UBA3125	UBA3125 sp002365325
ODZ_3_MAG_35	AMALJGI-DNA-3	ETNP	0	0	1	0	1	0	1	0	0	0	0	0	0	0	0	0	2	0	0	0	0	0	0	1	1	1	3	1	1	0	0	redundant	50.44	6.043	0.632	3811	3641777	Bacteria	Latescibacterota	UBA2968	UBA8231	UBA8231	UBA8231	UBA8231 sp002726335
ODZ_3_MAG_36	AMALJGI-DNA-3	ETNP	0	0	0	0	0	0	0	1	0	0	0	0	0	0	0	0	1	0	0	0	0	0	0	0	0	0	0	0	0	0	0	redundant	72.66	5.367	0.372	11599	1303201	Archaea	Nanoarchaeota	Nanoarchaeia	Woesearchaeales	UBA9989	NA	NA
ODZ_3_MAG_37	AMALJGI-DNA-3	ETNP	0	0	0	0	0	0	0	0	0	0	0	0	0	0	0	0	0	0	1	0	1	2	1	1	1	1	3	1	1	0	0	redundant	54.91	0.84	0.579	1935	1493314	Bacteria	SAR324	SAR324	SAR324	NAC60-12	UBA8110	UBA8110 sp002726945
ODZ_3_MAG_38	AMALJGI-DNA-3	ETNP	0	0	0	0	0	0	0	0	0	0	0	0	0	0	0	0	0	0	0	0	0	0	0	1	0	0	1	0	0	0	0	redundant	56.61	1.498	0.363	8415	1210931	Bacteria	Marinisomatota	Marinisomatia	SCGC-AAA003-L08	D37C17	D37C17	NA
ODZ_3_MAG_39	AMALJGI-DNA-3	ETNP	0	0	0	0	0	0	0	0	0	0	0	0	0	0	0	0	0	0	0	0	0	0	0	0	0	0	0	0	0	0	0	redundant	78.8	5.107	0.423	24268	1517362	Archaea	Thermoplasmatota	Poseidoniia_B	MGIII	CG-Epi1	CG-Epi1	CG-Epi1 sp002506485
ODZ_3_MAG_4	AMALJGI-DNA-3	ETNP	0	0	0	0	1	0	1	1	0	0	0	0	1	0	0	0	2	0	1	0	0	1	0	0	0	0	0	0	0	0	0	redundant	93.33	0.645	0.666	91709	4034608	Bacteria	Myxococcota	UBA9160	UBA9160	SMWR01	GCA-2729515	GCA-2729515 sp002729515
ODZ_3_MAG_40	AMALJGI-DNA-3	ETNP	0	0	0	0	1	1	0	0	0	0	0	0	0	0	1	0	1	0	0	0	0	0	0	0	0	0	0	0	0	0	0	redundant	96.69	1.98	0.604	42196	3502998	Bacteria	Chloroflexota	Dehalococcoidia	SAR202	UBA11138	UBA2160	NA
ODZ_3_MAG_42	AMALJGI-DNA-3	ETNP	0	0	0	0	0	0	0	0	0	0	0	0	0	0	0	0	0	0	0	0	0	0	0	1	1	1	3	1	1	0	0	redundant	85.1	0	0.43	16039	2526430	Bacteria	SAR324	SAR324	SAR324	NAC60-12	Arctic96AD-7	Arctic96AD-7 sp002685535
ODZ_3_MAG_43	AMALJGI-DNA-3	ETNP	0	0	0	0	0	0	0	0	0	0	0	0	1	0	0	0	0	0	0	0	0	0	0	0	0	0	0	0	0	0	0	dereplicated	56.03	0	0.498	7333	1434494	Bacteria	Proteobacteria	Gammaproteobacteria	Pseudomonadales	Pseudohongiellaceae	UBA9145	UBA9145 sp002726595
ODZ_3_MAG_44	AMALJGI-DNA-3	ETNP	0	0	0	0	1	0	1	0	0	0	0	0	0	0	0	0	1	1	1	1	1	3	1	0	0	0	0	0	1	0	0	redundant	65.85	6.3	0.513	29720	3465545	Bacteria	Proteobacteria	Gammaproteobacteria	Arenicellales	UBA868	REDSEA-S09-B13	NA
ODZ_3_MAG_45	AMALJGI-DNA-3	ETNP	0	0	0	0	0	0	0	0	0	0	0	0	0	0	0	0	0	0	0	0	0	0	0	0	1	1	2	1	1	0	0	redundant	79.65	6.896	0.666	22878	3483263	Bacteria	Proteobacteria	Alphaproteobacteria	UBA2966	UBA2966	GCA-2690215	NA
ODZ_3_MAG_46	AMALJGI-DNA-3	ETNP	0	0	0	0	0	0	0	0	0	0	0	0	0	0	0	0	0	0	0	0	0	0	0	0	0	0	0	0	0	0	0	redundant	90.74	2.564	0.675	13140	2828401	Bacteria	Acidobacteriota	Vicinamibacteria	Vicinamibacterales	UBA823	UBA2161	UBA2161 sp002730525
ODZ_3_MAG_47	AMALJGI-DNA-3	ETNP	0	0	1	0	0	0	0	0	0	0	0	0	0	0	0	0	1	0	0	0	0	0	0	0	0	0	0	0	0	1	1	redundant	78.09	0	0.575	118276	1532273	Archaea	Thermoplasmatota	Poseidoniia_A	Poseidoniales	Thalassarchaeaceae	MGIIb-O3	MGIIb-O3 sp002722735
ODZ_3_MAG_48	AMALJGI-DNA-3	ETNP	0	0	0	0	0	0	0	1	0	0	0	0	0	0	1	0	1	0	1	1	1	3	1	1	1	0	2	1	1	0	0	dereplicated	74.34	5.208	0.515	3253	3552190	Bacteria	unknown	NA	NA	NA	NA	NA
ODZ_3_MAG_49	AMALJGI-DNA-3	ETNP	1	0	0	0	1	1	0	0	0	0	0	0	1	0	0	0	2	0	0	0	0	0	0	0	0	0	0	0	0	0	0	redundant	67.44	0.645	0.457	2858	1641687	Bacteria	Desulfobacterota	Desulfobacteria	Desulfobacterales	UBA2156	UBA2156	UBA2156 sp002328165
ODZ_3_MAG_5	AMALJGI-DNA-3	ETNP	1	0	0	0	0	0	0	0	0	0	0	0	0	0	0	0	1	0	0	0	0	0	0	0	1	0	1	0	0	0	0	dereplicated	68.23	1.433	0.494	9096	2675281	Bacteria	Proteobacteria	Alphaproteobacteria	Rhodospirillales	UBA2165	UBA2165	NA
ODZ_3_MAG_50	AMALJGI-DNA-3	ETNP	0	0	0	0	0	0	0	0	0	0	0	0	0	0	1	0	0	0	0	0	0	0	0	0	0	0	0	0	0	0	0	redundant	72.74	0	0.496	7974	1296528	Archaea	Thermoproteota	Bathyarchaeia	TCS64	TCS64	GCA-2726865	GCA-2726865 sp002726865
ODZ_3_MAG_51	AMALJGI-DNA-3	ETNP	0	0	0	0	1	0	1	0	0	0	0	0	0	0	0	0	1	0	0	0	0	0	0	0	0	1	1	0	0	0	0	redundant	96.45	1.304	0.588	75882	4425990	Bacteria	Proteobacteria	Alphaproteobacteria	GCA-2731375	GCA-2731375	GCA-2731375	GCA-2731375 sp002731375
ODZ_3_MAG_52	AMALJGI-DNA-3	ETNP	0	0	0	0	0	0	0	0	0	0	0	0	0	0	0	0	0	0	0	0	0	0	0	0	0	0	0	0	0	0	0	redundant	53.29	3.296	0.432	14164	1812986	Bacteria	Marinisomatota	Marinisomatia	Marinisomatales	TCS55	UBA2126	NA
ODZ_3_MAG_54	AMALJGI-DNA-3	ETNP	0	0	0	0	0	0	0	1	0	0	0	0	0	0	0	0	1	0	0	0	0	0	0	0	0	0	0	0	0	0	0	redundant	77.02	0	0.468	155219	1166768	Archaea	Nanoarchaeota	Nanoarchaeia	Woesearchaeales	ARS49	GCA-2687275	NA
ODZ_3_MAG_55	AMALJGI-DNA-3	ETNP	0	0	0	0	0	0	0	0	0	0	0	0	0	0	0	0	0	0	0	0	0	0	0	0	0	0	0	0	0	0	0	redundant	67.06	1.881	0.335	3970	948526	Bacteria	Bacteroidota	Bacteroidia	Flavobacteriales	BACL11	DUAL01	NA
ODZ_3_MAG_56	AMALJGI-DNA-3	ETNP	0	0	0	0	0	0	0	0	0	0	0	0	0	0	0	0	0	0	0	0	0	0	0	0	0	0	0	0	0	0	0	redundant	76.14	1.88	0.372	50269	525755	Bacteria	Patescibacteria	Paceibacteria	UBA9983_A	UBA2163	UBA2163	NA
ODZ_3_MAG_6	AMALJGI-DNA-3	ETNP	0	0	0	0	1	0	1	0	0	0	0	0	0	0	0	0	1	0	0	0	0	0	0	0	0	0	0	0	0	0	0	redundant	64.54	2.706	0.593	2745	1257817	Bacteria	Chloroflexota	Dehalococcoidia	JdFR-54	NA	NA	NA
ODZ_3_MAG_7	AMALJGI-DNA-3	ETNP	0	0	0	0	0	0	0	0	0	0	0	0	0	0	0	0	0	0	0	0	0	0	0	0	0	0	0	0	0	0	0	redundant	53.84	1.391	0.567	17302	794310	Bacteria	Proteobacteria	Alphaproteobacteria	UBA11136	UBA11136	UBA11136	NA
ODZ_3_MAG_8	AMALJGI-DNA-3	ETNP	0	0	0	0	0	0	0	0	0	0	0	0	0	0	0	0	0	0	0	0	0	0	0	0	0	0	0	0	0	0	0	redundant	80.06	0.99	0.527	7913	1068473	Bacteria	Chloroflexota	Dehalococcoidia	Dehalococcoidales	RBG-16-60-22	GCA-2688435	GCA-2688435 sp002688435
ODZ_3_MAG_9	AMALJGI-DNA-3	ETNP	0	0	0	0	0	0	0	0	0	0	0	0	0	0	0	0	0	0	0	0	0	0	0	0	0	0	0	0	0	0	0	redundant	93.1	1.351	0.596	31575	3155264	Bacteria	Verrucomicrobiota	Verrucomicrobiae	Pedosphaerales	UBA1096	UBA1096	NA
ODZ_5_MAG_1	AMALJGI-DNA-5	ETNP	0	0	0	0	0	0	0	0	0	0	0	0	0	0	0	0	0	0	0	0	0	0	0	0	0	0	0	0	0	0	0	dereplicated	71.6	0	0.498	35615	1346989	Archaea	Thermoplasmatota	Poseidoniia_A	Poseidoniales	Thalassarchaeaceae	MGIIb-N1	MGIIb-N1 sp002495675
ODZ_5_MAG_10	AMALJGI-DNA-5	ETNP	0	0	0	0	0	0	0	0	0	0	0	0	0	0	0	0	0	0	0	0	0	0	0	0	0	0	0	0	0	0	0	dereplicated	74.09	3.201	0.586	4451	1497158	Bacteria	Bacteroidota	Bacteroidia	Flavobacteriales	UA16	UBA11663	UBA11663 sp002863145
ODZ_5_MAG_11	AMALJGI-DNA-5	ETNP	0	0	0	0	0	0	0	0	0	0	0	0	0	0	0	0	0	0	0	0	0	0	0	1	0	1	2	1	1	0	0	dereplicated	67.37	1.884	0.568	4192	2912204	Bacteria	Proteobacteria	Alphaproteobacteria	UBA8366	UBA8366	UBA6544	NA
ODZ_5_MAG_12	AMALJGI-DNA-5	ETNP	0	0	0	0	0	0	0	0	0	0	0	0	0	0	0	0	0	1	1	1	0	2	1	1	1	1	3	1	1	0	0	dereplicated	60.35	0.746	0.467	2447	2232697	Bacteria	SAR324	SAR324	SAR324	NAC60-12	UBA1014	UBA1014 sp001469005
ODZ_5_MAG_13	AMALJGI-DNA-5	ETNP	0	0	0	0	0	0	0	0	0	0	0	0	0	0	0	0	0	0	0	0	0	0	0	0	1	1	2	1	1	0	0	dereplicated	52.62	2.719	0.388	8612	1330204	Bacteria	Proteobacteria	Gammaproteobacteria	Pseudomonadales	Porticoccaceae	AAA300-D14	AAA300-D14 sp002715065
ODZ_5_MAG_14	AMALJGI-DNA-5	ETNP	0	0	0	0	0	0	0	0	0	0	0	0	0	0	0	0	0	0	0	0	0	0	0	0	0	0	0	0	0	0	0	dereplicated	85.86	0.8	0.585	18739	1895869	Archaea	Thermoplasmatota	Poseidoniia_A	Poseidoniales	Poseidoniaceae	Poseidonia	Poseidonia sp002694525
ODZ_5_MAG_15	AMALJGI-DNA-5	ETNP	0	0	0	0	0	0	0	0	0	0	0	0	0	0	0	0	0	0	0	0	0	0	0	0	0	0	0	0	0	0	0	dereplicated	50	0.862	0.589	3379	1174389	Bacteria	Proteobacteria	Gammaproteobacteria	Pseudomonadales	Halieaceae	Luminiphilus	Luminiphilus sp902520195
ODZ_5_MAG_16	AMALJGI-DNA-5	ETNP	0	0	0	0	0	0	0	0	0	0	0	0	0	0	0	0	0	0	0	0	0	0	0	0	0	0	0	0	0	0	0	dereplicated	54.2	3.738	0.444	4571	1043074	Archaea	Thermoplasmatota	Poseidoniia_A	Poseidoniales	Poseidoniaceae	MGIIa-K1	NA
ODZ_5_MAG_17	AMALJGI-DNA-5	ETNP	0	0	0	0	0	0	0	0	0	0	0	0	0	0	0	0	0	0	0	0	0	0	0	1	1	1	3	1	1	0	0	dereplicated	58.91	2.84	0.574	2362	1241457	Bacteria	Planctomycetota	Phycisphaerae	Phycisphaerales	SM1A02	UBA8653	UBA8653 sp002862275
ODZ_5_MAG_2	AMALJGI-DNA-5	ETNP	0	0	0	0	0	0	0	0	0	0	0	0	0	0	0	0	0	0	0	0	0	0	0	0	0	0	0	0	0	0	0	dereplicated	74.93	0	0.442	12208	1734263	Archaea	Thermoplasmatota	Poseidoniia_A	Poseidoniales	Poseidoniaceae	MGIIa-L1	MGIIa-L1 sp002506025
ODZ_5_MAG_3	AMALJGI-DNA-5	ETNP	0	0	0	0	0	0	0	0	0	0	0	0	0	0	0	0	0	0	0	0	0	0	0	1	0	1	2	1	1	0	0	dereplicated	58.95	1.828	0.535	2429	3270202	Bacteria	Planctomycetota	Planctomycetes	Pirellulales	Pirellulaceae	GCA-2862225	GCA-2862225 sp002862225
ODZ_5_MAG_4	AMALJGI-DNA-5	ETNP	0	0	0	0	0	0	0	0	0	0	0	0	0	0	0	0	0	0	0	0	0	0	0	0	0	0	0	0	0	0	0	dereplicated	68.47	1.658	0.526	7046	2073468	Bacteria	Proteobacteria	Gammaproteobacteria	Pseudomonadales	Pseudohongiellaceae	UBA9145	NA
ODZ_5_MAG_5	AMALJGI-DNA-5	ETNP	0	0	0	0	0	0	0	0	0	0	0	0	0	0	0	0	0	0	0	0	0	0	0	1	1	1	3	1	1	0	0	dereplicated	84.53	0.434	0.637	10916	2548223	Bacteria	Proteobacteria	Alphaproteobacteria	Thalassobaculales	TMED26	TMED26	TMED26 sp002694075
ODZ_5_MAG_6	AMALJGI-DNA-5	ETNP	0	0	0	0	0	0	0	0	0	0	0	0	0	0	0	0	0	0	0	0	0	0	0	0	0	0	0	0	0	1	1	dereplicated	74.87	0.266	0.5	34117	1224004	Archaea	Thermoplasmatota	Poseidoniia_A	Poseidoniales	Thalassarchaeaceae	MGIIb-O3	MGIIb-O3 sp001629255
ODZ_5_MAG_7	AMALJGI-DNA-5	ETNP	0	0	0	0	0	0	0	0	0	0	0	0	0	0	0	0	0	0	0	0	0	0	0	1	1	1	3	1	1	0	0	dereplicated	58.28	2.984	0.528	6893	1658089	Bacteria	Proteobacteria	Gammaproteobacteria	Pseudomonadales	HTCC2089	UBA4421	NA
ODZ_5_MAG_8	AMALJGI-DNA-5	ETNP	0	0	0	0	0	0	0	0	0	0	0	0	0	0	0	0	0	0	0	0	0	0	0	1	0	0	1	0	0	0	0	dereplicated	56.17	7.715	0.486	1471	1136771	Bacteria	Proteobacteria	Alphaproteobacteria	Puniceispirillales	Puniceispirillaceae	HIMB100	NA
ODZ_5_MAG_9	AMALJGI-DNA-5	ETNP	0	0	0	0	0	0	0	0	0	0	0	0	0	0	0	0	0	0	0	0	0	0	0	0	0	0	0	0	0	0	0	dereplicated	55.34	9.949	0.651	1473	1450007	Bacteria	Actinobacteriota	Acidimicrobiia	Acidimicrobiales	UBA11606	UBA11606	UBA11606 sp002694825
ODZ_7_MAG_1	AMALJGI-DNA-7	ETNP	0	0	0	0	0	0	0	0	0	0	0	0	0	0	0	0	0	0	1	0	0	1	0	0	0	0	0	0	0	0	0	redundant	54.83	7.443	0.635	1916	2431353	Bacteria	Nitrospinota_A	UBA8248	NA	NA	NA	NA
ODZ_7_MAG_10	AMALJGI-DNA-7	ETNP	0	0	0	0	0	0	0	0	0	0	0	0	0	0	1	0	0	0	0	0	0	0	0	0	0	0	0	0	0	0	0	redundant	88.27	4.45	0.608	7429	5777273	Bacteria	Verrucomicrobiota	Lentisphaeria	JABSQK01	NA	NA	NA
ODZ_7_MAG_11	AMALJGI-DNA-7	ETNP	0	0	0	0	0	0	0	0	0	0	0	0	0	0	0	0	0	0	0	1	0	1	0	0	0	0	0	0	0	0	0	redundant	95.29	0.961	0.603	35381	3462126	Bacteria	Nitrospinota_A	UBA8248	UBA8248	UBA8248	UBA8248	UBA8248 sp002685755
ODZ_7_MAG_12	AMALJGI-DNA-7	ETNP	0	0	0	0	0	0	0	0	0	0	0	0	0	0	0	0	0	0	0	0	1	1	0	1	1	1	3	1	1	0	0	redundant	73.67	1.779	0.579	3388	2190148	Bacteria	SAR324	SAR324	SAR324	NAC60-12	UBA8110	UBA8110 sp002726945
ODZ_7_MAG_13	AMALJGI-DNA-7	ETNP	0	0	1	0	0	0	0	0	0	0	0	0	0	0	0	0	1	0	0	0	0	0	0	0	0	0	0	0	0	1	1	dereplicated	74.35	0.061	0.501	16531	1647337	Archaea	Thermoplasmatota	Poseidoniia_A	Poseidoniales	Thalassarchaeaceae	MGIIb-P	NA
ODZ_7_MAG_14	AMALJGI-DNA-7	ETNP	0	0	1	0	0	0	0	0	0	0	0	0	0	0	0	0	1	0	0	0	0	0	0	0	0	0	0	0	0	0	0	redundant	61.2	0.8	0.54	40619	1145027	Archaea	Thermoplasmatota	Poseidoniia_A	Poseidoniales	Thalassarchaeaceae	Thalassarchaeum	Thalassarchaeum sp002505325
ODZ_7_MAG_15	AMALJGI-DNA-7	ETNP	0	0	0	0	1	0	1	0	0	0	0	0	0	0	0	0	1	0	1	0	0	1	0	0	0	0	0	0	0	0	0	redundant	71.19	9.188	0.543	43434	4816208	Bacteria	Proteobacteria	Gammaproteobacteria	Pseudomonadales	HTCC2089	NA	NA
ODZ_7_MAG_16	AMALJGI-DNA-7	ETNP	0	0	0	0	0	0	0	0	0	0	0	0	0	0	0	0	0	0	1	0	0	1	0	0	0	0	0	0	0	0	0	redundant	58.01	1.098	0.657	6307	3231763	Bacteria	Acidobacteriota	Vicinamibacteria	Vicinamibacterales	UBA8438	UBA8438	UBA8438 sp002726085
ODZ_7_MAG_17	AMALJGI-DNA-7	ETNP	0	0	0	0	0	0	0	0	0	0	0	0	0	0	0	0	0	0	0	0	0	0	0	0	0	0	0	0	0	0	0	redundant	51.91	2.727	0.594	12006	1125074	Bacteria	Chloroflexota	Anaerolineae	Anaerolineales	UBA11657	NA	NA
ODZ_7_MAG_18	AMALJGI-DNA-7	ETNP	0	0	0	0	0	0	0	0	0	0	0	0	0	0	0	0	0	0	0	0	0	0	0	0	0	0	0	0	0	0	0	redundant	80.15	2.197	0.4	26572	1690723	Bacteria	Marinisomatota	Marinisomatia	Marinisomatales	UBA8229	UBA8229	UBA8229 sp002726775
ODZ_7_MAG_19	AMALJGI-DNA-7	ETNP	0	0	0	0	0	0	0	0	0	0	0	0	0	0	0	0	0	0	0	0	0	0	0	0	0	0	0	0	0	0	0	redundant	95.64	2.564	0.684	96279	2339151	Bacteria	Actinobacteriota	Acidimicrobiia	Acidimicrobiales	MedAcidi-G1	S20-B6	S20-B6 sp002329075
ODZ_7_MAG_2	AMALJGI-DNA-7	ETNP	1	0	0	0	1	1	0	0	0	0	0	0	0	0	0	0	2	1	1	1	1	3	1	1	1	1	3	1	1	0	0	dereplicated	83.28	0.517	0.517	18085	2726202	Bacteria	Proteobacteria	Gammaproteobacteria	Pseudomonadales	Saccharospirillaceae	Oleibacter	Oleibacter sp002724925
ODZ_7_MAG_20	AMALJGI-DNA-7	ETNP	0	0	0	0	1	1	0	0	0	0	0	0	0	0	0	0	1	1	1	1	1	3	1	1	1	1	3	1	1	0	0	dereplicated	96.13	2.678	0.339	117761	3489721	Bacteria	Bdellovibrionota	Bacteriovoracia	Bacteriovoracales	Bacteriovoracaceae	GCA-2706205	GCA-2706205 sp002706205
ODZ_7_MAG_21	AMALJGI-DNA-7	ETNP	1	0	0	0	0	0	0	0	0	0	0	0	0	0	0	0	1	0	0	0	0	0	0	0	0	0	0	0	0	0	0	dereplicated	97.44	0.68	0.604	33862	4780570	Bacteria	Verrucomicrobiota	Verrucomicrobiae	Verrucomicrobiales	Akkermansiaceae	Roseibacillus_B	Roseibacillus_B sp002501065
ODZ_7_MAG_22	AMALJGI-DNA-7	ETNP	0	0	0	0	1	0	1	0	0	0	0	0	0	0	0	0	1	1	1	1	1	3	1	1	1	1	3	1	1	0	0	redundant	91.31	0.887	0.458	27291	5199804	Bacteria	SAR324	SAR324	SAR324	NAC60-12	UBA1014	UBA1014 sp002683785
ODZ_7_MAG_23	AMALJGI-DNA-7	ETNP	0	0	0	0	0	0	0	0	0	0	0	0	0	0	0	0	0	0	0	0	0	0	0	0	0	0	0	0	0	0	0	redundant	84	4.383	0.633	3479	3181678	Bacteria	Proteobacteria	Alphaproteobacteria	UBA828	UBA828	PTKB01	NA
ODZ_7_MAG_24	AMALJGI-DNA-7	ETNP	0	1	0	0	1	0	1	0	1	0	0	0	0	0	0	0	2	0	0	0	0	0	0	0	0	0	0	0	0	0	0	redundant	80.3	5.601	0.487	77726	3788484	Bacteria	Proteobacteria	Gammaproteobacteria	Pseudomonadales	HTCC2089	UBA4582	UBA4582 sp002725285
ODZ_7_MAG_25	AMALJGI-DNA-7	ETNP	0	0	0	0	0	0	0	0	0	0	0	0	0	0	0	0	0	0	0	0	0	0	0	0	0	0	0	0	0	0	0	redundant	76.4	1.006	0.338	10863	692525	Archaea	Nanoarchaeota	Nanoarchaeia	Woesearchaeales	GW2011-AR4	GCA-2688925	NA
ODZ_7_MAG_26	AMALJGI-DNA-7	ETNP	0	0	0	0	0	0	0	0	0	0	0	0	0	0	1	0	0	0	0	0	0	0	0	0	0	0	0	0	0	0	0	redundant	89.76	0.33	0.483	139788	1035257	Bacteria	Chloroflexota	Dehalococcoidia	Dehalococcoidales	UBA2162	UBA2162	UBA2162 sp002335405
ODZ_7_MAG_27	AMALJGI-DNA-7	ETNP	0	0	0	0	0	0	0	0	0	0	0	0	0	0	0	0	0	0	0	0	0	0	0	0	0	0	0	0	0	0	0	redundant	76.14	0	0.369	5899	2593716	Bacteria	Patescibacteria	Paceibacteria	UBA9983_A	UBA2163	UBA2163	NA
ODZ_7_MAG_28	AMALJGI-DNA-7	ETNP	0	0	0	0	0	0	0	1	0	0	0	0	0	0	0	0	1	0	0	0	0	0	0	1	1	1	3	1	1	0	0	redundant	85.81	2.747	0.602	12067	4900089	Bacteria	Latescibacterota	UBA2968	UBA8231	UBA8231	UBA12574	UBA12574 sp002712305
ODZ_7_MAG_29	AMALJGI-DNA-7	ETNP	0	0	0	0	0	0	0	0	0	0	0	0	0	0	1	0	0	0	0	0	0	0	0	0	0	0	0	0	0	0	0	redundant	71.58	0.854	0.675	8588	2182574	Bacteria	Acidobacteriota	Vicinamibacteria	Vicinamibacterales	UBA823	UBA2161	UBA2161 sp002730525
ODZ_7_MAG_3	AMALJGI-DNA-7	ETNP	0	1	0	0	1	0	1	0	0	0	0	0	0	0	0	0	2	0	0	0	0	0	0	0	0	0	0	0	0	0	0	redundant	66.69	0	0.535	15192	2013165	Bacteria	Proteobacteria	Gammaproteobacteria	GCA-2729495	GCA-2729495	GCA-002729875	GCA-002729875 sp002729875
ODZ_7_MAG_30	AMALJGI-DNA-7	ETNP	0	0	0	0	0	0	0	0	0	0	0	0	0	0	0	0	0	0	0	0	0	0	0	0	0	0	0	0	0	0	0	dereplicated	53.87	0.498	0.513	4555	1056319	Bacteria	Cyanobacteria	Cyanobacteriia	PCC-6307	Cyanobiaceae	NA	NA
ODZ_7_MAG_31	AMALJGI-DNA-7	ETNP	0	0	0	0	0	0	0	0	1	0	0	0	0	0	0	0	0	0	0	0	0	0	0	1	1	0	2	1	1	0	0	redundant	52.01	3.368	0.566	2382	4600591	Bacteria	Planctomycetota	Planctomycetes	Pirellulales	Pirellulaceae	ARS98	NA
ODZ_7_MAG_32	AMALJGI-DNA-7	ETNP	0	1	0	0	0	0	0	0	0	0	0	0	0	0	0	0	1	0	0	0	0	0	0	0	0	0	0	0	0	0	0	dereplicated	55.03	4.32	0.454	5474	1421923	Archaea	Thermoplasmatota	Poseidoniia_A	Poseidoniales	Thalassarchaeaceae	MGIIb-Q1	NA
ODZ_7_MAG_33	AMALJGI-DNA-7	ETNP	0	0	0	0	0	0	0	1	0	0	0	0	0	0	0	0	1	0	0	0	0	0	0	0	0	0	0	0	0	0	0	dereplicated	70.32	3.738	0.375	8392	1180836	Archaea	Nanoarchaeota	Nanoarchaeia	Woesearchaeales	NA	NA	NA
ODZ_7_MAG_35	AMALJGI-DNA-7	ETNP	0	0	0	0	0	0	0	0	0	0	0	0	0	0	1	0	0	0	0	0	0	0	0	1	0	1	2	1	1	0	0	redundant	62.7	2.272	0.612	2346	2519006	Bacteria	Planctomycetota	Phycisphaerae	Phycisphaerales	Phycisphaeraceae	ARS1224	NA
ODZ_7_MAG_36	AMALJGI-DNA-7	ETNP	0	0	0	0	0	0	0	0	0	0	0	0	0	0	0	0	0	0	0	0	0	0	0	1	0	0	1	0	0	0	0	redundant	86.61	5.494	0.397	13725	1857148	Bacteria	Marinisomatota	Marinisomatia	Marinisomatales	TCS55	TCS55	NA
ODZ_7_MAG_38	AMALJGI-DNA-7	ETNP	0	0	0	0	1	1	0	0	0	0	0	0	0	0	0	0	1	0	1	1	1	3	1	1	0	1	2	1	1	0	0	dereplicated	93.69	0.967	0.651	20524	2454198	Bacteria	Proteobacteria	Alphaproteobacteria	Sphingomonadales	Sphingomonadaceae	Erythrobacter_A	Erythrobacter_A citreus
ODZ_7_MAG_39	AMALJGI-DNA-7	ETNP	1	0	0	0	1	1	0	0	0	0	0	0	0	0	0	0	2	0	0	0	0	0	0	0	0	0	0	0	0	0	0	dereplicated	88.47	1.451	0.454	11911	2223660	Bacteria	Desulfobacterota	Desulfobacteria	Desulfobacterales	UBA2156	UBA2156	UBA2156 sp002328165
ODZ_7_MAG_4	AMALJGI-DNA-7	ETNP	0	0	0	0	0	0	0	0	0	0	0	0	0	0	0	0	0	0	0	0	0	0	0	0	0	0	0	0	0	0	0	redundant	85.5	3.205	0.382	23559	1868902	Bacteria	Nitrospinota	UBA9942	UBA9942	NA	NA	NA
ODZ_7_MAG_40	AMALJGI-DNA-7	ETNP	0	0	0	0	0	0	0	0	0	0	0	0	0	0	0	0	0	0	0	0	0	0	0	0	0	0	0	0	0	0	0	redundant	84.03	3.738	0.345	64831	965786	Archaea	Nanoarchaeota	Nanoarchaeia	Woesearchaeales	GW2011-AR4	GCA-2688925	GCA-2688925 sp002688925
ODZ_7_MAG_41	AMALJGI-DNA-7	ETNP	0	0	0	0	1	0	1	0	0	0	0	0	0	0	0	0	1	0	0	0	0	0	0	0	0	0	0	0	0	0	0	dereplicated	77.94	1.989	0.597	7802	1240269	Bacteria	Proteobacteria	Alphaproteobacteria	UBA11136	UBA11136	UBA11136	UBA11136 sp002686135
ODZ_7_MAG_42	AMALJGI-DNA-7	ETNP	0	0	1	0	1	0	1	0	1	0	0	0	0	0	0	0	2	0	1	0	0	1	0	0	0	0	0	0	0	0	0	redundant	93.33	0.645	0.664	98716	4122467	Bacteria	Myxococcota	UBA9160	UBA9160	SMWR01	GCA-2729515	GCA-2729515 sp002729515
ODZ_7_MAG_43	AMALJGI-DNA-7	ETNP	0	0	0	0	1	0	1	0	0	0	0	0	0	0	0	0	1	0	0	0	0	0	0	0	0	0	0	0	0	0	0	dereplicated	97.35	0.711	0.508	67781	1832092	Bacteria	Proteobacteria	Gammaproteobacteria	Arenicellales	UBA5680	UBA5680	UBA5680 sp002420425
ODZ_7_MAG_44	AMALJGI-DNA-7	ETNP	0	0	0	0	0	0	0	0	0	0	0	0	0	0	0	0	0	0	0	0	0	0	0	1	0	1	2	1	1	0	0	dereplicated	93	1.111	0.622	15760	5636516	Bacteria	Planctomycetota	Planctomycetes	Planctomycetales	Planctomycetaceae	GCA-2726205	GCA-2726205 sp002726205
ODZ_7_MAG_45	AMALJGI-DNA-7	ETNP	0	0	0	0	0	0	0	1	0	0	0	0	0	0	1	0	1	0	0	0	0	0	0	0	0	0	0	0	0	1	1	redundant	79.46	3.2	0.46	5523	3032709	Archaea	Thermoplasmatota	EX4484-6	NA	NA	NA	NA
ODZ_7_MAG_46	AMALJGI-DNA-7	ETNP	0	0	0	0	0	0	0	0	0	0	0	0	0	0	0	0	0	0	0	0	0	0	0	0	0	0	0	0	0	0	0	redundant	57.17	4.194	0.531	4633	707648	Bacteria	Chloroflexota	Dehalococcoidia	Dehalococcoidales	RBG-16-60-22	GCA-2688435	GCA-2688435 sp002688435
ODZ_7_MAG_47	AMALJGI-DNA-7	ETNP	0	0	0	0	0	0	0	0	0	0	0	0	0	0	1	0	0	0	0	0	0	0	0	0	0	0	0	0	0	0	0	redundant	80.02	6.593	0.435	12020	2073406	Bacteria	Marinisomatota	Marinisomatia	Marinisomatales	UBA1611	UBA2134	NA
ODZ_7_MAG_48	AMALJGI-DNA-7	ETNP	0	0	0	0	0	0	0	0	0	0	0	0	0	1	0	0	0	0	1	1	1	3	1	0	1	1	2	1	1	0	0	dereplicated	78.57	0	0.585	4019	4655657	Bacteria	Planctomycetota	Phycisphaerae	SM23-33	SM23-33	NA	NA
ODZ_7_MAG_49	AMALJGI-DNA-7	ETNP	0	0	0	0	0	0	0	0	0	0	0	0	0	0	0	0	0	0	0	0	0	0	0	0	0	0	0	0	0	0	0	dereplicated	53.01	3.09	0.594	5132	979978	Bacteria	Chloroflexota	Anaerolineae	Anaerolineales	UBA11657	NA	NA
ODZ_7_MAG_5	AMALJGI-DNA-7	ETNP	0	0	0	0	0	0	0	0	0	0	0	0	0	0	0	0	0	0	0	0	0	0	0	0	0	0	0	0	0	0	0	dereplicated	57.58	6.542	0.373	12654	649094	Archaea	Undinarchaeota	Undinarchaeia	Undinarchaeales	UBA543	UBA543	NA
ODZ_7_MAG_50	AMALJGI-DNA-7	ETNP	0	0	0	0	0	0	0	0	0	0	0	0	0	0	0	0	0	0	0	0	0	0	0	0	0	0	0	0	0	0	0	dereplicated	68.17	0	0.412	3283	490867	Archaea	Undinarchaeota	Undinarchaeia	Undinarchaeales	Undinarchaeaceae	Undinarchaeum	Undinarchaeum sp002687935
ODZ_7_MAG_51	AMALJGI-DNA-7	ETNP	0	0	0	0	0	0	0	0	0	0	0	0	0	0	1	0	0	0	0	0	0	0	0	0	0	0	0	0	0	0	0	redundant	95.04	0	0.533	40905	2089328	Bacteria	Chloroflexota	Dehalococcoidia	UBA1151	Bin127	UBA1328	UBA1328 sp002501045
ODZ_7_MAG_52	AMALJGI-DNA-7	ETNP	0	1	0	0	0	0	0	0	1	0	0	0	0	0	0	0	1	0	1	0	0	1	0	0	0	0	0	0	0	0	0	redundant	86.35	3.051	0.559	21754	2439092	Bacteria	Proteobacteria	Gammaproteobacteria	GCA-2729495	GCA-2729495	GCA-2729495	GCA-2729495 sp002729495
ODZ_7_MAG_53	AMALJGI-DNA-7	ETNP	0	0	0	0	0	0	0	1	0	0	0	0	0	0	0	0	1	0	0	0	0	0	0	1	1	1	3	1	1	0	0	dereplicated	67.14	2.947	0.472	3752	3912907	Bacteria	Poribacteria	WGA-4E	WGA-4E	UBA9662	GCA-2699335	NA
ODZ_7_MAG_54	AMALJGI-DNA-7	ETNP	0	0	0	0	0	0	0	1	0	1	1	0	0	0	0	0	1	0	0	0	0	0	0	0	0	0	0	0	0	0	0	redundant	74.53	3.883	0.339	10970	780600	Archaea	Thermoproteota	Nitrososphaeria	Nitrososphaerales	Nitrosopumilaceae	Nitrosopelagicus	NA
ODZ_7_MAG_55	AMALJGI-DNA-7	ETNP	0	0	0	0	0	0	0	0	0	0	0	0	0	0	0	0	0	0	0	0	0	0	0	0	0	0	0	0	0	1	1	redundant	83.29	0	0.573	76006	1557073	Archaea	Thermoplasmatota	Poseidoniia_A	Poseidoniales	Thalassarchaeaceae	MGIIb-O3	MGIIb-O3 sp002722735
ODZ_7_MAG_56	AMALJGI-DNA-7	ETNP	0	0	0	0	0	0	0	0	0	0	0	0	0	0	0	0	0	0	0	0	0	0	0	0	0	0	0	0	0	0	0	redundant	62.67	0.932	0.595	6782	1433628	Bacteria	Actinobacteriota	Acidimicrobiia	Acidimicrobiales	MedAcidi-G1	UBA3125	UBA3125 sp002726315
ODZ_7_MAG_57	AMALJGI-DNA-7	ETNP	0	0	0	0	0	0	0	0	0	0	0	0	0	0	0	0	0	0	0	0	0	0	0	0	0	0	0	0	0	0	0	redundant	81.99	1.994	0.548	91809	2164034	Bacteria	Acidobacteriota	Vicinamibacteria	Vicinamibacterales	UBA823	UBA11600	UBA11600 sp002730735
ODZ_7_MAG_58	AMALJGI-DNA-7	ETNP	0	0	0	0	0	0	0	0	0	0	0	0	0	0	0	0	0	0	0	0	0	0	0	0	0	0	0	0	0	0	0	redundant	81.73	2.133	0.578	28210	1065269	Archaea	Thermoplasmatota	Poseidoniia_B	MGIII	CG-Epi1	UBA8886	UBA8886 sp002731905
ODZ_7_MAG_59	AMALJGI-DNA-7	ETNP	1	1	0	0	0	0	0	1	0	0	0	0	0	0	0	0	3	0	0	0	0	0	0	1	0	1	2	1	1	0	0	dereplicated	86.71	1.253	0.536	16685	3687279	Bacteria	Planctomycetota	Planctomycetes	Pirellulales	UBA7805	UBA7805	NA
ODZ_7_MAG_6	AMALJGI-DNA-7	ETNP	0	0	0	0	0	0	0	0	0	0	0	0	0	0	0	0	0	0	0	0	0	0	0	0	0	0	0	0	0	0	0	redundant	66.82	3.448	0.33	10507	1171892	Bacteria	Bacteroidota	Bacteroidia	Flavobacteriales	BACL11	DUAL01	NA
ODZ_7_MAG_60	AMALJGI-DNA-7	ETNP	1	0	0	0	0	0	0	0	0	0	0	0	0	0	0	0	1	0	0	0	0	0	0	0	0	0	0	0	0	0	0	redundant	87.63	3.378	0.598	12556	3559640	Bacteria	Verrucomicrobiota	Verrucomicrobiae	Pedosphaerales	UBA1096	UBA1096	NA
ODZ_7_MAG_61	AMALJGI-DNA-7	ETNP	0	0	0	0	0	0	0	0	0	0	0	0	0	0	1	0	0	0	0	0	0	0	0	0	0	0	0	0	0	0	0	redundant	98.67	0	0.614	156670	2510288	Bacteria	Chloroflexota	Dehalococcoidia	UBA1151	UBA1151	GCA-2730555	GCA-2730555 sp002730555
ODZ_7_MAG_62	AMALJGI-DNA-7	ETNP	0	0	0	0	0	0	0	0	0	0	0	0	0	0	0	0	0	0	0	0	0	0	0	0	0	0	0	0	0	0	0	redundant	71.45	0	0.387	12199	1253492	Bacteria	Chloroflexota	Dehalococcoidia	UBA1151	Bin127	GCA-2730795	GCA-2730795 sp002730795
ODZ_7_MAG_63	AMALJGI-DNA-7	ETNP	1	1	1	0	1	1	0	0	0	0	0	0	0	0	0	0	4	0	0	0	0	0	0	1	1	1	3	1	1	0	0	dereplicated	98.48	0.745	0.582	298290	3185624	Bacteria	Proteobacteria	Alphaproteobacteria	Rhodobacterales	Rhodobacteraceae	NA	NA
ODZ_7_MAG_64	AMALJGI-DNA-7	ETNP	0	0	0	0	0	0	0	0	0	0	0	0	0	0	0	0	0	0	0	0	0	0	0	0	0	0	0	0	0	0	0	redundant	73.7	2.497	0.512	4647	4413846	Bacteria	Latescibacterota	JAAXHH01	JAAXHH01	JAAXHH01	NA	NA
ODZ_7_MAG_65	AMALJGI-DNA-7	ETNP	0	0	0	0	1	1	0	0	0	0	0	0	0	0	0	0	1	0	1	1	1	3	1	1	1	1	3	1	1	0	0	dereplicated	95.96	1.449	0.495	163888	2188131	Bacteria	Proteobacteria	Alphaproteobacteria	Micavibrionales	Micavibrionaceae	NA	NA
ODZ_7_MAG_66	AMALJGI-DNA-7	ETNP	0	0	0	0	0	0	0	0	0	0	0	0	0	0	0	0	0	0	0	0	0	0	0	1	1	0	2	1	1	0	0	dereplicated	56.22	1.419	0.591	2054	2689840	Bacteria	Planctomycetota	Planctomycetes	Pirellulales	Pirellulaceae	SAT2750	NA
ODZ_7_MAG_67	AMALJGI-DNA-7	ETNP	0	0	0	0	0	0	0	0	0	0	0	0	0	0	0	0	0	0	0	0	0	0	0	0	0	0	0	0	0	0	0	redundant	71.64	4.674	0.572	41363	3994882	Bacteria	Proteobacteria	Gammaproteobacteria	Arenicellales	UBA868	UBA9619	UBA9619 sp002718155
ODZ_7_MAG_68	AMALJGI-DNA-7	ETNP	0	0	0	0	0	0	0	0	0	0	0	0	0	0	0	0	0	0	0	0	0	0	0	0	0	0	0	0	0	0	0	redundant	90.25	1.709	0.643	63399	1938614	Bacteria	Actinobacteriota	Acidimicrobiia	Acidimicrobiales	MedAcidi-G1	UBA3125	UBA3125 sp002501135
ODZ_7_MAG_69	AMALJGI-DNA-7	ETNP	0	0	0	0	0	0	0	0	0	0	0	0	0	0	0	0	0	0	0	0	0	0	0	0	0	0	0	0	0	0	0	redundant	55.94	2.197	0.42	17739	1315260	Bacteria	Marinisomatota	Marinisomatia	Marinisomatales	TCS55	UBA2126	NA
ODZ_7_MAG_7	AMALJGI-DNA-7	ETNP	0	0	0	0	0	0	0	0	0	0	0	0	0	0	0	0	0	0	0	0	0	0	0	0	0	0	0	0	0	0	0	redundant	96.59	0	0.605	56448	2309093	Bacteria	Planctomycetota	Phycisphaerae	Phycisphaerales	SM1A02	UBA12567	UBA12567 sp003520025
ODZ_7_MAG_70	AMALJGI-DNA-7	ETNP	0	0	0	0	0	0	0	0	0	0	0	0	0	0	1	0	0	0	0	0	0	0	0	0	0	0	0	0	0	0	0	redundant	97.68	0.535	0.625	112254	3651027	Bacteria	Chloroflexota	Dehalococcoidia	UBA3495	UBA3495	NA	NA
ODZ_7_MAG_71	AMALJGI-DNA-7	ETNP	0	0	0	0	0	0	0	0	0	0	0	0	0	0	0	0	0	0	0	0	0	0	0	0	0	0	0	0	0	0	0	redundant	74.4	2	0.43	19726	1011810	Archaea	Thermoplasmatota	Poseidoniia_B	MGIII	CG-Epi1	CG-Epi1	CG-Epi1 sp002506485
ODZ_7_MAG_72	AMALJGI-DNA-7	ETNP	0	0	0	0	0	0	0	1	0	0	0	0	0	0	0	0	1	0	0	0	0	0	0	0	0	0	0	0	0	0	0	redundant	77.02	0	0.469	226341	1143409	Archaea	Nanoarchaeota	Nanoarchaeia	Woesearchaeales	ARS49	GCA-2687275	NA
ODZ_7_MAG_73	AMALJGI-DNA-7	ETNP	0	0	0	0	0	0	0	0	0	0	0	0	0	0	0	0	0	0	0	0	0	0	0	0	0	0	0	0	0	0	0	redundant	51.05	2.231	0.302	8384	567768	Bacteria	Chloroflexota	Dehalococcoidia	UBA1151	TMED-70	GCA-2721615	NA
ODZ_7_MAG_74	AMALJGI-DNA-7	ETNP	0	0	0	0	1	0	1	0	0	0	0	0	0	0	0	0	1	0	0	0	0	0	0	0	0	0	0	0	0	0	0	redundant	58.28	0.99	0.589	2167	1271425	Bacteria	Chloroflexota	Dehalococcoidia	JdFR-54	NA	NA	NA
ODZ_7_MAG_75	AMALJGI-DNA-7	ETNP	0	0	0	0	0	0	0	0	0	0	0	0	0	0	0	0	0	0	0	0	0	0	0	0	0	0	0	0	0	0	0	redundant	52.66	7.758	0.628	9689	1757102	Bacteria	Proteobacteria	Alphaproteobacteria	Rhodospirillales	NA	NA	NA
ODZ_7_MAG_76	AMALJGI-DNA-7	ETNP	0	0	1	0	0	0	0	0	0	0	0	0	0	0	0	0	1	0	1	1	0	2	1	1	0	1	2	1	1	0	0	redundant	93.4	4.477	0.611	16885	2452579	Bacteria	Proteobacteria	Alphaproteobacteria	Rhodospirillales	2-02-FULL-58-16	GCA-2686765	GCA-2686765 sp013349695
ODZ_7_MAG_77	AMALJGI-DNA-7	ETNP	0	0	0	0	0	0	0	0	0	0	0	0	0	0	0	0	0	0	0	0	0	0	0	0	0	0	0	0	0	0	0	redundant	77.49	1.6	0.48	17780	1699714	Archaea	Thermoplasmatota	Poseidoniia_A	Poseidoniales	Poseidoniaceae	UBA226	NA
ODZ_7_MAG_78	AMALJGI-DNA-7	ETNP	0	0	0	0	0	0	0	0	0	0	0	0	0	0	0	0	0	0	0	0	0	0	0	0	0	0	0	0	0	0	0	redundant	75.83	0	0.644	37135	832729	Archaea	Thermoplasmatota	Poseidoniia_B	MGIII	CG-Epi1	UBA8886	UBA8886 sp002731655
ODZ_7_MAG_79	AMALJGI-DNA-7	ETNP	0	0	0	0	0	0	0	0	0	0	0	0	1	0	1	0	0	0	1	1	1	3	1	0	0	0	0	0	1	0	0	redundant	82.17	3.409	0.56	12102	10079090	Bacteria	Planctomycetota	NA	NA	NA	NA	NA
ODZ_7_MAG_8	AMALJGI-DNA-7	ETNP	0	0	0	0	0	0	0	0	1	0	0	0	0	0	0	0	0	0	0	0	0	0	0	0	0	0	0	0	0	0	0	redundant	82.45	4.644	0.558	14847	1427701	Bacteria	Proteobacteria	Alphaproteobacteria	UBA11136	UBA11136	UBA11136	NA
ODZ_7_MAG_80	AMALJGI-DNA-7	ETNP	0	0	0	0	0	0	0	0	0	0	0	0	0	0	0	0	0	0	0	0	0	0	0	0	0	0	0	0	0	0	0	redundant	92.91	2.905	0.615	22754	2622284	Bacteria	Proteobacteria	Alphaproteobacteria	UBA7887	UBA7887	UBA7887	UBA7887 sp002501105
ODZ_7_MAG_81	AMALJGI-DNA-7	ETNP	1	0	0	0	0	0	0	0	0	0	0	0	0	0	0	0	1	0	0	0	0	0	0	0	0	0	0	0	0	0	0	redundant	91.36	3.201	0.586	15759	2373810	Bacteria	Proteobacteria	Gammaproteobacteria	Arenicellales	UBA868	UBA12578	UBA12578 sp002729195
ODZ_7_MAG_82	AMALJGI-DNA-7	ETNP	0	1	0	0	0	0	0	0	0	0	0	0	0	0	0	0	1	0	0	0	0	0	0	0	0	0	0	0	0	0	0	dereplicated	94.08	1.173	0.516	18821	2293678	Bacteria	Planctomycetota	UBA1135	UBA1135	UBA1135	UBA7888	UBA7888 sp002500505
ODZ_7_MAG_83	AMALJGI-DNA-7	ETNP	0	0	0	0	1	0	1	0	0	0	0	0	0	0	0	0	1	0	0	0	0	0	0	0	0	1	1	0	0	0	0	redundant	94.5	1.304	0.588	85002	4457597	Bacteria	Proteobacteria	Alphaproteobacteria	GCA-2731375	GCA-2731375	GCA-2731375	GCA-2731375 sp002731375
ODZ_7_MAG_84	AMALJGI-DNA-7	ETNP	0	0	0	0	0	0	0	0	0	0	0	0	0	0	0	0	0	0	0	0	0	0	0	0	0	0	0	0	0	0	0	dereplicated	68.13	0	0.422	47192	1003201	Bacteria	Patescibacteria	Gracilibacteria	Peribacterales	Peribacteraceae	UBA2144	NA
ODZ_7_MAG_85	AMALJGI-DNA-7	ETNP	0	0	0	0	0	0	0	0	0	0	0	0	0	0	0	0	0	0	0	0	0	0	0	0	0	0	0	0	0	0	0	dereplicated	50.76	9.65	0.305	1993	2714674	Bacteria	Chloroflexota	Dehalococcoidia	SAR202	GCA-002694895	GCA-002694895	NA
ODZ_7_MAG_86	AMALJGI-DNA-7	ETNP	0	0	0	0	0	0	0	0	0	0	0	0	0	0	0	0	0	0	0	0	0	0	0	0	0	0	0	0	0	0	0	redundant	68.65	0.934	0.507	3584	1126970	Archaea	Thermoproteota	Bathyarchaeia	TCS64	TCS64	GCA-2726865	GCA-2726865 sp002726865
ODZ_7_MAG_87	AMALJGI-DNA-7	ETNP	0	0	0	0	1	1	0	0	0	0	0	0	0	0	1	0	1	0	0	0	0	0	0	0	0	0	0	0	0	0	0	dereplicated	97.68	1.98	0.603	80300	3740296	Bacteria	Chloroflexota	Dehalococcoidia	SAR202	UBA11138	UBA2160	NA
ODZ_7_MAG_88	AMALJGI-DNA-7	ETNP	0	0	0	0	0	0	0	0	0	0	0	0	0	0	0	0	0	0	0	0	0	0	0	0	0	0	0	0	0	0	0	redundant	54.53	0	0.293	64043	748597	Bacteria	Bacteroidota	Bacteroidia	Flavobacteriales	Flavobacteriaceae	MED-G11	MED-G11 sp002729755
ODZ_7_MAG_89	AMALJGI-DNA-7	ETNP	0	0	0	0	0	0	0	0	0	0	0	0	0	0	0	0	0	0	0	0	0	0	0	0	0	0	0	0	0	0	0	dereplicated	77.57	6.074	0.351	46738	1087311	Archaea	Nanoarchaeota	Nanoarchaeia	Woesearchaeales	UBA11716	NA	NA
ODZ_7_MAG_9	AMALJGI-DNA-7	ETNP	0	0	0	0	0	0	0	1	0	0	0	0	0	0	1	0	1	0	0	0	0	0	0	1	1	0	2	1	1	0	0	redundant	63.95	2.272	0.605	3593	1776024	Bacteria	Planctomycetota	Phycisphaerae	SM23-33	SM23-33	NA	NA
ODZ_7_MAG_90	AMALJGI-DNA-7	ETNP	0	0	0	0	0	0	0	0	0	0	0	0	0	0	0	0	0	1	1	0	1	2	1	1	1	1	3	1	1	0	0	redundant	81.74	1.26	0.431	10061	2229701	Bacteria	SAR324	SAR324	SAR324	NAC60-12	Arctic96AD-7	Arctic96AD-7 sp002685535
ODZ_7_MAG_91	AMALJGI-DNA-7	ETNP	0	0	0	0	0	0	0	0	0	0	0	0	0	0	1	0	0	0	0	0	0	0	0	1	0	0	1	0	0	0	0	redundant	58.44	0.549	0.396	8640	929498	Bacteria	Marinisomatota	Marinisomatia	Marinisomatales	TCS55	UBA2126	UBA2126 sp002436185
ODZ_8_MAG_1	AMALJGI-DNA-8	ETNP	0	0	0	0	0	0	0	0	0	0	0	0	0	0	0	0	0	0	0	0	0	0	0	0	0	0	0	0	0	0	0	redundant	97.68	0	0.614	55501	2433633	Bacteria	Chloroflexota	Dehalococcoidia	UBA1151	UBA1151	GCA-2730555	GCA-2730555 sp002730555
ODZ_8_MAG_10	AMALJGI-DNA-8	ETNP	0	0	0	0	0	0	0	0	0	0	0	0	0	0	0	0	0	0	0	0	0	0	0	0	0	0	0	0	0	0	0	redundant	77.02	0	0.469	208822	1173393	Archaea	Nanoarchaeota	Nanoarchaeia	Woesearchaeales	ARS49	GCA-2687275	NA
ODZ_8_MAG_11	AMALJGI-DNA-8	ETNP	0	0	0	0	0	0	0	0	1	0	0	0	0	0	0	0	0	0	0	0	0	0	0	0	0	0	0	0	0	0	0	redundant	66.85	1.358	0.562	8250	1144975	Bacteria	Proteobacteria	Alphaproteobacteria	UBA11136	UBA11136	UBA11136	NA
ODZ_8_MAG_12	AMALJGI-DNA-8	ETNP	0	0	0	0	0	0	0	0	0	0	0	0	0	0	0	0	0	0	1	1	1	3	1	1	1	1	3	1	1	0	0	redundant	73.94	2.521	0.579	2755	2116702	Bacteria	SAR324	SAR324	SAR324	NAC60-12	UBA8110	UBA8110 sp002726945
ODZ_8_MAG_13	AMALJGI-DNA-8	ETNP	0	0	0	0	0	0	0	0	0	0	0	0	0	0	0	0	0	0	0	0	0	0	0	0	0	0	0	0	0	0	0	redundant	51.72	0	0.669	24262	1631369	Bacteria	Proteobacteria	Alphaproteobacteria	UBA2966	UBA2966	GCA-2690215	NA
ODZ_8_MAG_14	AMALJGI-DNA-8	ETNP	0	0	0	0	0	0	0	0	0	0	0	0	0	0	0	0	0	0	0	0	0	0	0	0	0	0	0	0	0	0	0	redundant	94.15	1.492	0.615	52677	2571489	Bacteria	Proteobacteria	Alphaproteobacteria	UBA7887	UBA7887	UBA7887	UBA7887 sp002501105
ODZ_8_MAG_15	AMALJGI-DNA-8	ETNP	0	0	0	0	0	0	0	0	0	0	0	0	0	0	1	0	0	0	0	1	0	1	0	0	0	0	0	0	0	0	0	redundant	92.45	1.014	0.6	9301	3530567	Bacteria	Nitrospinota_A	UBA8248	UBA8248	UBA8248	UBA8248	UBA8248 sp002685755
ODZ_8_MAG_16	AMALJGI-DNA-8	ETNP	0	1	0	0	1	0	1	0	0	0	0	0	0	0	0	0	2	0	0	0	0	0	0	0	0	0	0	0	0	0	0	redundant	95.12	0.609	0.507	34519	1954830	Bacteria	Proteobacteria	Gammaproteobacteria	Arenicellales	UBA5680	UBA5680	UBA5680 sp002420425
ODZ_8_MAG_17	AMALJGI-DNA-8	ETNP	0	0	0	0	0	0	0	0	0	0	0	0	0	0	0	0	0	0	0	0	0	0	0	0	0	0	0	0	0	0	0	dereplicated	93.21	1.351	0.596	30841	3542199	Bacteria	Verrucomicrobiota	Verrucomicrobiae	Pedosphaerales	UBA1096	UBA1096	NA
ODZ_8_MAG_18	AMALJGI-DNA-8	ETNP	0	0	0	0	0	0	0	0	0	0	0	0	0	0	0	0	0	0	0	0	0	0	0	0	0	0	0	0	0	0	0	dereplicated	76.14	0	0.374	27780	584672	Bacteria	Patescibacteria	Paceibacteria	UBA9983_A	UBA2163	UBA2163	NA
ODZ_8_MAG_19	AMALJGI-DNA-8	ETNP	0	0	0	0	0	0	0	0	0	0	0	0	0	0	0	0	0	0	0	0	0	0	0	0	0	0	0	0	0	0	0	redundant	71.92	2.336	0.359	12889	873385	Archaea	Nanoarchaeota	Nanoarchaeia	Woesearchaeales	GCA-2687795	GCA-2687795	NA
ODZ_8_MAG_2	AMALJGI-DNA-8	ETNP	1	0	0	0	1	0	1	0	0	0	0	0	0	0	0	0	2	0	0	0	0	0	0	1	1	1	3	1	1	0	0	redundant	84.54	0.98	0.429	35076	2547075	Bacteria	SAR324	SAR324	SAR324	NAC60-12	Arctic96AD-7	Arctic96AD-7 sp002685535
ODZ_8_MAG_20	AMALJGI-DNA-8	ETNP	0	0	0	0	0	0	0	0	0	0	0	0	0	0	0	0	0	0	0	0	0	0	0	0	0	0	0	0	0	0	0	redundant	88.8	0	0.638	39327	1131723	Archaea	Thermoplasmatota	Poseidoniia_B	MGIII	CG-Epi1	UBA8886	UBA8886 sp002731655
ODZ_8_MAG_21	AMALJGI-DNA-8	ETNP	0	0	0	0	1	0	1	0	0	0	0	0	0	0	0	0	1	0	0	0	0	0	0	0	0	0	0	0	0	0	0	redundant	68.65	5.076	0.536	5425	1897979	Bacteria	Proteobacteria	Gammaproteobacteria	GCA-2729495	GCA-2729495	GCA-002729875	GCA-002729875 sp002729875
ODZ_8_MAG_22	AMALJGI-DNA-8	ETNP	0	0	0	0	0	0	0	0	0	0	0	0	0	0	0	0	0	0	0	0	0	0	0	0	0	0	0	0	0	0	0	redundant	60.05	3.961	0.559	4564	1695628	Bacteria	Proteobacteria	Gammaproteobacteria	GCA-2729495	GCA-2729495	GCA-2729495	GCA-2729495 sp002729495
ODZ_8_MAG_23	AMALJGI-DNA-8	ETNP	0	0	0	0	0	0	0	0	0	0	0	0	0	0	0	0	0	0	0	0	0	0	0	1	0	0	1	0	0	0	0	redundant	86.19	5.494	0.467	23656	2199892	Bacteria	Marinisomatota	Marinisomatia	Marinisomatales	S15-B10	UBA2125	UBA2125 sp002329125
ODZ_8_MAG_24	AMALJGI-DNA-8	ETNP	0	1	0	0	0	0	0	0	0	0	0	0	0	0	0	0	1	0	0	0	0	0	0	0	0	0	0	0	0	0	0	redundant	93.16	1.437	0.644	159085	2094287	Bacteria	Actinobacteriota	Acidimicrobiia	Acidimicrobiales	MedAcidi-G1	UBA3125	UBA3125 sp002365325
ODZ_8_MAG_25	AMALJGI-DNA-8	ETNP	0	0	0	0	0	0	0	1	0	0	0	0	0	0	1	0	1	0	0	0	0	0	0	0	0	0	0	0	0	0	0	redundant	94.39	3.738	0.604	21555	3717637	Archaea	Undinarchaeota	Undinarchaeia	NA	NA	NA	NA
ODZ_8_MAG_26	AMALJGI-DNA-8	ETNP	1	0	0	0	1	1	0	0	0	0	0	0	0	0	0	0	2	0	0	0	0	0	0	1	1	1	3	1	1	0	0	redundant	94.92	1.617	0.582	17663	3345723	Bacteria	Proteobacteria	Alphaproteobacteria	Rhodobacterales	Rhodobacteraceae	NA	NA
ODZ_8_MAG_27	AMALJGI-DNA-8	ETNP	0	0	0	0	1	1	0	0	0	0	0	0	0	0	0	0	1	1	1	1	1	3	1	1	1	1	3	1	1	0	0	redundant	91.68	3.798	0.517	22754	3087810	Bacteria	Proteobacteria	Gammaproteobacteria	Pseudomonadales	Saccharospirillaceae	Oleibacter	Oleibacter sp002724925
ODZ_8_MAG_28	AMALJGI-DNA-8	ETNP	0	0	0	0	0	0	0	0	0	0	0	0	1	0	0	0	0	0	0	0	0	0	0	1	1	1	3	1	1	0	0	dereplicated	52.63	0	0.697	2433	4583995	Bacteria	Myxococcota	UBA796	NA	NA	NA	NA
ODZ_8_MAG_29	AMALJGI-DNA-8	ETNP	0	0	0	0	0	0	0	0	0	0	0	0	0	0	0	0	0	0	0	0	0	0	0	0	0	0	0	0	0	0	0	redundant	60.99	5.607	0.373	6176	1004876	Archaea	Nanoarchaeota	Nanoarchaeia	Woesearchaeales	UBA9989	NA	NA
ODZ_8_MAG_3	AMALJGI-DNA-8	ETNP	0	0	0	0	0	0	0	0	0	0	0	0	0	0	0	0	0	1	1	1	1	3	1	1	1	1	3	1	1	0	0	redundant	87.95	0.84	0.464	39228	4336138	Bacteria	SAR324	SAR324	SAR324	NAC60-12	UBA1014	UBA1014 sp002683785
ODZ_8_MAG_30	AMALJGI-DNA-8	ETNP	0	0	0	0	0	0	0	0	0	0	0	0	0	0	0	0	0	0	0	0	0	0	0	0	1	0	1	0	0	0	0	dereplicated	66.36	0.695	0.495	6040	2446763	Bacteria	Proteobacteria	Alphaproteobacteria	Rhodospirillales	UBA2165	UBA2165	NA
ODZ_8_MAG_31	AMALJGI-DNA-8	ETNP	0	0	0	0	0	0	0	0	0	0	0	0	0	0	0	0	0	0	0	0	0	0	0	0	0	0	0	0	0	0	0	dereplicated	97.72	0	0.605	22750	2389661	Bacteria	Planctomycetota	Phycisphaerae	Phycisphaerales	SM1A02	UBA12567	UBA12567 sp003520025
ODZ_8_MAG_32	AMALJGI-DNA-8	ETNP	0	0	0	0	0	0	0	0	0	0	0	0	0	0	0	0	0	0	0	1	1	2	0	0	0	0	0	0	0	0	0	redundant	53.31	1.239	0.565	3368	7759988	Bacteria	Planctomycetota	NA	NA	NA	NA	NA
ODZ_8_MAG_33	AMALJGI-DNA-8	ETNP	0	1	0	0	0	0	0	0	0	0	0	0	0	0	1	0	1	0	0	0	0	0	0	0	0	0	0	0	0	0	0	redundant	97.19	0.198	0.625	59021	3721380	Bacteria	Chloroflexota	Dehalococcoidia	UBA3495	UBA3495	NA	NA
ODZ_8_MAG_34	AMALJGI-DNA-8	ETNP	0	0	0	0	1	1	0	0	0	0	0	0	0	0	0	0	1	0	1	1	1	3	1	1	1	1	3	1	1	0	0	redundant	95.52	2.028	0.496	98502	2193390	Bacteria	Proteobacteria	Alphaproteobacteria	Micavibrionales	Micavibrionaceae	NA	NA
ODZ_8_MAG_35	AMALJGI-DNA-8	ETNP	0	0	0	0	0	0	0	0	0	0	0	0	0	0	0	0	0	0	0	0	0	0	0	1	0	0	1	0	0	0	0	redundant	73.62	1.198	0.395	10631	1074450	Bacteria	Marinisomatota	Marinisomatia	Marinisomatales	TCS55	UBA2126	UBA2126 sp002436185
ODZ_8_MAG_36	AMALJGI-DNA-8	ETNP	0	0	0	0	1	0	1	0	0	0	0	0	0	0	0	0	1	0	0	0	0	0	0	0	0	0	0	0	0	0	0	dereplicated	63.07	0.434	0.598	9827	1024066	Bacteria	Proteobacteria	Alphaproteobacteria	UBA11136	UBA11136	UBA11136	UBA11136 sp002686135
ODZ_8_MAG_37	AMALJGI-DNA-8	ETNP	0	1	0	0	1	0	1	0	0	0	0	0	0	0	0	0	2	0	1	0	0	1	0	0	0	0	0	0	0	0	0	dereplicated	74.13	0	0.543	33786	3842708	Bacteria	Proteobacteria	Gammaproteobacteria	Pseudomonadales	HTCC2089	NA	NA
ODZ_8_MAG_38	AMALJGI-DNA-8	ETNP	1	0	0	0	0	0	0	0	0	0	0	0	0	0	0	0	1	0	0	0	0	0	0	0	0	0	0	0	0	0	0	redundant	73.06	2.439	0.59	17047	2064377	Bacteria	Proteobacteria	Gammaproteobacteria	Arenicellales	UBA868	UBA12578	UBA12578 sp002729195
ODZ_8_MAG_39	AMALJGI-DNA-8	ETNP	0	0	0	0	0	0	0	0	0	0	0	0	0	0	0	0	0	0	0	0	0	0	0	0	0	0	0	0	0	0	0	redundant	50.75	3.632	0.478	14697	1128730	Bacteria	Nitrospinota	Nitrospinia	Nitrospinales	Nitrospinaceae	SCGCAAA288-L16	NA
ODZ_8_MAG_4	AMALJGI-DNA-8	ETNP	0	0	0	0	0	0	0	0	0	0	0	0	0	0	0	0	0	0	0	0	0	0	0	0	0	0	0	0	0	0	0	redundant	74.66	0	0.534	5177	1477683	Bacteria	Chloroflexota	Dehalococcoidia	UBA1151	Bin127	UBA1328	UBA1328 sp002501045
ODZ_8_MAG_40	AMALJGI-DNA-8	ETNP	0	0	0	0	0	0	0	0	0	0	0	0	0	0	0	0	0	0	0	0	0	0	0	0	0	0	0	0	0	1	1	redundant	83.29	0	0.572	49738	1769173	Archaea	Thermoplasmatota	Poseidoniia_A	Poseidoniales	Thalassarchaeaceae	MGIIb-O3	MGIIb-O3 sp002722735
ODZ_8_MAG_41	AMALJGI-DNA-8	ETNP	0	0	0	0	0	0	0	0	0	0	0	0	0	0	0	0	0	0	0	0	0	0	0	0	0	0	0	0	0	0	0	dereplicated	83.06	0	0.574	29831	1052119	Archaea	Thermoplasmatota	Poseidoniia_B	MGIII	CG-Epi1	UBA8886	UBA8886 sp002731905
ODZ_8_MAG_42	AMALJGI-DNA-8	ETNP	0	0	0	0	0	0	0	0	0	0	0	0	0	0	0	0	0	0	0	0	0	0	0	0	1	0	1	0	0	0	0	dereplicated	94.81	2.564	0.459	44743	2290268	Bacteria	Nitrospinota	Nitrospinia	Nitrospinales	Nitrospinaceae	SCGCAAA288-L16	SCGCAAA288-L16 sp002731985
ODZ_8_MAG_43	AMALJGI-DNA-8	ETNP	0	0	0	0	0	0	0	0	0	0	0	0	0	0	0	0	0	0	0	0	0	0	0	0	0	0	0	0	0	0	0	dereplicated	82	0	0.429	40824	1270715	Archaea	Thermoplasmatota	Poseidoniia_B	MGIII	CG-Epi1	CG-Epi1	CG-Epi1 sp002506485
ODZ_8_MAG_44	AMALJGI-DNA-8	ETNP	0	0	0	0	0	0	0	0	0	0	0	0	0	0	0	0	0	0	0	0	0	0	0	0	0	0	0	0	0	0	0	redundant	61.9	2.04	0.605	2588	2720427	Bacteria	Verrucomicrobiota	Verrucomicrobiae	Verrucomicrobiales	Akkermansiaceae	Roseibacillus_B	Roseibacillus_B sp002501065
ODZ_8_MAG_45	AMALJGI-DNA-8	ETNP	0	0	0	0	0	0	0	0	0	0	0	0	0	0	1	0	0	0	0	0	0	0	0	0	0	0	0	0	0	0	0	redundant	88.77	1.32	0.484	34911	974801	Bacteria	Chloroflexota	Dehalococcoidia	Dehalococcoidales	UBA2162	UBA2162	UBA2162 sp002335405
ODZ_8_MAG_46	AMALJGI-DNA-8	ETNP	0	0	0	0	0	0	0	0	0	0	0	0	0	0	0	0	0	0	0	0	0	0	0	1	0	0	1	0	0	0	0	redundant	88.94	9.89	0.398	13682	3032739	Bacteria	Marinisomatota	Marinisomatia	Marinisomatales	UBA8229	UBA8229	UBA8229 sp002726775
ODZ_8_MAG_47	AMALJGI-DNA-8	ETNP	0	0	0	0	0	0	0	0	0	0	0	0	0	0	0	0	0	0	0	0	0	0	0	0	0	0	0	0	0	0	0	dereplicated	67.94	1.1	0.469	15159	1601280	Bacteria	Chloroflexota	Dehalococcoidia	UBA1151	Bin127	GCA-002725925	NA
ODZ_8_MAG_48	AMALJGI-DNA-8	ETNP	0	0	0	0	0	0	0	0	0	0	0	0	0	0	0	0	0	0	0	0	0	0	0	0	0	0	0	0	0	0	0	redundant	96.58	4.7	0.684	118570	2421431	Bacteria	Actinobacteriota	Acidimicrobiia	Acidimicrobiales	MedAcidi-G1	S20-B6	S20-B6 sp002329075
ODZ_8_MAG_49	AMALJGI-DNA-8	ETNP	0	0	0	0	0	0	0	0	0	0	0	0	0	0	0	0	0	0	0	0	0	0	0	0	0	0	0	0	0	0	0	dereplicated	58.03	6.224	0.447	1775	680085	Bacteria	Patescibacteria	Gracilibacteria	Peribacterales	Peribacteraceae	UBA2170	NA
ODZ_8_MAG_5	AMALJGI-DNA-8	ETNP	0	0	0	0	0	0	0	0	0	0	0	0	0	0	0	0	0	0	1	1	0	2	1	1	1	1	3	1	1	0	0	dereplicated	95.14	3.897	0.61	22879	2735198	Bacteria	Proteobacteria	Alphaproteobacteria	Rhodospirillales	2-02-FULL-58-16	GCA-2686765	GCA-2686765 sp013349695
ODZ_8_MAG_6	AMALJGI-DNA-8	ETNP	0	0	0	0	1	1	0	0	0	0	0	0	0	0	1	0	1	0	0	0	0	0	0	0	0	0	0	0	0	0	0	redundant	96.69	2.97	0.603	81138	3662562	Bacteria	Chloroflexota	Dehalococcoidia	SAR202	UBA11138	UBA2160	NA
ODZ_8_MAG_7	AMALJGI-DNA-8	ETNP	0	1	0	0	1	0	1	0	1	0	0	0	0	0	0	0	2	0	1	0	0	1	0	0	0	0	0	0	0	0	0	dereplicated	93.33	0	0.665	99617	4076552	Bacteria	Myxococcota	UBA9160	UBA9160	SMWR01	GCA-2729515	GCA-2729515 sp002729515
ODZ_8_MAG_8	AMALJGI-DNA-8	ETNP	0	0	0	0	1	0	1	0	0	0	0	0	0	0	0	0	1	0	0	0	0	0	0	0	0	1	1	0	0	0	0	redundant	93.74	1.304	0.587	88967	4366483	Bacteria	Proteobacteria	Alphaproteobacteria	GCA-2731375	GCA-2731375	GCA-2731375	GCA-2731375 sp002731375
ODZ_8_MAG_9	AMALJGI-DNA-8	ETNP	0	0	0	0	0	0	0	0	0	0	0	0	0	0	0	0	0	0	0	0	0	0	0	0	0	0	0	0	0	0	0	redundant	57.92	0.714	0.453	2754	1376389	Bacteria	Desulfobacterota	Desulfobacteria	Desulfobacterales	UBA2156	UBA2156	UBA2156 sp002328165
ODZ_9_MAG_1	AMALJGI-DNA-9	Arabian Sea	0	0	0	0	0	0	0	0	0	0	0	0	0	1	1	0	0	0	0	1	0	1	0	1	0	0	1	0	0	0	0	dereplicated	90.59	1.648	0.46	32890	2796691	Bacteria	Marinisomatota	Marinisomatia	Marinisomatales	S15-B10	UBA2125	UBA2125 sp002329125
ODZ_9_MAG_10	AMALJGI-DNA-9	Arabian Sea	0	1	0	0	0	0	0	0	0	0	0	0	0	0	0	0	1	1	1	0	1	2	0	0	0	0	0	0	1	0	0	dereplicated	89.28	1.829	0.525	18925	2678444	Bacteria	Proteobacteria	Gammaproteobacteria	Arenicellales	UBA868	REDSEA-S09-B13	REDSEA-S09-B13 sp002731295
ODZ_9_MAG_11	AMALJGI-DNA-9	Arabian Sea	1	0	0	0	0	0	0	0	0	0	0	0	0	0	0	0	1	0	0	0	0	0	0	0	0	0	0	0	0	0	0	dereplicated	84.09	0	0.638	76539	1796285	Bacteria	Planctomycetota	Phycisphaerae	Phycisphaerales	SM1A02	UBA12567	NA
ODZ_9_MAG_12	AMALJGI-DNA-9	Arabian Sea	0	0	0	0	0	0	0	0	0	0	0	0	0	0	1	0	0	0	0	0	0	0	0	1	0	1	2	1	1	0	0	redundant	88.94	2.497	0.45	16458	1721339	Bacteria	Marinisomatota	Marinisomatia	Marinisomatales	TCS55	JAAZYX01	NA
ODZ_9_MAG_13	AMALJGI-DNA-9	Arabian Sea	0	0	0	0	0	0	0	1	0	0	0	0	0	0	0	0	1	0	0	0	0	0	0	0	0	0	0	0	0	0	0	dereplicated	88.46	2.564	0.543	5350	2690872	Bacteria	Actinobacteriota	Acidimicrobiia	Acidimicrobiales	TK06	UBA6944	NA
ODZ_9_MAG_14	AMALJGI-DNA-9	Arabian Sea	0	0	0	0	0	0	0	0	0	0	0	0	0	0	0	0	0	0	0	0	0	0	0	1	0	0	1	0	0	0	0	dereplicated	53.04	9.723	0.373	5420	1164537	Bacteria	Marinisomatota	Marinisomatia	Marinisomatales	UBA8229	AB-629-J13	NA
ODZ_9_MAG_15	AMALJGI-DNA-9	Arabian Sea	0	0	0	0	0	0	0	0	0	0	0	0	0	0	0	0	0	0	0	0	0	0	0	1	1	1	3	1	1	0	0	redundant	91.39	5.128	0.461	18722	2113098	Bacteria	Nitrospinota	Nitrospinia	Nitrospinales	Nitrospinaceae	SCGCAAA288-L16	SCGCAAA288-L16 sp003451695
ODZ_9_MAG_16	AMALJGI-DNA-9	Arabian Sea	0	1	0	0	0	0	0	0	0	0	0	0	0	0	0	0	1	0	0	0	0	0	0	0	0	0	0	0	0	0	0	dereplicated	94.08	1.075	0.591	29746	2407549	Bacteria	Planctomycetota	UBA1135	UBA1135	UBA1135	GCA-2746235	NA
ODZ_9_MAG_17	AMALJGI-DNA-9	Arabian Sea	0	0	0	0	0	0	0	0	0	0	0	0	0	0	0	0	0	0	0	0	0	0	0	0	0	0	0	0	0	1	1	dereplicated	85.15	0	0.45	165571	2027810	Archaea	Thermoplasmatota	Poseidoniia_A	Poseidoniales	Thalassarchaeaceae	MGIIb-Q1	MGIIb-Q1 sp002685895
ODZ_9_MAG_18	AMALJGI-DNA-9	Arabian Sea	0	0	0	0	0	0	0	0	0	0	0	0	0	0	0	0	0	0	0	0	0	0	0	0	0	0	0	0	0	0	0	redundant	81.27	2.027	0.586	40739	3083908	Bacteria	Verrucomicrobiota	Verrucomicrobiae	Pedosphaerales	UBA1096	UBA1096	NA
ODZ_9_MAG_19	AMALJGI-DNA-9	Arabian Sea	0	0	0	0	1	0	1	0	0	0	0	0	0	0	0	0	1	0	0	0	0	0	0	0	0	0	0	0	0	0	0	redundant	94.1	1.455	0.598	14589	1509819	Bacteria	Proteobacteria	Alphaproteobacteria	UBA11136	UBA11136	UBA11136	UBA11136 sp002686135
ODZ_9_MAG_2	AMALJGI-DNA-9	Arabian Sea	0	0	0	0	0	0	0	0	0	0	0	0	0	0	0	0	0	0	0	0	0	0	0	1	1	1	3	1	1	0	0	dereplicated	58.22	4.569	0.551	9128	2650133	Bacteria	Verrucomicrobiota	Verrucomicrobiae	Pedosphaerales	UBA1100	UBA6614	NA
ODZ_9_MAG_20	AMALJGI-DNA-9	Arabian Sea	0	0	0	0	0	0	0	0	0	0	0	0	0	0	0	0	0	0	0	0	0	0	0	0	0	0	0	0	0	1	1	redundant	64.13	2.4	0.581	97146	1406340	Archaea	Thermoplasmatota	Poseidoniia_A	Poseidoniales	Thalassarchaeaceae	MGIIb-O3	NA
ODZ_9_MAG_21	AMALJGI-DNA-9	Arabian Sea	0	0	0	0	0	0	0	0	0	0	0	0	0	0	0	0	0	0	1	0	0	1	0	0	0	0	0	0	0	0	0	redundant	50.17	3.448	0.581	3346	1267565	Bacteria	Proteobacteria	Gammaproteobacteria	GCA-2729495	GCA-2729495	GCA-2729495	NA
ODZ_9_MAG_22	AMALJGI-DNA-9	Arabian Sea	0	1	0	0	0	0	0	0	0	0	0	0	0	0	0	0	1	0	0	0	0	0	0	0	0	0	0	0	0	0	0	redundant	98.9	0	0.655	75919	2671209	Bacteria	ARS69	ARS69	ARS69	ARS69	ARS69	ARS69 sp002686915
ODZ_9_MAG_23	AMALJGI-DNA-9	Arabian Sea	0	0	0	0	1	0	1	0	0	0	0	0	0	0	0	0	1	0	1	0	1	2	1	1	1	1	3	1	1	0	0	redundant	89.3	1.027	0.425	24591	2609424	Bacteria	SAR324	SAR324	SAR324	NAC60-12	Arctic96AD-7	Arctic96AD-7 sp002685535
ODZ_9_MAG_24	AMALJGI-DNA-9	Arabian Sea	0	0	0	0	0	0	0	0	0	0	0	0	0	0	0	0	0	0	1	1	0	2	1	1	1	1	3	1	1	0	0	dereplicated	85.56	0.668	0.486	11066	3973320	Bacteria	Myxococcota	XYA12-FULL-58-9	XYA12-FULL-58-9	NA	NA	NA
ODZ_9_MAG_25	AMALJGI-DNA-9	Arabian Sea	0	0	0	0	1	0	1	0	0	0	0	0	0	0	0	0	1	0	1	0	0	1	0	0	0	0	0	0	0	0	0	dereplicated	50.85	1.877	0.58	3989	1740358	Bacteria	Proteobacteria	Gammaproteobacteria	Woeseiales	Woeseiaceae	SZUA-117	NA
ODZ_9_MAG_26	AMALJGI-DNA-9	Arabian Sea	0	1	0	0	0	0	0	0	0	0	0	0	0	1	1	0	1	0	0	0	0	0	0	0	0	0	0	0	0	0	0	redundant	88.85	2.364	0.597	83067	3156302	Bacteria	Verrucomicrobiota	Kiritimatiellae	UBA8416	JABMPJ01	JABMPJ01	NA
ODZ_9_MAG_27	AMALJGI-DNA-9	Arabian Sea	1	0	0	0	0	0	0	0	0	0	0	0	0	0	0	0	1	0	0	0	0	0	0	0	0	0	0	0	0	0	0	dereplicated	59.21	3.409	0.615	14166	1559300	Bacteria	Planctomycetota	Phycisphaerae	Phycisphaerales	SM1A02	UBA12567	NA
ODZ_9_MAG_28	AMALJGI-DNA-9	Arabian Sea	0	0	0	0	0	0	0	0	0	0	0	0	0	0	0	0	0	0	0	0	0	0	0	1	0	0	1	0	0	0	0	dereplicated	69.82	0	0.363	28570	1792166	Bacteria	Marinisomatota	Marinisomatia	SCGC-AAA003-L08	D37C17	D37C17	NA
ODZ_9_MAG_29	AMALJGI-DNA-9	Arabian Sea	0	0	0	0	0	0	0	0	0	0	0	0	0	0	0	0	0	0	0	0	0	0	0	1	0	0	1	0	0	0	0	redundant	86.12	1.098	0.501	6945	1869800	Bacteria	Marinisomatota	Marinisomatia	Marinisomatales	S15-B10	UBA2146	UBA2146 sp002471705
ODZ_9_MAG_3	AMALJGI-DNA-9	Arabian Sea	1	1	0	0	0	0	0	1	0	0	0	0	0	1	0	0	3	0	0	0	0	0	0	1	1	1	3	1	1	0	0	dereplicated	57.91	9.984	0.469	12862	2910046	Bacteria	Chloroflexota	Dehalococcoidia	UBA1151	Bin127	GCA-002725925	NA
ODZ_9_MAG_30	AMALJGI-DNA-9	Arabian Sea	0	1	0	0	0	0	0	0	0	0	0	0	0	0	0	0	1	0	0	0	0	0	0	0	0	0	0	0	0	0	0	dereplicated	90	0	0.632	95491	1406388	Archaea	Thermoplasmatota	Poseidoniia_B	MGIII	CG-Epi1	UBA8886	UBA8886 sp002509165
ODZ_9_MAG_31	AMALJGI-DNA-9	Arabian Sea	0	0	0	0	1	1	0	0	0	0	0	0	0	0	0	0	1	0	0	0	0	0	0	0	0	0	0	0	0	0	0	dereplicated	70.86	5.242	0.391	16337	1404814	Bacteria	Proteobacteria	Gammaproteobacteria	PS1	Thioglobaceae	NA	NA
ODZ_9_MAG_32	AMALJGI-DNA-9	Arabian Sea	0	0	1	0	0	0	0	0	0	0	0	0	0	0	0	0	1	0	0	0	0	0	0	0	0	0	0	0	0	0	0	dereplicated	88.03	3.846	0.718	41656	2089491	Bacteria	Actinobacteriota	Acidimicrobiia	Acidimicrobiales	MedAcidi-G1	S20-B6	S20-B6 sp002346745
ODZ_9_MAG_33	AMALJGI-DNA-9	Arabian Sea	0	0	0	0	0	0	0	0	0	0	0	0	0	0	0	0	0	0	0	0	0	0	0	1	0	0	1	0	0	0	0	dereplicated	80.7	0	0.442	37316	1659772	Bacteria	Marinisomatota	Marinisomatia	Marinisomatales	UBA2128	UBA2128	UBA2128 sp002471865
ODZ_9_MAG_34	AMALJGI-DNA-9	Arabian Sea	0	0	0	0	0	0	0	0	0	0	0	0	0	0	0	0	0	0	0	0	0	0	0	0	0	0	0	0	0	0	0	dereplicated	94.31	7.67	0.421	41389	2230507	Bacteria	Planctomycetota	Phycisphaerae	Phycisphaerales	SM1A02	GCA-002718515	NA
ODZ_9_MAG_35	AMALJGI-DNA-9	Arabian Sea	0	0	0	0	0	0	0	0	0	0	0	0	0	0	0	0	0	0	0	0	0	0	0	0	0	0	0	0	0	0	0	dereplicated	57.6	0	0.506	73961	890465	Archaea	Thermoplasmatota	Poseidoniia_A	Poseidoniales	Thalassarchaeaceae	MGIIb-O3	NA
ODZ_9_MAG_37	AMALJGI-DNA-9	Arabian Sea	0	0	0	0	0	0	0	0	0	0	0	0	0	0	0	0	0	0	1	0	0	1	0	0	0	0	0	0	0	0	0	redundant	86.14	3.021	0.601	38937	3628319	Bacteria	Proteobacteria	Gammaproteobacteria	Pseudomonadales	HTCC2089	UBA2168	UBA2168 sp002327525
ODZ_9_MAG_38	AMALJGI-DNA-9	Arabian Sea	0	0	0	0	0	0	0	0	0	0	0	0	0	0	0	0	0	0	0	0	0	0	0	0	0	0	0	0	0	1	1	dereplicated	72.87	2.767	0.462	4423	1748414	Archaea	Thermoplasmatota	Poseidoniia_A	Poseidoniales	Poseidoniaceae	UBA60	NA
ODZ_9_MAG_39	AMALJGI-DNA-9	Arabian Sea	1	1	0	0	1	1	1	0	0	0	0	0	0	0	1	0	3	1	1	1	1	3	1	1	1	1	3	1	1	0	0	dereplicated	93.87	2.258	0.648	48566	5076548	Bacteria	Myxococcota	UBA9160	UBA9160	UBA4427	DUBZ01	NA
ODZ_9_MAG_4	AMALJGI-DNA-9	Arabian Sea	0	0	0	0	0	0	0	0	0	0	0	0	0	0	0	0	0	0	0	0	0	0	0	0	0	0	0	0	0	0	0	redundant	67.25	0.337	0.618	11892	2058981	Bacteria	Verrucomicrobiota	Verrucomicrobiae	Pedosphaerales	UBA1096	UBA1096	UBA1096 sp002686755
ODZ_9_MAG_40	AMALJGI-DNA-9	Arabian Sea	0	0	0	0	0	0	0	1	0	0	0	0	0	0	0	0	1	0	0	0	0	0	0	0	0	0	0	0	0	0	0	dereplicated	96.77	1.138	0.718	24363	3976169	Bacteria	Planctomycetota	UBA1135	UBA1135	GCA-002686595	GCA-2686265	NA
ODZ_9_MAG_41	AMALJGI-DNA-9	Arabian Sea	0	0	0	0	0	0	0	0	0	0	0	0	0	0	0	0	0	0	0	0	0	0	0	1	1	1	3	1	1	0	0	dereplicated	67.23	1.648	0.601	6223	4036903	Bacteria	Latescibacterota	UBA2968	UBA8231	UBA8231	UBA12574	UBA12574 sp002712305
ODZ_9_MAG_42	AMALJGI-DNA-9	Arabian Sea	0	0	0	0	0	0	0	0	0	0	0	0	0	0	0	0	0	0	0	0	0	0	0	0	0	0	0	0	0	0	0	dereplicated	90.1	0	0.419	20092	1751447	Bacteria	Marinisomatota	Marinisomatia	Marinisomatales	TCS55	TCS55	TCS55 sp001577025
ODZ_9_MAG_43	AMALJGI-DNA-9	Arabian Sea	0	1	0	0	0	0	0	1	0	0	0	0	0	0	0	0	2	0	1	1	1	3	1	1	1	1	3	1	1	0	0	dereplicated	96.23	6.093	0.553	41920	4246347	Bacteria	Planctomycetota	J132	NA	NA	NA	NA
ODZ_9_MAG_44	AMALJGI-DNA-9	Arabian Sea	0	0	0	0	0	0	0	0	0	0	0	0	0	0	0	0	0	0	0	0	0	0	0	1	1	1	3	1	1	0	0	dereplicated	50.67	9.324	0.535	10924	2928323	Bacteria	Verrucomicrobiota	Verrucomicrobiae	Pedosphaerales	UBA1100	UBA1100	NA
ODZ_9_MAG_45	AMALJGI-DNA-9	Arabian Sea	1	1	0	0	0	0	0	0	0	0	0	0	0	0	0	0	2	0	0	0	0	0	0	0	0	0	0	0	0	0	0	dereplicated	96.59	0.066	0.647	163234	2382828	Bacteria	Planctomycetota	Phycisphaerae	Phycisphaerales	SM1A02	UBA12567	NA
ODZ_9_MAG_46	AMALJGI-DNA-9	Arabian Sea	0	0	0	0	1	1	0	0	0	0	0	0	0	0	0	0	1	0	0	0	0	0	0	0	0	0	0	0	0	0	0	dereplicated	73.84	0.097	0.478	4265	1620889	Bacteria	Planctomycetota	UBA1135	UBA1135	UBA1135	GCA-2746235	NA
ODZ_9_MAG_47	AMALJGI-DNA-9	Arabian Sea	0	0	0	0	0	0	0	0	0	0	0	0	0	0	0	0	0	0	0	0	0	0	0	0	0	0	0	0	0	0	0	dereplicated	67.23	0.427	0.44	34010	1348626	Bacteria	Actinobacteriota	Acidimicrobiia	Acidimicrobiales	MedAcidi-G1	MedAcidi-G1	NA
ODZ_9_MAG_48	AMALJGI-DNA-9	Arabian Sea	0	0	0	0	1	1	0	0	0	0	0	0	0	0	0	0	1	0	0	0	0	0	0	1	1	1	3	1	1	0	0	dereplicated	96.7	0	0.575	314301	2176372	Bacteria	Krumholzibacteriota	Krumholzibacteria	JACNKJ01	JACNKJ01	NA	NA
ODZ_9_MAG_49	AMALJGI-DNA-9	Arabian Sea	0	1	1	0	0	0	0	0	0	0	0	0	0	0	0	0	2	0	0	0	0	0	0	0	0	0	0	0	0	1	1	dereplicated	80.75	8	0.543	161690	1689492	Archaea	Thermoplasmatota	Poseidoniia_A	Poseidoniales	Thalassarchaeaceae	MGIIb-O3	NA
ODZ_9_MAG_5	AMALJGI-DNA-9	Arabian Sea	1	0	0	0	0	0	0	1	0	0	0	0	0	0	0	0	2	0	1	1	0	2	1	1	1	1	3	1	1	0	0	dereplicated	97.05	1.34	0.61	19275	8733714	Bacteria	Planctomycetota	Planctomycetes	Pirellulales	Pirellulaceae	NA	NA
ODZ_9_MAG_50	AMALJGI-DNA-9	Arabian Sea	0	0	0	0	0	0	0	0	0	0	0	0	0	0	0	0	0	0	0	0	0	0	0	1	1	1	3	1	1	0	0	dereplicated	85.71	2.747	0.47	37376	6995625	Bacteria	Poribacteria	WGA-4E	WGA-4E	UBA9662	GCA-2699335	NA
ODZ_9_MAG_51	AMALJGI-DNA-9	Arabian Sea	0	0	0	0	0	0	0	0	0	0	0	0	0	0	0	0	0	0	0	0	0	0	0	0	0	0	0	0	0	0	0	dereplicated	96.59	7.102	0.464	48046	2060686	Bacteria	Planctomycetota	Phycisphaerae	Phycisphaerales	SM1A02	GCA-002718515	NA
ODZ_9_MAG_52	AMALJGI-DNA-9	Arabian Sea	1	1	0	0	1	1	0	0	0	0	0	0	0	0	0	0	3	0	0	0	0	0	0	0	0	0	0	0	0	0	0	dereplicated	95.49	1.18	0.48	46387	2611048	Bacteria	Proteobacteria	Gammaproteobacteria	Pseudomonadales	Nitrincolaceae	ASP10-02a	NA
ODZ_9_MAG_53	AMALJGI-DNA-9	Arabian Sea	1	1	0	0	0	0	0	0	0	0	0	0	0	0	0	0	2	0	0	0	0	0	0	0	0	0	0	0	0	0	0	dereplicated	94.08	1.075	0.513	140022	2464371	Bacteria	Planctomycetota	UBA1135	UBA1135	UBA1135	UBA7888	NA
ODZ_9_MAG_54	AMALJGI-DNA-9	Arabian Sea	0	0	0	0	0	0	0	0	0	0	0	0	0	0	0	0	0	0	0	0	0	0	0	0	0	0	0	0	0	0	0	dereplicated	97.84	2.15	0.638	180604	3998403	Bacteria	Planctomycetota	UBA1135	UBA1135	GCA-002686595	GCA-2720975	GCA-2720975 sp002720975
ODZ_9_MAG_55	AMALJGI-DNA-9	Arabian Sea	0	0	0	0	1	1	0	0	0	0	0	0	0	0	0	0	1	0	0	0	0	0	0	0	0	0	0	0	0	0	0	redundant	58.08	8.56	0.567	6351	1538585	Bacteria	Proteobacteria	Gammaproteobacteria	Arenicellales	UBA868	GCA-2726415	NA
ODZ_9_MAG_56	AMALJGI-DNA-9	Arabian Sea	0	0	1	0	0	0	0	0	0	0	0	0	0	0	0	0	1	0	0	0	0	0	0	0	0	0	0	0	0	0	0	dereplicated	68.49	0	0.588	36255	1159218	Archaea	Thermoplasmatota	Poseidoniia_A	Poseidoniales	Thalassarchaeaceae	Thalassarchaeum	NA
ODZ_9_MAG_57	AMALJGI-DNA-9	Arabian Sea	0	0	1	0	1	1	0	1	0	0	0	0	0	0	0	0	3	0	0	0	0	0	0	0	0	0	0	0	0	0	0	dereplicated	83.6	0.848	0.448	5619	1832900	Bacteria	Bacteroidota	Bacteroidia	Flavobacteriales	Flavobacteriaceae	Lutibacter	NA
ODZ_9_MAG_58	AMALJGI-DNA-9	Arabian Sea	0	0	0	0	0	0	0	0	0	0	0	0	0	0	0	0	0	0	0	0	0	0	0	0	0	0	0	0	0	0	0	dereplicated	56.73	1.381	0.366	14762	1212779	Bacteria	Proteobacteria	Gammaproteobacteria	SAR86	SAR86	AEGEAN-183	NA
ODZ_9_MAG_59	AMALJGI-DNA-9	Arabian Sea	0	1	0	0	0	0	0	0	0	0	0	0	0	0	0	0	1	0	0	0	0	0	0	1	0	0	1	0	0	0	0	redundant	71.42	1.398	0.405	29558	1524694	Bacteria	Marinisomatota	Marinisomatia	SCGC-AAA003-L08	D37C17	NA	NA
ODZ_9_MAG_6	AMALJGI-DNA-9	Arabian Sea	0	0	0	0	0	0	0	0	0	0	0	0	0	0	0	0	0	1	1	0	0	1	0	1	1	1	3	1	1	0	0	redundant	78.91	1.612	0.656	3852	2971900	Bacteria	Planctomycetota	UBA1135	UBA1135	GCA-002686595	GCA-2686595	GCA-2686595 sp002686595
ODZ_9_MAG_61	AMALJGI-DNA-9	Arabian Sea	0	0	0	0	0	0	0	0	0	0	0	0	0	0	0	0	0	0	0	0	0	0	0	1	1	1	3	1	1	0	0	dereplicated	72.51	1.612	0.514	2781	2349385	Bacteria	Planctomycetota	MHYJ01	MHYJ01	NA	NA	NA
ODZ_9_MAG_62	AMALJGI-DNA-9	Arabian Sea	0	0	0	0	0	0	0	0	0	0	0	0	0	0	0	0	0	0	0	0	1	1	0	0	0	1	1	0	0	0	0	dereplicated	56.21	5.096	0.527	2082	2090188	Bacteria	Proteobacteria	Alphaproteobacteria	Rhodospirillales	UBA2165	GCA-2725625	GCA-2725625 sp002725625
ODZ_9_MAG_63	AMALJGI-DNA-9	Arabian Sea	0	0	0	1	1	1	0	0	1	0	0	0	0	0	1	1	2	1	0	1	1	2	0	0	0	0	0	0	1	0	0	dereplicated	95.45	2.272	0.4	58758	2435392	Bacteria	Planctomycetota	Brocadiae	Brocadiales	Scalinduaceae	Scalindua	NA
ODZ_9_MAG_64	AMALJGI-DNA-9	Arabian Sea	0	0	0	0	0	0	0	0	0	0	0	0	0	0	0	0	0	0	0	0	0	0	0	0	0	0	0	0	0	0	0	redundant	70.63	5.081	0.591	24629	2206128	Bacteria	Proteobacteria	Gammaproteobacteria	Arenicellales	UBA868	UBA12578	UBA12578 sp002729195
ODZ_9_MAG_65	AMALJGI-DNA-9	Arabian Sea	1	0	0	0	0	0	0	0	0	0	0	0	0	0	0	0	1	0	0	0	0	0	0	0	0	0	0	0	0	0	0	redundant	96.34	3.048	0.579	110360	2758686	Bacteria	Proteobacteria	Gammaproteobacteria	Arenicellales	UBA868	UBA868	UBA868 sp002327725
ODZ_9_MAG_66	AMALJGI-DNA-9	Arabian Sea	0	0	0	0	0	0	0	0	0	0	0	0	0	0	0	0	0	0	0	0	0	0	0	0	0	0	0	0	0	0	0	dereplicated	88.58	1.203	0.608	10273	1981068	Bacteria	Planctomycetota	Phycisphaerae	Phycisphaerales	SM1A02	UBA12567	NA
ODZ_9_MAG_67	AMALJGI-DNA-9	Arabian Sea	0	0	0	0	0	0	0	0	0	0	0	0	0	0	1	0	0	0	0	0	0	0	0	1	1	1	3	1	1	0	0	dereplicated	58.54	3.399	0.678	2101	4599256	Bacteria	Myxococcota	UBA9042	PHBI01	NA	NA	NA
ODZ_9_MAG_68	AMALJGI-DNA-9	Arabian Sea	0	0	0	1	0	0	0	0	0	0	0	0	0	0	0	0	1	0	0	0	1	1	0	0	0	1	1	0	0	0	0	dereplicated	67.16	1.326	0.649	2806	2668910	Bacteria	Proteobacteria	Alphaproteobacteria	UBA7887	UBA7887	UBA7887	NA
ODZ_9_MAG_69	AMALJGI-DNA-9	Arabian Sea	0	0	0	0	0	0	0	0	0	0	0	0	0	0	0	0	0	0	0	0	0	0	0	0	1	1	2	1	1	0	0	dereplicated	52.89	0	0.652	2848	4157607	Bacteria	Myxococcota	UBA796	UBA796	NA	NA	NA
ODZ_9_MAG_7	AMALJGI-DNA-9	Arabian Sea	0	0	0	0	0	0	0	0	0	0	0	0	0	0	0	0	0	0	0	0	0	0	0	1	0	0	1	0	0	0	0	dereplicated	73.45	0.066	0.601	4848	3466682	Bacteria	Planctomycetota	UBA1135	UBA2386	UBA2386	NA	NA
ODZ_9_MAG_70	AMALJGI-DNA-9	Arabian Sea	0	0	0	0	0	0	0	1	0	0	0	0	0	0	0	0	1	0	0	0	0	0	0	0	0	0	0	0	0	0	0	dereplicated	56.91	1.482	0.436	2167	1773082	Bacteria	Bacteroidota	Bacteroidia	Flavobacteriales	UBA10329	UBA10329	NA
ODZ_9_MAG_71	AMALJGI-DNA-9	Arabian Sea	0	0	0	1	0	0	0	0	0	0	0	0	0	0	0	0	1	0	0	0	1	1	0	0	0	1	1	0	0	0	0	redundant	60.68	1.104	0.645	3085	2403108	Bacteria	Proteobacteria	Alphaproteobacteria	Rhodospirillales	NA	NA	NA
ODZ_9_MAG_8	AMALJGI-DNA-9	Arabian Sea	1	0	0	1	1	1	1	0	0	0	0	0	0	0	0	0	3	0	0	0	0	0	0	0	1	1	2	1	1	0	0	dereplicated	95.34	1.086	0.613	16199	5186584	Bacteria	Proteobacteria	Alphaproteobacteria	GCA-2731375	GCA-2731375	GCA-2731375	NA
ODZ_9_MAG_9	AMALJGI-DNA-9	Arabian Sea	0	0	1	0	0	0	0	0	0	0	0	0	0	0	0	0	1	0	0	0	0	0	0	0	0	0	0	0	0	0	0	dereplicated	80.13	0	0.52	45700	1469338	Archaea	Thermoplasmatota	Poseidoniia_A	Poseidoniales	Thalassarchaeaceae	MGIIb-O1	MGIIb-O1 sp002497895
Ts_MAG_1	Tsementzi	ETNP	0	0	0	0	0	0	0	0	0	1	1	0	0	0	0	0	0	0	0	0	0	0	0	0	0	0	0	0	0	0	0	redundant	88.51	0.074	0.319	12567	1100618	Archaea	Thermoproteota	Nitrososphaeria	Nitrososphaerales	Nitrosopumilaceae	Nitrosopumilus	Nitrosopumilus sp002730325
Ts_MAG_10	Tsementzi	ETNP	0	0	1	0	0	0	0	0	0	0	0	0	0	0	0	0	1	0	0	0	0	0	0	0	0	0	0	0	0	1	1	dereplicated	55.6	0.8	0.466	7540	1099702	Archaea	Thermoplasmatota	Poseidoniia_A	Poseidoniales	Poseidoniaceae	Poseidonia	NA
Ts_MAG_11	Tsementzi	ETNP	0	0	0	0	0	0	0	0	0	0	0	0	1	0	0	0	0	0	0	0	0	0	0	0	0	0	0	0	0	0	0	redundant	90.14	2.564	0.659	6482	2154279	Bacteria	Actinobacteriota	Acidimicrobiia	Acidimicrobiales	MedAcidi-G1	UBA9410	UBA9410 sp003541675
Ts_MAG_12	Tsementzi	ETNP	0	0	0	0	0	0	0	0	0	0	0	0	0	0	0	0	0	0	0	0	0	0	0	0	0	0	0	0	0	1	1	dereplicated	65.06	0.923	0.427	8213	1508426	Archaea	Thermoplasmatota	Poseidoniia_A	Poseidoniales	Thalassarchaeaceae	MGIIb-N2	NA
Ts_MAG_13	Tsementzi	ETNP	0	0	0	0	0	0	0	0	0	0	0	0	0	0	0	0	0	0	0	0	0	0	0	0	0	0	0	0	0	0	0	redundant	94.87	3.418	0.687	22193	2219253	Bacteria	Actinobacteriota	Acidimicrobiia	Acidimicrobiales	MedAcidi-G1	S20-B6	S20-B6 sp002329075
Ts_MAG_14	Tsementzi	ETNP	0	0	0	0	0	0	0	0	0	0	0	0	0	0	0	0	0	0	0	0	0	0	0	0	0	0	0	0	0	0	0	dereplicated	94.01	3.069	0.451	49119	1984431	Bacteria	Actinobacteriota	Acidimicrobiia	Acidimicrobiales	UBA8592	MedAcidi-G2A	NA
Ts_MAG_15	Tsementzi	ETNP	0	0	0	0	0	0	0	0	0	0	0	0	0	0	0	0	0	0	0	0	0	0	0	0	0	0	0	0	0	1	1	dereplicated	56.79	0.8	0.491	5527	1138992	Archaea	Thermoplasmatota	Poseidoniia_A	Poseidoniales	Thalassarchaeaceae	MGIIb-P	NA
Ts_MAG_16	Tsementzi	ETNP	0	0	0	0	0	0	0	0	0	0	0	0	0	0	0	0	0	0	0	0	0	0	0	0	0	0	0	0	0	0	0	dereplicated	54.71	0	0.282	8074	828388	Bacteria	Proteobacteria	Alphaproteobacteria	Pelagibacterales	Pelagibacteraceae	Pelagibacter	NA
Ts_MAG_17	Tsementzi	ETNP	0	0	0	0	0	0	0	0	0	0	0	0	0	0	0	0	0	0	0	0	0	0	0	0	0	0	0	0	0	0	0	redundant	73.01	3.561	0.435	5623	2005571	Bacteria	Marinisomatota	Marinisomatia	Marinisomatales	UBA1611	UBA2134	UBA2134 sp002471805
Ts_MAG_18	Tsementzi	ETNP	0	0	0	0	0	0	0	0	0	0	0	0	0	0	0	0	0	0	0	0	0	0	0	0	0	0	0	0	0	0	0	redundant	52.75	0.427	0.426	8663	1131400	Bacteria	Actinobacteriota	Acidimicrobiia	Acidimicrobiales	MedAcidi-G1	MedAcidi-G1	MedAcidi-G1 sp002730515
Ts_MAG_19	Tsementzi	ETNP	0	1	0	0	0	0	0	0	0	0	0	0	0	0	0	0	1	0	0	0	0	0	0	0	0	0	0	0	0	0	0	dereplicated	62.06	1.724	0.396	5487	1090020	Bacteria	Proteobacteria	Gammaproteobacteria	UBA11654	UBA11654	UBA11654	NA
Ts_MAG_2	Tsementzi	ETNP	0	0	0	0	0	0	0	0	0	0	0	0	0	0	0	0	0	0	0	0	0	0	0	0	0	0	0	0	0	1	1	redundant	81.42	1.12	0.573	19281	1440031	Archaea	Thermoplasmatota	Poseidoniia_A	Poseidoniales	Thalassarchaeaceae	MGIIb-O3	MGIIb-O3 sp002722735
Ts_MAG_20	Tsementzi	ETNP	0	0	0	0	0	0	0	0	0	0	0	0	0	0	0	0	0	0	0	0	0	0	0	0	0	0	0	0	0	1	1	redundant	57.23	0	0.501	13598	1167499	Archaea	Thermoplasmatota	Poseidoniia_A	Poseidoniales	Thalassarchaeaceae	MGIIb-P	NA
Ts_MAG_21	Tsementzi	ETNP	0	0	0	0	0	0	0	0	0	0	0	0	0	0	0	0	0	0	0	0	0	0	0	0	0	0	0	0	0	0	0	dereplicated	53.49	0.8	0.345	5418	1043585	Archaea	Thermoplasmatota	Poseidoniia_A	Poseidoniales	Poseidoniaceae	MGIIa-I	NA
Ts_MAG_22	Tsementzi	ETNP	0	0	0	0	0	0	0	0	0	0	0	0	0	0	0	0	0	0	0	0	0	0	0	0	0	0	0	0	0	0	0	redundant	69.61	0.8	0.446	9110	1300941	Archaea	Thermoplasmatota	Poseidoniia_A	Poseidoniales	Thalassarchaeaceae	MGIIb-O1	MGIIb-O1 sp12570u
Ts_MAG_23	Tsementzi	ETNP	0	0	0	0	0	0	0	0	0	0	0	0	0	0	0	0	0	0	0	0	0	0	0	0	0	0	0	0	0	0	0	dereplicated	68.75	1.6	0.536	8865	1239955	Archaea	Thermoplasmatota	Poseidoniia_A	Poseidoniales	Thalassarchaeaceae	Thalassarchaeum	Thalassarchaeum sp002505325
Ts_MAG_24	Tsementzi	ETNP	0	0	0	0	1	1	0	0	0	0	0	0	0	0	0	0	1	0	0	0	0	0	0	0	0	0	0	0	0	0	0	redundant	56.03	9.075	0.36	5666	971823	Bacteria	Proteobacteria	Gammaproteobacteria	SAR86	SAR86	GCA-2730855	NA
Ts_MAG_25	Tsementzi	ETNP	0	0	1	0	1	1	0	0	0	0	0	0	0	0	0	0	2	0	0	0	0	0	0	0	0	0	0	0	0	0	0	dereplicated	55.02	5.215	0.367	6521	1393455	Bacteria	Proteobacteria	Gammaproteobacteria	Woeseiales	Woeseiaceae	SP4260	NA
Ts_MAG_26	Tsementzi	ETNP	0	1	0	0	0	0	0	0	0	0	0	0	0	0	0	0	1	0	0	0	0	0	0	1	0	0	1	0	0	0	0	redundant	67.97	6.043	0.384	6863	1273113	Bacteria	Marinisomatota	Marinisomatia	Marinisomatales	TCS55	UBA2126	UBA2126 sp002436185
Ts_MAG_27	Tsementzi	ETNP	0	0	1	0	0	0	0	0	0	1	1	0	0	0	0	0	1	0	0	0	0	0	0	0	0	0	0	0	0	0	0	dereplicated	59.06	2.427	0.319	14858	774591	Archaea	Thermoproteota	Nitrososphaeria	Nitrososphaerales	Nitrosopumilaceae	Nitrosopelagicus	NA
Ts_MAG_28	Tsementzi	ETNP	0	0	0	0	0	0	0	0	0	0	0	0	0	0	0	0	0	0	0	0	0	0	0	0	0	0	0	0	0	1	1	dereplicated	76.13	2	0.448	17336	1704540	Archaea	Thermoplasmatota	Poseidoniia_A	Poseidoniales	Poseidoniaceae	MGIIa-L1	NA
Ts_MAG_29	Tsementzi	ETNP	0	0	0	0	0	0	0	0	0	0	0	0	0	0	0	0	0	0	0	0	0	0	0	0	0	0	0	0	0	0	0	redundant	90.17	2.991	0.526	13146	2308891	Bacteria	Actinobacteriota	Acidimicrobiia	Acidimicrobiales	TK06	MedAcidi-G3	NA
Ts_MAG_3	Tsementzi	ETNP	0	0	0	0	0	0	0	0	0	0	0	0	0	0	0	0	0	0	0	0	0	0	0	0	0	0	0	0	0	1	1	dereplicated	51.06	1.6	0.489	12735	896818	Archaea	Thermoplasmatota	Poseidoniia_A	Poseidoniales	Thalassarchaeaceae	MGIIb-O3	NA
Ts_MAG_30	Tsementzi	ETNP	0	0	0	0	0	0	0	0	0	0	0	0	0	0	0	0	0	0	0	0	0	0	0	1	1	1	3	1	1	0	0	redundant	60.96	0.84	0.395	4281	1755737	Bacteria	SAR324	SAR324	SAR324	NAC60-12	Arctic96AD-7	Arctic96AD-7 sp002704555
Ts_MAG_31	Tsementzi	ETNP	0	0	0	0	1	1	0	0	0	0	0	0	0	0	0	0	1	0	0	0	0	0	0	0	0	0	0	0	0	0	0	dereplicated	56.99	0.74	0.361	12256	1087826	Bacteria	Proteobacteria	Gammaproteobacteria	SAR86	SAR86	GCA-2730855	GCA-2730855 sp002730855
Ts_MAG_32	Tsementzi	ETNP	0	0	0	0	0	0	0	0	0	0	0	0	0	0	0	0	0	0	0	0	0	0	0	0	0	0	0	0	0	0	0	dereplicated	64.24	0	0.493	544254	729532	Bacteria	Patescibacteria	Saccharimonadia	Saccharimonadales	Saccharimonadaceae	UBA6175	UBA6175 sp002381485
Ts_MAG_33	Tsementzi	ETNP	0	0	0	0	0	0	0	0	0	1	1	0	0	0	0	0	0	0	0	0	0	0	0	0	0	0	0	0	0	0	0	dereplicated	55.74	6.472	0.312	16341	569684	Archaea	Thermoproteota	Nitrososphaeria	Nitrososphaerales	Nitrosopumilaceae	Nitrosopumilus	NA
Ts_MAG_34	Tsementzi	ETNP	0	0	1	0	0	0	0	0	0	0	0	0	0	0	0	0	1	0	0	0	0	0	0	0	0	0	0	0	0	1	1	dereplicated	62.93	0	0.512	37817	1040593	Archaea	Thermoplasmatota	Poseidoniia_A	Poseidoniales	Thalassarchaeaceae	MGIIb-O3	NA
Ts_MAG_35	Tsementzi	ETNP	0	0	0	0	0	0	0	0	0	0	0	0	0	0	0	0	0	0	0	0	0	0	0	0	0	0	0	0	0	0	0	dereplicated	60.14	9.139	0.304	3109	938089	Bacteria	Bacteroidota	Bacteroidia	Flavobacteriales	BACL11	GCA-002697625	NA
Ts_MAG_36	Tsementzi	ETNP	0	1	0	0	0	0	0	0	0	0	0	0	0	0	0	0	1	0	0	0	0	0	0	0	0	0	0	0	0	0	0	dereplicated	79.73	2.061	0.435	11907	1687976	Archaea	Thermoplasmatota	Poseidoniia_A	Poseidoniales	Thalassarchaeaceae	MGIIb-Q1	NA
Ts_MAG_37	Tsementzi	ETNP	0	0	1	0	0	0	0	0	0	0	0	0	0	0	0	0	1	0	1	1	1	3	1	0	0	0	0	0	1	0	0	dereplicated	87.02	2.811	0.522	13240	2871846	Bacteria	Proteobacteria	Gammaproteobacteria	Arenicellales	UBA868	REDSEA-S09-B13	REDSEA-S09-B13 sp002731295
Ts_MAG_4	Tsementzi	ETNP	0	0	0	0	0	0	0	0	0	0	0	0	0	0	0	0	0	0	0	0	0	0	0	0	0	0	0	0	0	0	0	dereplicated	81.55	3.2	0.358	12899	968040	Archaea	Thermoplasmatota	Poseidoniia_B	MGIII	CG-Epi1	CG-Epi1	NA
Ts_MAG_5	Tsementzi	ETNP	0	0	0	0	0	0	0	0	0	0	0	0	0	0	0	0	0	0	0	0	0	0	0	0	0	0	0	0	0	1	1	dereplicated	51.86	2.484	0.49	11042	953087	Archaea	Thermoplasmatota	Poseidoniia_A	Poseidoniales	Thalassarchaeaceae	MGIIb-O3	NA
Ts_MAG_6	Tsementzi	ETNP	0	0	0	0	0	0	0	1	0	0	0	0	0	0	0	0	1	0	0	0	0	0	0	0	0	0	0	0	0	0	0	dereplicated	89.57	2.136	0.552	12739	2391958	Bacteria	Actinobacteriota	Acidimicrobiia	Acidimicrobiales	TK06	UBA2110	UBA2110 sp002388005
Ts_MAG_7	Tsementzi	ETNP	0	0	0	0	0	0	0	0	0	0	0	0	0	0	0	0	0	0	0	0	1	1	0	1	1	1	3	1	1	0	0	redundant	90.82	1.68	0.468	9815	3835681	Bacteria	SAR324	SAR324	SAR324	NAC60-12	UBA1014	UBA1014 sp002683785
Ts_MAG_8	Tsementzi	ETNP	0	0	0	0	0	0	0	0	0	0	0	0	0	0	0	0	0	0	0	0	0	0	0	0	0	0	0	0	0	0	0	redundant	70.68	0	0.401	9347	1204668	Bacteria	Proteobacteria	Gammaproteobacteria	UBA11654	UBA11654	UBA11654	UBA11654 sp002717445
Ts_MAG_9	Tsementzi	ETNP	0	1	0	0	0	0	0	0	0	0	0	0	0	0	1	0	1	0	0	0	0	0	0	0	0	0	0	0	0	0	0	redundant	77.34	1.263	0.466	7884	1826586	Bacteria	Marinisomatota	Marinisomatia	Marinisomatales	S15-B10	UBA2125	UBA2125 sp002329125

## Sheet: coverage
MAG	AMALJGI-DNA-20	AMALJGI-DNA-1	AMALJGI-DNA-5	AMALJGI-DNA-13	AMALJGI-DNA-17	AMALJGI-DNA-9	AMALJGI-DNA-10	AMALJGI-DNA-11	AMALJGI-DNA-12	AMALJGI-DNA-15	AMALJGI-DNA-18	AMALJGI-DNA-14	AMALJGI-DNA-2	AMALJGI-DNA-3	AMALJGI-DNA-7	AMALJGI-DNA-8	Fuchsman_SRR4465024	Fuchsman_SRR4465025	Fuchsman_SRR4465026	Fuchsman_SRR4465027	Fuchsman_SRR4465028	Fuchsman_SRR4465029	Fuchsman_SRR4465030	Fuchsman_SRR4465031	Fuchsman_SRR4465037	Fuchsman_SRR4465032	Fuchsman_SRR4465033	Fuchsman_SRR4465034	Fuchsman_SRR4465035	Fuchsman_SRR4465036	Glass_SRR1509790	Glass_SRR1509792	Glass_SRR1509793	Glass_SRR1509794	Glass_SRR1509796	Glass_SRR1509797	Glass_SRR1509798	Glass_SRR1509799	Glass_SRR1509800	Tsementzi_SRR3718412	Tsementzi_SRR3718413	Stewart_SRR064444	Stewart_SRR064448	Stewart_SRR064450	Stewart_SRR304656	Stewart_SRR304668	Stewart_SRR304671	Stewart_SRR304672	Stewart_SRR304673
ODZ_1_MAG_1	2.51028e-05	0.0425444	0.000212464	0.035549	0.00640977	0.000294645	1.19249e-05	3.57662e-07	2.62915e-06	2.2722e-05	0.0037135	0.00441584	0.000117725	6.55676e-06	8.46031e-06	4.67283e-06	0.000339998	0.00168921	2.63943e-05	2.19632e-05	0	0	3.81965e-06	7.02738e-05	0.0231015	0	3.23941e-05	0.0235832	3.37321e-06	2.65112e-06	0.00527212	0.00207401	0.000130567	0	0.000121031	0.000952628	0.00239217	0	6.06044e-05	0.041951	0.000160369	0.000713418	0	0	0	0	0.00686978	0.0233613	0
ODZ_1_MAG_10	0.000299814	0.0503153	9.46234e-05	0.00046716	0.000213672	0.00081887	9.88928e-05	5.99192e-05	7.51533e-05	6.49459e-05	0.107118	0.0609724	0.000162057	7.7275e-05	0.000295896	0.000165426	0.0563848	0.0682953	0.00226156	0.00851945	6.18694e-05	0.00110524	0.000739802	0.0373477	0.00197945	0.000147432	0.00179103	0.00677309	4.52972e-05	0.000114819	0.000271099	0.00032094	0.000140443	0	2.31378e-05	0.00027394	0.000354477	1.38225e-05	0	0.00179093	0.000160101	0.00216206	0.00055465	0	0.0018446	0	0.00053149	0.000645999	0
ODZ_1_MAG_11	0.000960007	0.123666	0.00018522	0.00903401	0.00361184	0.0983448	0.014227	0.00296211	0.000951075	0.00294663	0.187669	0.23682	0.00939622	0.00334633	0.0193306	0.00291112	0.196861	0.045025	0.0211844	0.0421374	0.00161925	0.00457615	0.00317671	0.0104722	0.0314979	0.00425942	0.00201878	0.0178124	0.000258651	0.00131404	0.00766693	0.0700094	0.0150152	0.00444791	0.000794216	0.0215155	0.117024	0.00255416	0.000209349	0.677282	0.381745	0.087389	0.0452528	0.00285985	0.0524844	0.0343721	0.0114958	0.0137898	0.00696943
ODZ_1_MAG_12	0.000462835	0.178528	0.000499621	0.0180257	0.00717106	0.00117714	0.000237581	0.000164522	0.000140976	0.000227953	0.160753	0.166582	0.000285413	0.000140524	0.000433593	0.000196576	0.0394134	0.0897237	0.00350395	0.00667364	0.000331839	0.000802371	0.00148213	0.00176854	0.0700981	0.00033615	0.00196801	0.154015	6.72312e-05	0.000289022	0.00317784	0.0422838	0.00463544	0.000474109	0.000370376	0.00242007	0.0666104	0.000677563	0.000406487	0.348326	0.0507833	0.378041	0.00223458	0.000123291	0.103928	0.00103341	0.0299488	0.0352325	0
ODZ_1_MAG_13	1.78398e-05	0.237658	4.25353e-05	0.00233334	0.000234752	7.97511e-05	1.19058e-05	7.5695e-06	3.73328e-06	5.50289e-05	0.00443377	0.0431493	8.56343e-05	1.70878e-05	2.99348e-05	8.94165e-06	0.00235353	0.0111264	0.000110541	0.00015353	4.02529e-06	3.24263e-05	2.42675e-05	0.00023403	0.00221671	1.16058e-05	5.78495e-05	0.019469	2.93983e-06	5.26479e-06	0.00105647	0.00766865	0.000315822	0.000134977	3.68006e-05	0.000214521	0.0113549	0.000319611	0.000261679	0.11624	0.00114332	0.00642548	0	0	0.000871397	0	0.00392207	0.0063585	0
ODZ_1_MAG_14	0.00588693	0.147416	1.16868e-05	0.0660855	0.0577782	0.0197131	0.00601489	0.00381744	0.00725862	0.0160212	0.0942205	0.133361	0.0169287	0.0147098	0.0205505	0.0144447	0.105381	0.0489957	0.0302805	0.0293497	0.00885091	0.0117192	0.00281711	0.00950016	0.118217	0.0153883	0.00395181	0.065876	0.0102887	0.0097697	0.0033234	0.0985281	0.0410979	0.037853	0.0306685	0.0106803	0.183915	0.0259049	0.0275068	0.455556	0.110355	0.266066	0.05058	0.0135724	0.0977887	0.0365933	0.180556	0.399041	0.0308624
ODZ_1_MAG_15	0.000742766	0.188273	7.69966e-05	0.0304778	0.00134213	0.00108483	0.000173239	5.05847e-05	4.80475e-06	0.000165675	0.419121	0.133142	0.000130937	3.59587e-05	0.000298309	1.36174e-05	0.0319631	0.162494	0.000670669	0.000980529	9.0272e-06	0.000155956	7.70043e-05	0.00174927	0.0322773	3.6769e-05	0.000433698	0.0739479	8.20454e-06	9.43681e-06	0.0127496	0.021725	0.000959822	0.000113342	0.000213074	0.0044527	0.0588803	0.000260018	0.000134167	0.22869	0.0290716	0.199302	0.00256973	0.000224704	0.071011	0.000130609	0.0116587	0.0159174	0.000132347
ODZ_1_MAG_17	0.000130048	1.33398	0.000467736	0.061084	0.00523914	0.00163379	4.70443e-05	1.67719e-05	7.54081e-06	0.000539381	0.0918238	0.374561	0.000693555	6.65895e-05	0.00121762	6.99293e-05	0.0552055	0.325457	0.00342675	0.0047112	4.83629e-05	0.000632069	0.00028634	0.00591099	0.091209	0.000177374	0.000117572	0.381961	1.11736e-05	3.8245e-05	0.00325991	0.0813848	0.00443129	0.000458799	0.000211427	0.00308475	0.250631	0.000605828	0.000505919	0.522763	0.0540094	0.0574844	0.0067546	0	0.00814952	0	0.0236092	0.0516494	0.000246414
ODZ_1_MAG_18	0.000609267	0.059086	9.85016e-05	0.00069138	0.00175688	0.00381435	0.000608469	0.000616377	0.000576541	0.000620933	0.00744901	0.0100291	0.000605279	0.000613841	0.00286492	0.000586969	0.0128487	0.0296618	0.0015004	0.00120741	0.00071882	0.00122014	0.000103093	0.000383953	0.00160927	0.00138648	0.000190773	0.00566359	0.00104641	0.000710709	0.000983264	0.00355776	0.00114512	0.000358104	0.000504791	0.00232626	0.00923399	0.000645277	0.000401793	0.00302213	0.149505	0.0365043	0.00538272	0.00147922	0.0131466	0.00624606	0.00145094	0.0026442	0.000151567
ODZ_1_MAG_19	0.000819042	0.0886634	5.34519e-05	0.000528308	0.000431424	0.000117855	1.92698e-05	9.51526e-06	9.60028e-06	6.96439e-05	0.0163102	0.048018	7.46679e-05	4.39355e-05	0.000209072	2.49439e-05	0.0076398	0.00434146	0.000607189	0.000959765	4.86479e-05	0.000113832	0.000109763	0.000963195	0.000295124	3.70837e-05	9.35162e-05	0.000255992	4.66518e-05	2.58838e-05	0.000284052	0.0314862	0.000925776	0.000284782	6.92754e-05	7.45118e-05	0.299091	0.000125493	3.70593e-05	0.0260846	0.0169598	0.0089181	0.00788687	0	0.00268315	0.000977257	0.00142625	0.0032035	0.000204341
ODZ_1_MAG_2	0.000804734	0.156849	8.36778e-05	0.0225273	0.00512497	0.0391319	0.00433279	0.000810055	0.000287858	0.000735797	0.172729	0.144183	0.00271257	0.000712339	0.00613678	0.000547633	0.103716	0.0415795	0.0100047	0.0197118	0.000376528	0.0019554	0.000599225	0.00367183	0.0356592	0.00118351	0.000510775	0.0474963	1.43137e-05	0.000242213	0.00393035	0.0828355	0.0122295	0.00246799	0.000232491	0.00542734	0.0965357	0.000779202	0.00031209	0.507258	0.469239	0.38705	0.0310428	0	0.202366	0.00104837	0.0880773	0.0875431	0.00112753
ODZ_1_MAG_21	0.000691793	0.21929	0.000316566	0.00313889	0.00772995	0.046739	0.00867315	0.00217262	0.000241956	0.000288121	0.0999953	0.126725	0.00104118	0.000359523	0.00261542	0.000262854	0.121406	0.102529	0.00556895	0.0122607	0.000210968	0.000697291	0.000563155	0.000786764	0.111562	0.00133938	0.0014182	0.0816774	3.50624e-05	0.000251052	0.0703556	0.0181431	0.00188883	9.56073e-05	0.000828855	0.00132456	0.0369498	0.00111644	9.25042e-05	0.263048	0.0348423	0.0601425	0.0131959	0	0.0475983	0.000519342	0.00712363	0.00553516	0
ODZ_1_MAG_22	0.00231077	0.0315899	0.00602723	0.000993782	0.000704419	0.00209843	0.000337811	0.000227265	0.00141955	0.00109496	0.00157336	0.00124631	0.00813045	0.00758224	0.00179734	0.000733848	0.0155849	0.02856	0.00540524	0.000485556	0.00221105	0.000456645	0.0058135	0.00542778	0.000902923	0.00258975	0.00786817	0.0007692	0.00089898	0.00111962	0.00251411	0.00939942	0.0106994	0.0263867	0.00168484	0.0469891	0.293773	0.1843	0.202021	0.0101514	0.06626	0	0.000731435	0.000114802	0.00154542	0.000246226	0.00761279	0.0114202	0
ODZ_1_MAG_24	2.18586e-05	0.0946442	9.16293e-05	0.000688758	0.000811176	1.66136e-05	2.88878e-06	1.32685e-06	2.39225e-07	1.54536e-05	7.75252e-05	0.00760137	2.86414e-05	1.50894e-05	6.16228e-06	6.13356e-06	3.95636e-05	0.000179826	9.90278e-06	8.21233e-06	2.3014e-06	4.25289e-06	6.72419e-06	1.61773e-05	0.000282251	5.69093e-06	1.15498e-05	0.000260475	3.46049e-06	5.91386e-06	0.000249355	0.000197399	0	0	4.51812e-06	0.000678199	0.000603163	0	0	0.000684863	8.1567e-05	0	0	0	0.00019582	0.000461938	0.000110148	0.000379091	0
ODZ_1_MAG_25	1.16111e-05	0.0570991	6.39513e-05	0.00571769	0.000521405	9.94717e-05	2.12661e-05	1.21804e-05	1.3524e-05	3.86743e-05	0.000683082	0.0316034	2.72215e-05	7.50176e-06	2.04545e-05	9.41362e-06	0.00291708	0.0189847	3.62445e-05	0.00014545	4.4466e-05	4.25933e-05	0.000157229	0.000270845	0.00173933	1.7709e-06	0.000297854	0.00202706	9.67146e-06	2.18173e-05	0.000278956	0.00425059	6.05461e-05	0.000109078	0	0.0012728	0.0101565	0	0	0.037256	0.000541942	0.0241377	0	0	0.00420972	0	0.00585241	0.0109805	0
ODZ_1_MAG_26	0.0403986	0.0761792	9.00264e-06	0.000351275	0.000132066	0.00774759	0.00246508	0.00168411	0.00958408	0.00575255	0.25835	0.15934	0.00697132	0.00210496	0.0101701	0.00548154	0.07709	0.184806	0.0085309	0.00622407	0.00398693	0.00821224	0.00269044	0.00629346	0.000338027	0.00180993	0.00367061	0.00284331	0.00349269	0.00513353	1.63891e-05	0.00854214	0.00278343	0.00213358	0.00151378	0.000170063	0.0176597	0.00246457	0.000761941	0.0311391	0.0318526	0.0256318	0.00776348	0.00169733	0.0135155	0.121666	0.000965007	0.00134366	0.00115739
ODZ_1_MAG_27	0.000222313	0.0633654	7.519e-05	0.000839178	0.00251638	0.00136746	0.000166832	8.63815e-05	6.04712e-05	6.51091e-05	0.0153243	0.0279868	7.99014e-05	3.54639e-05	0.000275186	5.9885e-05	0.00673598	0.0246909	0.000613431	0.000671243	9.76798e-05	0.000209654	8.26173e-05	0.000523501	0.00185893	0.000201985	7.16738e-05	0.00331484	6.30333e-05	7.14606e-05	0.00164016	0.00384456	0.000513702	8.27588e-05	6.19834e-05	0.00401894	0.00755689	0	0	0.00604719	0.0218234	0.00647938	0.000252952	0.000144589	0.00301011	0.000845669	0.000708608	0.00110514	0
ODZ_1_MAG_3	0.000913058	0.110257	0.00303164	0.00500942	0.00286079	0.0028256	0.00104029	0.000827561	0.00068795	0.000516072	0.0188865	0.0500147	0.000839516	0.000410427	0.0011405	0.000635303	0.0152703	0.0233152	0.00299931	0.010021	0.00493202	0.00362629	0.0172845	0.00875627	0.0194206	0.00199965	0.0760606	0.0170649	0.000516999	0.0034088	0.000306493	0.00194642	0.000426136	0.000202973	0.000201213	0.000907591	0.00264588	0.000140989	0.000113924	0.0225884	0.00499117	0.00783782	0.00129408	0	0.00438405	0.00271344	0.00228026	0.0037714	0.000698783
ODZ_1_MAG_30	0.000981016	0.103052	3.54849e-06	2.74748e-05	2.61152e-05	0.0409672	0.0108997	0.00202727	0.00122943	0.000652438	0.011888	0.0788022	0.00233817	0.000719876	0.0168448	0.00134443	0.132134	0.0248942	0.00600687	0.0125618	0.000424677	0.00099999	0.000140656	0.000276642	0.00189422	0.00097648	0.000277972	0.00134162	4.85292e-05	0.000444098	0.00147688	0.0249776	0.00322142	0	1.68086e-05	0	0.106613	0.0011342	0	0.00821065	0.275342	0.0034061	0.0214391	0.0036764	0.0144971	0.00385824	0.000284822	0	0
ODZ_1_MAG_31	0.00101265	0.0376531	0.000252433	0.00596292	0.002933	0.00378177	0.00112466	0.00054231	0.000651274	0.00127964	0.0385498	0.0197933	0.00108865	0.000672296	0.00138604	0.000967196	0.0209781	0.0567645	0.00394356	0.00334172	0.00091097	0.00169699	0.000297112	0.00604806	0.00637812	0.00105355	0.00056215	0.0243988	0.00100603	0.000982876	0.00792457	0.0127233	0.00238834	0.00053997	0.000765564	0.00243881	0.0142682	0.00086892	0.000570565	0.0433606	0.00868683	0.0823974	0.0103378	0.000984347	0.0796703	0.000687429	0.00480316	0.00792672	0.00101833
ODZ_1_MAG_32	9.12222e-06	0.175765	6.45704e-06	0.000683839	0.000123069	8.84275e-05	1.01383e-05	8.28713e-06	1.4907e-06	4.92737e-05	0.00262868	0.0588072	3.67822e-05	1.281e-05	9.8871e-05	3.69554e-06	0.0029162	0.05132	4.0711e-05	3.61864e-05	1.42865e-06	1.97642e-06	3.78086e-05	0.000397614	0.000536834	1.98977e-06	8.64326e-05	0.0111477	3.02972e-06	8.44827e-06	0.000178714	0.0029932	0	0	5.57839e-05	0.000226005	0.0273658	5.67166e-05	0.000126388	0.0500511	0.00506678	0.0347769	0	0	0.00580218	0	0.00639946	0.0152052	0
ODZ_1_MAG_34	1.94049e-05	0.0800291	9.34342e-06	0.000301103	0.000250965	0.00135677	6.91511e-05	3.14736e-05	3.05744e-05	6.49e-05	0.00686945	0.0307226	5.30899e-05	2.00493e-05	0.000924743	1.91859e-05	0.00386656	0.00857227	0.0001221	0.000266802	1.48704e-05	1.55985e-05	3.08917e-05	0.0012726	0.001362	8.66385e-06	0.000102584	0.00181285	5.23846e-06	1.29804e-05	7.0267e-06	0.00740123	0.000184877	4.70431e-05	1.09467e-05	0	0.0846037	1.35205e-05	0	0.0359787	0.0241977	0.000783097	0.000265166	0	0	0	0.000307362	0.000708571	0
ODZ_1_MAG_4	0.00590773	0.088618	6.38383e-05	0.000723353	0.00070618	0.191768	0.0308426	0.00226631	0.00960691	0.0043482	0.0871895	0.017337	0.00293826	0.00116947	0.00931967	0.00288621	0.019265	0.0288992	0.00838142	0.0113975	0.00174975	0.00359647	0.00128254	0.0063278	0.0094379	0.000549862	0.00133191	0.0041401	0.00161599	0.00243604	0.000383188	0.0212146	0.0076501	0.00115722	0.001131	0.000299397	0.0276196	0.00128124	0.001143	0.0400604	0.0155781	0.0090138	0.00708025	0.00334077	0.0115075	0.0142545	0.000199641	0.000408144	0.000861724
ODZ_1_MAG_5	0.000799135	0.220512	9.1937e-05	0.00113321	0.00322216	0.0135232	0.00330416	0.00071342	9.9005e-05	0.00041916	0.157253	0.432348	0.00297094	0.000443058	0.0031306	0.000400983	0.665327	0.37398	0.0324119	0.0685214	0.000731772	0.0021448	0.00180005	0.00491617	0.0281948	0.00701644	0.0016051	0.0737538	3.51026e-05	0.000582932	0.0104476	0.0621486	0.00756617	0.00156458	0.000210631	0	0.157492	0.00182112	0.00056406	0.552045	0.0844038	0.41658	0.0393061	0	0.398024	0.000587815	0.032708	0.0247695	0.00159341
ODZ_1_MAG_7	0.00327594	0.306564	0.0325348	0.0260779	0.00746052	0.0210965	0.0161681	0.0122697	0.00594647	0.00179658	0.0300211	0.138895	0.00432446	0.00245757	0.00551662	0.00488571	0.117345	0.0958871	0.035616	0.0697169	0.0648391	0.0484636	0.124998	0.0491961	0.154831	0.00537212	0.294173	0.163016	0.00941843	0.0509353	0.000298381	0.0440276	0.00105372	3.69707e-05	5.61649e-05	0.00118552	0.669988	0.000185202	0.000114569	0.0608004	0.216853	0.00652022	0.00718714	0.0115794	0.00391331	0.000451332	0.00067509	0.00155975	3.73488e-05
ODZ_1_MAG_8	0.000455646	0.0272629	0.00103255	0.00209817	0.00301141	0.00129547	0.000927207	5.35463e-05	3.01051e-05	0.001506	0.175807	0.0637827	0.0130454	0.000306027	0.00581912	0.00107712	0.0825113	0.116824	0.114777	0.111407	0.0106743	0.0599016	0.0106239	0.0190129	0.00354193	0.340118	0.00934523	0.00677599	9.6304e-05	0.00328468	0.000416028	0.218379	0.0931113	0.0455907	0.000361481	0.00121731	0.0945229	0.00426268	0.000435283	0.0181775	0.00131953	0.0244128	0.0275859	0.000704308	0.00424185	0	0.000776871	0.0021971	0.00199699
ODZ_1_MAG_9	0.00019598	0.0956422	0.00166929	0.00215166	0.00252644	0.00345059	0.000239105	7.11232e-05	1.02582e-05	0.000202424	0.17993	0.157184	0.000606401	3.83176e-05	0.000298311	5.38106e-05	0.0536637	0.0358663	0.0347163	0.0677167	0.000384822	0.00491012	0.00235944	0.0158586	0.00265703	0.00275975	0.000579627	0.00501145	1.96731e-05	0.000104161	0.0407456	0.20396	0.0591434	0.0046706	0.000561224	0.000377139	0.0935878	0.00145065	0.00019027	0.118877	0.00265956	0.0539784	0.00228795	0	0.00486873	0	0.00163872	0.0027936	0
ODZ_10_MAG_15	0.00859516	0.000772792	0	8.76883e-06	0.000124499	0.0423585	0.0906649	0.063104	0.0367046	0.0116961	0.00142554	0.001547	0.00757147	0.00947889	0.00823708	0.00756698	0.00832754	0.00646947	0.0130051	0.0125086	0.00718283	0.00484478	0.00477195	0.00420318	0.00027211	0.00876091	0.0123316	0.000890712	0.00813331	0.00915612	0.000257269	0.00719569	0.00955668	0.0071365	0.0083862	0	0.00742193	0.00443302	0.00668407	0.00639388	0.00962131	0	0.0294561	0.00852853	0.00563389	0.00645833	0.0013749	0.00055292	0.0100896
ODZ_10_MAG_17	0.000100276	3.65222e-06	6.56979e-06	1.10687e-05	1.61821e-05	0.0381922	0.0789757	0.0351395	0.00612429	0.000123074	1.56521e-05	3.40837e-06	0.00014575	7.83129e-05	8.40956e-05	8.06631e-05	4.33763e-05	8.39936e-06	0.00012347	5.9137e-05	0.000167842	0.000225103	3.00861e-05	4.23964e-06	3.25572e-06	0.000573864	3.10793e-05	1.06728e-06	0.000121628	0.000133303	6.94368e-05	7.81016e-05	8.22596e-05	0.000240239	0.000103233	0	2.41867e-05	0.000190757	0.000119201	4.94611e-06	9.171e-05	0	7.02829e-05	0	0	0	0	0	0
ODZ_10_MAG_2	0.0339194	0.000124312	6.7269e-06	4.86632e-06	4.78645e-06	0.329178	0.621883	0.527262	1.01536	0.0372479	0.00206528	0.000256925	0.0459042	0.0467483	0.0342177	0.0413219	0.00746546	0.00102073	0.0455713	0.0165919	0.0609519	0.116208	0.0124304	0.00227049	3.35243e-05	0.117634	0.0170431	7.21461e-05	0.1302	0.0813968	3.02485e-05	0.0186119	0.0469509	0.0751413	0.103644	0	0.0120112	0.0844281	0.0813928	0.000170348	0.00252288	0.000344585	0.00527904	0.0128527	0.000152202	0.00182193	0	0	0.0108905
ODZ_10_MAG_20	0.0010213	5.31344e-05	1.15532e-06	1.3552e-05	6.36105e-06	0.34941	0.280826	0.0555775	0.00145142	0.00081395	0.000171605	0.000120215	0.00114894	0.000847835	0.000755049	0.000609404	0.000383723	3.80402e-05	0.00098687	0.000787105	0.000634619	0.000720726	0.000170574	0.000133391	1.76271e-05	0.000672176	0.00029524	7.69899e-06	0.000334609	0.000663263	6.95816e-06	0.000531122	0.00162335	0.00155705	0.000967763	0	0.000271246	0.00079504	0.000802754	0.000109628	0.000376554	0	0.000490622	0	0	0	0	0	0.000633238
ODZ_10_MAG_22	5.94161e-05	5.82831e-05	1.31115e-06	0	1.97875e-07	0.060583	0.0651372	0.0480458	0.0431612	3.51425e-05	4.9113e-05	9.74168e-06	3.02836e-05	3.57401e-05	3.63693e-05	3.75609e-05	9.57326e-06	2.00926e-05	5.46882e-05	4.88257e-06	4.88567e-05	6.52552e-05	0.000206773	4.37189e-05	1.04942e-06	1.8656e-05	0.000145135	4.97995e-06	6.51684e-05	7.2874e-05	0	0	0	0	4.19288e-05	0	3.57025e-06	3.922e-05	5.26253e-05	1.79954e-05	1.41935e-05	0	0	0	0	0	0	0	0
ODZ_10_MAG_23	5.04797e-05	1.54378e-05	1.74485e-05	1.86052e-05	5.49486e-05	0.113824	0.0975556	0.0724176	0.0455496	0.000150871	3.93972e-05	2.53825e-05	0.000106329	0.000139839	0.000141997	0.00013219	4.37804e-05	3.54234e-05	0.000141644	8.06864e-05	0.00013047	0.000105556	4.5243e-05	2.65607e-05	1.67499e-05	0.000243088	7.093e-05	1.78964e-05	0.00022195	0.000142487	3.13578e-05	3.92937e-05	9.70121e-05	1.83477e-05	6.84236e-05	0	2.39188e-06	1.02027e-05	4.0219e-05	3.91239e-05	0.000106145	0	0	0	0	0	0	0	0.000151514
ODZ_10_MAG_24	0.000156091	9.44894e-06	1.24948e-05	9.91459e-06	3.00727e-05	0.0457515	0.0647813	0.0340258	0.00274824	0.000274583	6.15733e-05	1.23111e-05	0.000310012	0.000144986	0.000197289	0.000253912	6.90261e-05	1.9607e-05	0.000184288	7.47069e-05	0.000158677	0.000391765	1.86045e-05	8.93026e-06	0	0.000143753	5.02559e-05	4.10451e-06	0.000163212	0.000199107	5.15293e-05	7.04631e-05	0.000204465	0.000256355	0.000274167	0	3.63684e-05	0.000152174	0.000156378	7.68038e-06	7.92881e-05	0	0	0	0	0.000291454	0	2.43842e-05	2.55003e-05
ODZ_10_MAG_26	0.0631858	0.000381693	1.92537e-05	1.3757e-05	2.00287e-05	0.064739	0.472343	0.512098	0.392624	0.0823602	0.0048436	0.000761905	0.100757	0.0838342	0.0589832	0.0805032	0.0141636	0.0023162	0.0645903	0.020938	0.0696581	0.144362	0.00500692	0.00166428	5.55026e-05	0.062666	0.00819487	6.53188e-05	0.0968509	0.101895	1.25486e-05	0.0407011	0.0784609	0.103092	0.0938059	0	0.0408926	0.147566	0.0983022	0.000269175	0.00782278	0	0.0372773	0.0765586	0.000439543	0.00892497	0	8.95736e-05	0.033661
ODZ_10_MAG_27	0.040617	0.101372	1.85956e-05	0.000883593	0.000841605	0.726644	0.243508	0.155056	0.102931	0.168064	0.283863	0.244133	0.155614	0.165397	0.178722	0.162013	0.41781	0.0871547	0.23456	0.183587	0.0795509	0.0987105	0.0208103	0.0524436	0.0027688	0.131417	0.0330007	0.00213062	0.112098	0.100631	0.000172857	0.464215	0.28562	0.317586	0.337606	0.0001975	0.870684	0.248858	0.335612	0.591885	0.540644	0.141973	0.292384	0.129324	0.207297	0.259231	0.0768141	0.15727	0.255439
ODZ_10_MAG_29	0.00293412	0.000189313	8.12069e-06	8.24921e-06	7.41197e-06	0.585793	1.09823	0.962662	1.02985	0.00282974	0.000726974	0.000155806	0.00349076	0.00352093	0.0026905	0.00293451	0.000903957	0.000717454	0.00372228	0.00151326	0.0038982	0.0079956	0.00105673	0.000455719	2.88392e-05	0.00775028	0.00170451	4.50383e-05	0.00847216	0.00562783	0.00101379	0.00285741	0.00427759	0.00646086	0.00832649	6.66695e-05	0.00147621	0.0070079	0.00667316	5.10602e-05	0.00200617	0.000745581	0.00122174	0.00200762	0	0.000718688	7.48106e-05	0	0.0030633
ODZ_10_MAG_30	0.00158673	4.22393e-06	1.89761e-06	0	8.75532e-07	0.00674886	0.131671	0.163058	0.291585	0.00321454	1.25118e-05	6.39982e-06	0.00476563	0.00220234	0.00218661	0.00267463	0.000250339	1.34947e-05	0.00139316	0.000838671	0.00259223	0.00513471	0.000169537	4.52146e-05	6.92521e-06	0.00738105	0.000416936	1.17374e-06	0.00149076	0.00339771	0	0.000540865	0.00265243	0.00280023	0.00292083	0	0.000372437	0.00236366	0.00226928	1.45327e-06	0.000106653	0	0.000128575	0.000516298	0	0	0	0	0.000416134
ODZ_10_MAG_31	0.00191214	0.0159211	0.0174329	0.0575478	0.0534901	0.14365	0.156046	0.109196	0.0188976	0.0115374	0.00851604	0.010129	0.0118127	0.00770396	0.0116652	0.0109143	0.00839199	0.00881401	0.00994846	0.00618766	0.00422801	0.00639506	0.00252137	0.00257332	0.0382067	0.00410506	0.00313619	0.00922117	0.0030233	0.00493735	0.159812	0.0104069	0.0181793	0.0184252	0.0156133	0.0968719	0.0217603	0.0140547	0.0142694	0.0258504	0.0163851	0.0114981	0.011469	0.0128877	0.00371249	0.00934727	0.00370677	0.00726352	0.0109282
ODZ_10_MAG_32	0.000452276	5.99088e-06	2.76353e-06	1.01225e-06	2.89312e-06	0.0115141	0.0791843	0.0687171	0.0472651	0.000803234	1.58477e-05	3.20277e-06	0.000924444	0.000432669	0.000462694	0.000652197	3.27917e-05	5.49192e-06	0.000234622	3.95212e-05	0.000686438	0.00112944	3.60957e-05	3.87205e-06	5.37565e-06	0.000737034	4.80949e-05	9.47939e-07	0.000516467	0.000834088	0	9.70931e-06	0.00015266	7.47475e-05	0.000238598	0	0	0.000311636	0.000171373	2.15991e-06	2.46432e-05	0	0	0.000373478	0	0	0	0	0
ODZ_10_MAG_33	0.00171219	0.00242611	4.20168e-05	0.000602025	5.53893e-05	0.204061	0.301534	0.254692	0.144617	0.00161317	0.00574444	0.000795908	0.0017589	0.000647713	0.00162392	0.00163008	0.001327	0.00190082	0.00175295	0.000963802	0.00175242	0.00362339	0.00065256	0.000712169	0.000381181	0.00114065	0.00096195	0.00103405	0.00167935	0.00223112	1.86517e-05	0.000331154	0.000388886	0.000749732	0.00043479	0.000251143	0.000420006	0.000784341	0.000159612	0.000315399	0.000318759	0.000263118	0.000540719	0.000411114	0.000704531	0.00238266	0	0.000123346	3.15238e-05
ODZ_10_MAG_36	0.00115599	5.73889e-06	4.4527e-06	4.72323e-07	1.04233e-06	0.0509459	0.122131	0.0702796	0.0398611	0.0033822	6.51648e-05	3.88915e-06	0.00378476	0.00201865	0.00194113	0.00302298	0.000134329	2.32211e-05	0.000753228	0.000207911	0.00183519	0.00279937	5.77157e-05	2.123e-05	6.02669e-06	0.00102195	8.18242e-05	4.15633e-06	0.00234398	0.0026096	1.33062e-05	0.000424449	0.00135288	0.00168999	0.0020593	0	0.000240328	0.00175607	0.00157431	3.66227e-06	0.00010406	0	0.000154895	0.000232907	0	9.42043e-05	0	0	0.000298502
ODZ_10_MAG_39	0.00459938	2.77033e-06	0	0	0	0.0102355	0.0471353	0.0258666	0.0211943	0.0057275	8.66804e-05	3.06322e-06	0.00606765	0.00501411	0.00331704	0.00304685	0.000338777	2.79873e-05	0.00399745	0.000909211	0.00358651	0.00690179	0.000112898	3.04281e-05	0	0.0035041	0.000244481	2.73429e-06	0.00516137	0.00568659	0	0.00203224	0.00670523	0.00902251	0.00623176	0	0.00163916	0.00412784	0.0051165	1.26425e-05	0.000330161	0	0.000330206	0.000812583	0	0.000556527	0	0	0.000298002
ODZ_10_MAG_41	0.0043042	1.05353e-06	1.43022e-06	1.18564e-06	4.31093e-07	0.00081661	0.0486672	0.0478394	0.0402892	0.00135154	5.44633e-06	3.16789e-06	0.000931109	0.0008903	0.000567179	0.000987479	7.81062e-06	1.57632e-05	7.08512e-05	3.14192e-05	0.000448012	0.000549409	3.90726e-05	0.000124748	2.76574e-05	7.15715e-05	9.88649e-05	1.70664e-05	0.00387925	0.000847733	0	6.7291e-05	8.66658e-05	0.000584815	0.00522556	0	2.11342e-05	0.000227937	0.00191359	9.47962e-07	1.01614e-05	0	0	0	0	0	0	0	0
ODZ_10_MAG_43	3.41224e-05	2.89156e-06	3.61091e-06	2.18778e-06	2.37407e-06	0.0186163	0.0811322	0.0805815	0.0576824	3.31443e-05	1.92784e-06	1.42017e-06	3.31719e-05	1.59864e-05	2.55311e-05	3.53818e-05	1.25786e-06	7.74331e-06	1.8759e-05	3.29029e-06	4.45419e-05	5.3363e-05	1.30427e-05	8.12998e-06	4.40265e-06	4.72861e-05	1.90417e-05	3.24153e-06	3.83654e-05	5.43654e-05	3.18389e-06	4.19976e-06	1.22886e-05	5.2925e-05	2.09151e-05	0	0	4.45576e-06	2.96989e-06	3.35882e-06	5.83648e-06	0	0	0	0	0	0	0	0
ODZ_10_MAG_44	0.155615	0.00643403	5.14599e-05	0.00026085	0.000200606	0.0938579	0.0825276	0.0370933	0.0249583	0.269517	0.122166	0.00930194	0.424766	0.314214	0.226286	0.249354	0.111159	0.0047222	0.39221	0.289634	0.211203	0.224449	0.0370211	0.0296339	0.000392078	0.322922	0.0500626	0.000374945	0.0548516	0.195108	0.000706852	0.54416	0.756204	0.659392	0.254266	0.000459583	0.343921	0.555608	0.226083	0.030513	0.165933	0.00807046	0.969801	0.441483	0.113197	0.159374	0.00289363	0.00303697	0.7806
ODZ_10_MAG_45	0.00768599	0.00228084	2.9476e-05	5.93001e-05	0.000236291	0.0409109	0.0431758	0.0266108	0.0197814	0.012057	0.00603853	0.00455608	0.0155764	0.0128612	0.0125796	0.0124532	0.00819388	0.00180559	0.0131446	0.00978858	0.00847494	0.01212	0.00854096	0.00266098	0.000149307	0.00932727	0.0250698	0.000417059	0.0062107	0.0101992	0.000631926	0.017851	0.0306942	0.0288335	0.0196532	0	0.0143257	0.0242273	0.019215	0.00760409	0.0220688	0.00157654	0.0158878	0.018931	0.00137273	0.0148288	7.76277e-05	0.000231872	0.0105223
ODZ_10_MAG_47	0.000246009	0.00020287	2.4704e-06	1.42183e-05	1.41422e-05	0.267385	0.383811	0.145895	0.0144244	0.000272911	0.000888475	0.000377042	0.00036332	0.000287573	0.000306836	0.00022614	0.000462737	8.27476e-05	0.000279066	0.00030299	0.000125687	0.000146346	5.07058e-05	6.53611e-05	0	0.000114177	0.000116214	1.68725e-05	5.73548e-05	0.000157093	0	0.00108132	0.000646777	0.00024836	0.000176645	0	0.00197342	0.00029097	0.000341226	0.00106438	0.00132333	0	0.000730581	0.000427801	0	0.000666184	0	0	0
ODZ_10_MAG_50	0.0309169	0.00937282	1.70939e-05	3.83914e-06	4.11702e-05	0.608529	0.583686	0.414485	0.371186	0.505095	0.234512	0.00757119	0.385029	0.499082	0.28276	0.325762	0.120447	0.00350578	0.209233	0.181894	0.364894	0.195754	0.00621025	0.00531413	0.000271961	0.154169	0.0225035	0.000181194	0.589997	0.390689	0.00050837	0.597472	0.486643	0.504857	0.506682	0	0.249757	0.140066	0.571431	0.00483241	0.276414	0.00195277	0.831388	0.76859	0.114274	0.358427	0.00459698	0.0028252	0.822201
ODZ_10_MAG_51	0.000128189	2.11144e-06	1.3542e-06	9.07301e-07	3.7773e-06	0.0132473	0.0559449	0.0252651	0.0398423	0.000350667	1.0483e-06	1.07515e-06	0.00046966	0.000264249	0.000204281	0.000273938	9.58223e-06	3.57243e-06	8.25271e-05	0	0.000196745	0.000267916	3.46054e-05	1.50976e-05	5.95382e-07	0.000109456	3.06494e-05	3.21241e-06	0.000324553	0.000322022	0	3.81257e-05	0.000100996	0.000102439	0.0002019	0	3.86407e-05	0.000125176	7.55788e-05	0	1.37327e-05	0	0	5.4066e-05	0	0	0	0	0
ODZ_10_MAG_52	0.00188006	0.000373908	2.49172e-06	4.72624e-05	1.35356e-06	0.316589	0.0815734	0.0358919	0.00948199	0.00142752	0.00249813	0.000713503	0.00159281	0.000528756	0.0013862	0.00137487	0.00123291	0.00118996	0.00154622	0.000949268	0.00109907	0.00211768	0.000626499	0.000633554	4.9398e-05	0.000502219	0.000799803	0.000125973	0.00123106	0.00155048	8.04872e-06	0.000243412	0.000760445	0.000405517	0.000433783	0	0.000316649	0.00043886	0.000117048	0.000148594	0.000273464	0.000272604	0.000649043	0.000391249	0.000247439	0.00250026	0	0	9.0689e-06
ODZ_10_MAG_54	0.00320035	0.000153112	2.01732e-06	6.92592e-07	0	0.0164441	0.0947734	0.091195	0.0292503	0.016961	0.00248231	0.000540309	0.0276454	0.0173643	0.0267791	0.0129975	0.0143572	0.00335978	0.0578556	0.017571	0.0300243	0.073276	0.00216742	0.000849708	2.3566e-05	0.0406972	0.00370164	4.20421e-05	0.00685753	0.0380215	0	0.0301045	0.0892729	0.0691549	0.011635	0	0.0211526	0.0417127	0.0112287	0.000117514	0.0134645	0.000202451	0.0260126	0.0469309	0.000375801	0.00508385	0	0	0.0320351
ODZ_10_MAG_55	0.0942037	0.00379593	0.00155521	0.00200707	0.00361424	0.0598477	0.174853	0.174509	0.368674	0.0913244	0.0521539	0.00551423	0.119711	0.0416897	0.215008	0.0777819	0.070281	0.0110805	0.139848	0.111649	0.0246043	0.0657291	0.00894079	0.00665404	0.000962755	0.0201253	0.0151189	0.000912804	0.0166663	0.0268945	0.00359757	0.225147	0.261487	0.088629	0.0452754	0.0027933	0.170272	0.0856044	0.0339122	0.00332273	0.0303721	0.0007738	0.0814189	0.0405173	0.00694445	0.0638091	0.000369357	0.000744715	0.0224031
ODZ_10_MAG_56	0.000720967	0.000234669	0.000132393	0.00022323	0.000721985	0.0477214	0.15568	0.207184	0.128591	0.000337734	0.000346888	0.000164256	0.000403941	0.000300497	0.000304171	0.00030573	0.000290114	0.000261412	0.000391122	0.000291959	0.000272591	0.000384421	0.000494352	0.000170862	0.000121886	0.000468352	0.000537745	5.52076e-05	0.000332787	0.000340946	0.000389979	0.000425108	0.000615416	0.000293884	0.000488307	0.000464279	0.00056309	0.000396157	0.000205205	0.00025738	0.000643024	0.000422135	0	0	0.000225348	0	5.98809e-05	0	0
ODZ_10_MAG_59	0.000251627	2.10317e-06	3.81575e-06	3.08545e-06	5.94256e-06	0.0326585	0.0851585	0.0388152	0.00650428	0.000157645	2.27214e-06	1.53535e-06	0.000129889	7.08377e-05	0.000107732	0.000151231	4.19488e-06	2.87879e-06	6.8162e-05	1.838e-05	0.000197393	0.000249994	1.55397e-05	9.37044e-07	1.41306e-06	0.000272976	5.50189e-06	2.38524e-06	0.000208187	0.000260705	5.39013e-06	7.95656e-06	2.91955e-05	0.000141936	0.000129001	0	6.97287e-06	6.6963e-05	2.59431e-05	3.47932e-06	1.17807e-05	0	0	0	0	0	0	0	0
ODZ_10_MAG_6	0.0119088	0.00498229	5.71204e-05	0.000411371	0.000466442	0.181478	0.596119	0.24968	0.14001	0.0385389	0.0693836	0.00933674	0.0727371	0.0289761	0.157799	0.0456905	0.0871153	0.0106577	0.134129	0.13911	0.0200724	0.0447369	0.00457875	0.00676632	0.000673601	0.0294133	0.00454405	0.000800495	0.0108949	0.0172362	0.000220835	0.234703	0.186426	0.0709432	0.035936	0.000244299	0.19419	0.0678402	0.0363121	0.0113289	0.0583188	0.0100356	0.52516	0.0757866	0.0673503	0.0257196	0.00333206	0.00527323	0.0664609
ODZ_10_MAG_63	2.14841e-05	0	0	0	0	0.00447724	0.103579	0.0710849	0.0101754	2.80699e-05	4.73726e-06	1.21736e-06	2.51494e-05	3.61493e-05	2.77002e-05	3.30964e-05	1.82339e-05	2.68142e-06	3.39178e-05	9.31406e-06	1.9345e-05	5.47165e-05	1.07018e-05	0	0	4.65126e-05	3.02701e-05	0	2.79391e-05	3.52766e-05	0	0	0	0	5.40023e-05	0	4.24704e-05	0	0	0	3.65336e-06	0	0	0	0	0	0	0	0
ODZ_10_MAG_64	0.599149	0.000993694	2.63625e-05	3.06926e-05	0.00114094	1.33401	2.16318	1.57539	1.03691	1.03546	0.0524022	0.00210917	1.07221	1.27597	0.593665	0.935176	0.0794336	0.00175814	0.495395	0.351522	0.75506	0.347986	0.071859	0.0328857	0.000258792	0.640863	0.145357	0.000366079	0.55209	0.755562	0.000413256	0.673829	1.08953	1.21819	0.984421	0.000610162	0.333417	1.03863	1.2094	0.00412365	0.0936844	0.00142892	0.55573	0.325834	0.0115	0.0386319	0.000187966	0.000104076	0.488685
ODZ_10_MAG_65	0.00466216	6.67823e-05	2.87351e-05	2.57395e-06	7.89974e-05	0.00424901	0.0375938	0.0253077	0.0119481	0.00892679	0.00033378	9.75343e-05	0.00903369	0.00605023	0.00875767	0.00533175	0.00128829	0.000143086	0.00957487	0.00640149	0.00480807	0.00668683	0.00467321	0.00153981	2.91405e-05	0.00198086	0.0101455	3.64719e-05	0.00200033	0.00619049	3.53147e-05	0.00478687	0.00593396	0.0109517	0.0031747	0	0.00397772	0.0112159	0.00894042	5.28492e-05	0.00126453	0	0.0137318	0.0103788	0	0	0	0	0.00709453
ODZ_10_MAG_66	0.000146404	8.08903e-06	0	0	0	0.00989023	0.0470272	0.034421	0.0290263	0.000167445	6.77694e-05	4.63755e-05	0.000175132	0.000106683	0.000191391	0.00016064	0.000142741	0.000538188	0.000522283	0.000240422	0.000146467	0.00018857	0.000970153	0.0003604	0	0.00020207	0.00109068	3.33058e-05	0.000127439	0.000148195	0	0	0.000132011	0.000172589	6.92712e-05	0	1.3555e-05	0	8.15193e-05	3.62158e-05	2.14136e-05	0	0	0.00012774	0	0	0	9.05709e-05	0
ODZ_10_MAG_67	0.000216236	0.000291144	9.80182e-05	2.37952e-06	6.16155e-07	0.040023	0.044727	0.0265794	0.00295919	0.000403046	0.000696404	4.18441e-05	0.000530423	0.000200056	0.000370496	0.000380215	0.000221222	0.000232505	0.000371333	0.000187473	0.000285106	0.000691355	5.92429e-05	8.65581e-05	4.71822e-05	0.000271801	7.40389e-05	0.000118327	0.000320895	0.000404967	4.80374e-06	0.000119507	0.000284116	0.000161093	0.000216761	0	0.00013684	0.000343305	0.000176388	1.48565e-05	0.000154897	5.37507e-05	9.79674e-05	0.000525398	0	5.48895e-05	0	0	4.84955e-05
ODZ_11_MAG_11	0.0110697	7.70197e-06	2.39991e-06	0	7.59007e-07	0.00160834	0.0303396	0.0423304	0.0437136	0.0138046	3.96785e-05	1.03322e-05	0.0169747	0.0139206	0.00916544	0.0112999	0.000189166	3.48711e-05	0.00412831	0.000827034	0.00589244	0.0108401	0.00156598	0.000173241	1.58427e-05	0.00154922	0.00350278	1.3083e-05	0.00524238	0.00807063	0	0.00117793	0.0108569	0.0126208	0.0166831	0	0.000653292	0.0122279	0.00945169	2.3971e-05	0.000158159	0	0	0.00425173	0	0	0	0	0.00140703
ODZ_11_MAG_12	0.0094338	0.00176434	0.00122388	0.00658547	0.0127318	0.0338903	0.051011	0.058035	0.0497999	0.00697234	0.00309886	0.0017372	0.0167995	0.0104912	0.00695142	0.00802972	0.00185723	0.0010764	0.00564786	0.00334063	0.0103211	0.0122811	0.0124678	0.00273259	0.00206699	0.0288779	0.0299957	0.000581065	0.00739504	0.00946292	0.00122311	0.00205847	0.00353417	0.00448151	0.00389394	0.000634926	0.00176883	0.00446768	0.00280833	0.000105331	0.00124657	0.000715217	0.00179948	0.00335953	0	0.000599496	0.000283447	0.000143592	0.000936014
ODZ_11_MAG_13	0.00170304	0	0	0	0	0.000663574	0.0294943	0.0742382	0.0417831	0.00522418	2.41909e-05	0	0.00280283	0.00457335	0.003164	0.00470653	0.000131805	0	0.000938477	0.00065491	0.00159361	0.00138786	0.000152242	1.54068e-05	0	0.000408798	0.000897147	0	0.00069063	0.00252107	0	0.000122596	0.000902934	0	0.00172803	0	0.000586113	0.00149439	0.0014425	9.19908e-06	5.62283e-05	0	0	0.000960665	0	0	0	0	0
ODZ_11_MAG_14	0.000543749	8.72119e-06	2.43821e-06	2.98786e-06	3.32977e-06	0.00318129	0.0245219	0.0526693	0.0430592	0.00052209	0.000107274	1.97989e-05	0.000657138	0.00052707	0.000505737	0.000589733	0.000172392	3.70988e-05	0.000587333	0.000278249	0.000570253	0.00104866	9.12652e-05	5.43419e-05	4.16953e-06	0.00116728	0.000121141	3.1747e-06	0.000567024	0.00060372	0	0.000576812	0.000926533	0.00090334	0.000814582	0	0.000288807	0.000615922	0.000443325	3.73925e-06	0.00035939	0	0.000156849	0.00029824	0	0.000344594	0	0	0.000107714
ODZ_11_MAG_15	0.00294602	0.00605526	0.00720198	0.0041086	0.00200363	0.353838	0.275536	0.0829787	0.0066282	0.00139685	0.00832181	0.00285667	0.00471684	0.0016049	0.00597929	0.00142767	0.0029483	0.00248119	0.00295462	0.00286349	0.00102585	0.00309403	0.00314022	0.0142022	0.00231503	0.000624923	0.00537553	0.00146963	0.000159397	0.00100382	0.000901361	0.00638076	0.00273624	0.00231927	0.000265791	0.00182035	0.0126331	0.00325734	0.000798401	0.00191415	0.0112904	0.00120572	0.00662227	0	0.000532415	0.00388985	0	0.000335277	0.00172705
ODZ_11_MAG_17	0.00608119	0.000431044	5.79674e-06	1.48922e-05	2.23324e-05	0.0201664	0.0216959	0.0519503	0.0417692	0.00735337	0.001648	0.000491749	0.00841285	0.00567149	0.0065704	0.00587425	0.00214441	0.00062015	0.00686337	0.00339666	0.00444595	0.00915811	0.00136977	0.000790501	6.72925e-07	0.00525887	0.00362008	1.77679e-05	0.00708117	0.00596456	2.81064e-05	0.00640265	0.0100074	0.0110495	0.0115439	0	0.00325217	0.0123051	0.011189	0.000165792	0.00527355	0	0.00354739	0.00402759	0.000473519	0.0040147	0	7.16027e-05	0.00442463
ODZ_11_MAG_18	2.33007e-05	9.46532e-06	9.93352e-07	2.51426e-06	1.57836e-06	0.0151013	0.127421	0.113597	0.0352323	0.000121312	2.58881e-05	6.62364e-06	0.000159044	3.76757e-05	9.77752e-05	0.00012216	2.30142e-05	2.01448e-05	6.65992e-05	1.97639e-05	7.18794e-05	0.000137939	0.000198919	5.15425e-05	1.12609e-05	2.007e-05	0.000322685	5.81456e-06	4.39329e-05	0.000105948	0	0	2.16073e-05	1.9238e-05	2.04896e-05	0	1.28658e-05	2.59377e-05	1.57484e-05	4.45577e-06	7.92616e-06	0	0	4.97692e-05	0	0	0	0	0
ODZ_11_MAG_19	0.0126423	4.77906e-05	5.23861e-05	3.82064e-05	8.14961e-05	0.00960173	0.0807417	0.127675	0.115867	0.0235093	0.000226906	5.61074e-05	0.0182691	0.00829396	0.0165929	0.0261477	0.000727648	8.38166e-05	0.00250776	0.00151012	0.00642982	0.0118333	0.000259262	0.00012109	3.34834e-05	0.00299212	0.000654457	2.40012e-05	0.00483282	0.0138236	2.90592e-05	0.00149893	0.00580561	0.00883786	0.0181044	0	0.00168908	0.0133833	0.0137774	3.61367e-05	0.000552142	2.6079e-05	6.935e-05	0.00111262	0	4.78025e-05	0	0	0.000510748
ODZ_11_MAG_2	0.0146237	0.00021283	4.82495e-05	2.92162e-05	3.82556e-05	0.00769653	0.189225	0.387779	0.491149	0.0298702	0.000724943	0.000481513	0.0158556	0.022136	0.0208331	0.0275649	0.00337637	0.000428954	0.011544	0.00625228	0.0278639	0.0259248	0.00129127	0.000690431	3.65327e-05	0.0173837	0.00334913	2.82131e-05	0.052667	0.0317533	1.19775e-05	0.00433445	0.0124235	0.0248951	0.0694558	0	0.00719295	0.0573997	0.0756453	0.000445412	0.00422246	0	0.00456613	0.0232897	0.00042758	0.00250788	0	4.94311e-05	0.0076158
ODZ_11_MAG_20	0.189056	0.000550212	6.21346e-05	9.84664e-05	5.52958e-05	0.575712	1.16881	1.22733	1.26377	0.0268481	0.0572241	0.00319205	0.0547907	0.0607704	0.0647233	0.0479297	0.0544687	0.0110474	0.10175	0.0988013	0.133946	0.443627	0.0376046	0.0327942	0.000243033	0.65284	0.0445775	0.000156261	0.0923189	0.121495	0.000106997	0.0783727	0.121506	0.101336	0.101724	0.000133865	0.0731815	0.113182	0.0714558	0.000616828	0.0524589	0.000381603	0.0416232	0.020801	0.00347124	0.0445718	8.11361e-05	0	0.0123733
ODZ_11_MAG_21	0.000354183	5.3831e-05	4.20037e-06	1.33601e-06	1.97704e-06	0.00223926	0.0300502	0.0503695	0.00377043	0.0018102	0.000266662	0.000138298	0.000890583	0.00186205	0.000753031	0.00107234	0.000216797	2.76148e-05	0.000274604	0.000577662	0.000466748	0.000253149	6.83213e-05	4.37823e-05	7.27341e-06	6.62634e-05	0.000104748	3.23833e-06	0.00135993	0.000629771	0	0.000330957	0.000216359	0.000658779	0.00160156	0	0.000908824	0.000500303	0.00462048	0.000241589	0.000456794	0	0.000666926	0.00365627	0	0.00272656	0	0	0.00183943
ODZ_11_MAG_22	0.00015827	2.30206e-05	1.40283e-06	0	0	0.000672597	0.0111413	0.0356044	0.00912089	0.000187004	4.5177e-05	9.31234e-05	0.00018159	0.000205554	0.000222512	0.000184045	0.000104667	0.000570418	0.000127487	0.000224457	0.000107027	0.000333956	8.78205e-05	5.82181e-05	7.86123e-05	0.000174235	3.64387e-05	5.91312e-05	0.000213676	0.000152154	0	0.000197198	0.000304542	0.000892288	0.000701641	0	0.000170468	0.000362207	0.000706396	8.57681e-05	0.000743998	0	0	0	0	0.000146286	0	0	0
ODZ_11_MAG_23	0.00426742	9.60343e-05	9.09877e-05	0.000273389	0.000235772	0.0399256	0.109556	0.0679565	0.0185347	0.00322261	0.000191557	7.7661e-05	0.00397066	0.00271818	0.00243149	0.00234965	0.000381602	3.6704e-05	0.00180142	0.00113818	0.00134412	0.00195368	0.000713132	0.000293881	0.000337241	0.000647823	0.00110081	3.77888e-05	0.000672269	0.00197924	0.00111173	0.000661011	0.00349541	0.00607237	0.00356593	0.000263042	0.000292076	0.0032613	0.00325832	0.000178477	0.000802837	0	0	0.00149592	0	0.00154834	0	0	0.00111741
ODZ_11_MAG_24	0.000108748	1.21145e-05	6.56968e-06	1.32336e-05	8.76677e-06	0.164316	0.14051	0.303854	0.0628868	0.000109749	4.62407e-05	6.51458e-06	0.000319588	0.000163906	0.000217331	0.000209246	3.11714e-05	3.07454e-05	0.000237341	0.000100438	0.000185617	0.000406736	0.000585063	6.2716e-05	1.7922e-05	0.00029899	0.000964907	1.05013e-05	0.000112111	0.00016796	8.87915e-06	2.87067e-05	0.000782925	0.000224263	5.42414e-05	0	1.74502e-05	0.000143315	4.58546e-05	1.32109e-05	2.29857e-05	0	0	0	0	0	0	0	0
ODZ_11_MAG_25	0.00183311	8.71508e-06	4.41862e-06	0	0	0.00130486	0.049742	0.0687748	0.0274754	0.00764671	2.01072e-05	2.66275e-05	0.00307349	0.00451032	0.00497884	0.00429051	0.000687627	6.64663e-06	0.00247088	0.00211055	0.00403462	0.00298388	0.000570445	0.000123218	2.67265e-05	0.00107902	0.00256991	5.17365e-06	0.00314718	0.00710428	0	8.93533e-05	0.000145446	0	0.00020684	0	0	0.000576936	0.000485156	3.77646e-05	8.79204e-05	0	0	0	0	0	0	0	0
ODZ_11_MAG_28	0.0437713	7.68746e-05	1.34979e-05	8.4284e-06	8.6753e-06	0.0224602	0.173076	0.100691	0.155177	0.0427295	0.000382847	0.000179049	0.0448577	0.0457115	0.0270983	0.0337447	0.00205131	0.000379506	0.0123874	0.00602318	0.0171944	0.0167357	0.00105833	0.000326867	5.23769e-05	0.0191486	0.00261327	0.000266604	0.0184211	0.0230865	5.93965e-05	0.0106838	0.0379678	0.067105	0.0798904	0	0.00457407	0.0542319	0.0376879	0.000241898	0.0050061	0	0.00488994	0.0170632	0	0.00522246	0	0	0.0120964
ODZ_11_MAG_29	3.14541e-06	0	1.26478e-06	0	3.38553e-06	2.98905e-05	0.00444483	0.0425772	0.00980474	0.000248089	0	0	3.68725e-05	0.000291366	5.56027e-05	0.000333062	0	0	0	0	1.96983e-05	1.27767e-05	1.20712e-06	0	0	0	5.38385e-06	0	0.000441384	0.000108882	0	0	0	0	0.000266922	0	0	0	0.000239614	4.29539e-07	0	0	0	0	0	0	0	0	0
ODZ_11_MAG_31	0.0372209	0.00102726	0.000117385	0.00089239	0.000920101	0.0201538	0.10829	0.363143	0.360798	0.474487	0.0176674	0.00130997	0.206139	0.519643	0.216132	0.376282	0.0445316	0.00443426	0.287844	0.114961	0.264816	0.436755	0.0194088	0.00809105	0.000360586	0.42298	0.0388033	0.000372326	1.31562	0.443276	0.00132136	0.451895	0.793741	1.00365	1.57798	0.00312463	0.24366	0.996768	2.54082	0.00422969	0.0339413	0.00115972	0.377469	1.03581	0.0204997	0.118185	0.000517193	0.000586777	1.10723
ODZ_11_MAG_33	0.0130406	0.000250531	1.80444e-05	2.60246e-05	0.000150381	0.0110129	0.204778	0.148947	0.102541	0.0054474	0.000535537	0.000372941	0.00547225	0.00534106	0.00349526	0.00414828	0.000905197	0.000389281	0.00276169	0.00102941	0.00438696	0.00352381	0.000205246	9.25335e-05	7.82065e-05	0.00290581	0.000591209	5.7692e-05	0.00454409	0.00404519	0.000139563	0.00159426	0.00381132	0.00368338	0.00552385	0	0.0010324	0.00558271	0.00424609	0.000472472	0.00152564	0	0.000421813	0.00150092	0.000382104	0.00257651	0	0	0.00063144
ODZ_11_MAG_34	0.000309494	8.5971e-06	4.54253e-06	4.62045e-06	4.60276e-05	0.0013451	0.00890103	0.0480177	0.0495421	0.000437844	5.23535e-05	1.05687e-05	0.000600717	0.000535387	0.000472131	0.000577986	0.00010167	4.25857e-05	0.000528203	0.000250995	0.000404422	0.000828993	0.000538989	0.000111268	3.65616e-06	0.000414317	0.00094636	4.78156e-06	0.000564549	0.000531341	2.30279e-05	0.00020416	0.000666813	0.000947698	0.000615173	0	0.000257505	0.00087945	0.000356449	1.28249e-05	8.71023e-05	0	0	0.000346204	0	0	0	0	0.000317632
ODZ_11_MAG_36	0.182196	0.0148824	0.0016438	0.00165821	0.00476696	0.104758	1.67059	3.57047	2.11258	2.58625	0.0610721	0.0417886	1.09326	2.7224	1.8211	2.39351	0.504663	0.0222208	1.59495	1.07648	3.69594	1.17936	0.0887386	0.0490297	0.00331771	2.60247	0.199194	0.00220866	4.86156	2.94723	0.00270054	0.487153	0.623976	0.601558	0.933703	0.003134	0.523765	0.979918	1.62974	0.0351672	0.455972	0.00439569	0.637143	2.1231	0.0541751	0.21734	0.00173787	0.00107853	0.796711
ODZ_11_MAG_39	0.0250587	4.39068e-05	1.6774e-06	0	0	0.00186133	0.0862049	0.139325	0.14305	0.0631056	0.000256068	3.77044e-05	0.0360373	0.0507122	0.0408338	0.0544649	0.00123836	2.52321e-05	0.0116201	0.00712665	0.0215989	0.0154363	0.00438631	0.000720655	0	0.00624547	0.0237207	1.57123e-05	0.00764801	0.0319463	0	0.00326284	0.00618551	0.00823923	0.0117106	0	0.00216286	0.0203625	0.0139913	2.17064e-05	0.00115102	0	0.00056955	0.000809121	0	0	0	0	0.000824663
ODZ_11_MAG_4	0.00902834	0.000448483	1.62909e-05	3.4089e-05	1.86882e-05	0.00548992	0.0415765	0.0640485	0.135101	0.0302901	0.00188062	0.00134312	0.0196367	0.0309925	0.0272968	0.0288167	0.00930231	0.00070579	0.0217333	0.0146473	0.0379861	0.0140714	0.00137508	0.000820976	0.000198794	0.0380498	0.00354832	0.000165105	0.0534334	0.0320518	0	0.0105038	0.0166236	0.0169276	0.0213145	0	0.00847053	0.0163361	0.019649	0.00203398	0.0114343	0.000240505	0.0215652	0.0353665	0.000910808	0.0104243	0	0.000237076	0.0139102
ODZ_11_MAG_40	0.00558756	1.65737e-05	3.27677e-06	0	0	0.000775106	0.0203826	0.0406869	0.0448474	0.00989877	0.000239567	7.08487e-06	0.00651155	0.0126619	0.00600954	0.0113331	0.000270901	2.07019e-05	0.00172896	0.0007493	0.00300803	0.003421	6.80849e-05	2.60778e-05	0	0.000433732	0.000149113	3.80599e-06	0.0084214	0.00420769	0	0.00176011	0.00274988	0.00722394	0.0212445	0	0.00115939	0.0112722	0.0358351	2.19054e-05	0.000510678	0	0.00305641	0.00124306	0	0.0001285	0	0	0.00296391
ODZ_11_MAG_41	0.0661984	0.0522592	5.55678e-05	0.000380981	0.000334158	0.825603	0.504808	0.390445	0.354141	0.112947	0.167974	0.0744446	0.142817	0.0949381	0.127439	0.0865111	0.0789498	0.0228361	0.0644488	0.0659231	0.0373393	0.0547813	0.00999462	0.0226158	0.000286875	0.0206411	0.0178659	0.000186952	0.0180172	0.0443544	0.000484655	0.190544	0.214699	0.161602	0.0789405	0.000344819	0.323489	0.140392	0.0751248	0.0910807	0.445381	0.00179246	0.0598673	0.030799	0.00443537	0.175299	0	3.9376e-05	0.039819
ODZ_11_MAG_43	0.000827357	1.79697e-06	3.20102e-06	9.5011e-07	3.5313e-07	0.00448286	0.0538988	0.0634283	0.0367983	3.35689e-05	3.07827e-06	1.77399e-06	4.90822e-05	6.91522e-05	3.30069e-05	5.35803e-05	4.7713e-06	8.89341e-06	5.04405e-05	3.54151e-05	0.000117648	0.000215668	2.67024e-05	5.47363e-05	4.2497e-06	0.000275984	4.59196e-05	7.86874e-06	0.00036048	0.000117154	0	9.42481e-06	3.4156e-05	0.000126675	0.000312477	0	8.51231e-06	3.1612e-05	0.0001621	2.10641e-07	7.39604e-06	0	0	0.000105252	0	0	0	0	0
ODZ_11_MAG_45	0.00247325	0.0107689	0.0125649	0.00633174	0.00390383	0.209073	0.119892	0.0599498	0.0479531	0.00128766	0.00613286	0.00229754	0.00390696	0.00238801	0.00562761	0.00132522	0.00072273	0.000869742	0.00178863	0.00118389	0.00105086	0.00190748	0.00410564	0.00859837	0.00134445	0.00038028	0.00426724	0.000954008	0.00225691	0.00154732	8.2677e-05	4.43698e-05	2.68156e-05	5.9604e-05	0.000314357	0.000216752	0.000340591	0.000572273	0.000692027	3.46547e-05	1.90809e-05	0	0	0.000166382	0	0	0	0	9.49732e-05
ODZ_11_MAG_46	0.00188873	0.00154384	0.00258373	0.00103912	0.00106995	0.0111661	0.0529267	0.055771	0.0367184	0.0015224	0.00156844	0.00116176	0.00226388	0.00144184	0.00180111	0.00172846	0.00138824	0.00137508	0.00234376	0.00206461	0.00388176	0.00603041	0.00609219	0.0103269	0.000816545	0.00582557	0.0145189	0.00143459	0.00217946	0.00325545	8.38555e-05	0.00055087	0.00120063	0.00154384	0.0016231	0	0.000374834	0.00136519	0.000950409	1.99436e-05	0.000167775	0	0.000101926	0.000514831	0	0.000171214	0	0	0.000175519
ODZ_11_MAG_50	0.00701695	9.80622e-06	9.53981e-06	6.86117e-06	9.40383e-06	0.0154422	0.0943887	0.0902204	0.105641	0.00708667	8.84258e-05	1.41304e-05	0.00585191	0.00408537	0.00458224	0.00651342	0.000285452	9.00908e-05	0.00186766	0.000539642	0.00458527	0.00790572	0.000162376	0.000328884	6.97749e-05	0.00486087	0.000356482	6.06599e-05	0.00689339	0.00601402	2.27033e-06	0.000328359	0.00114947	0.00273767	0.00569411	0	0.000282326	0.00446068	0.00405448	9.48794e-06	0.00017403	0	6.01284e-05	0.00124225	0	0	0	0	0.00021771
ODZ_11_MAG_51	0.108879	0.00148701	5.14437e-05	0.000101054	4.73211e-05	0.385919	1.60941	1.34561	1.09523	0.131638	0.012064	0.00245708	0.154189	0.156384	0.0805298	0.11497	0.0151698	0.00095607	0.0748906	0.0521308	0.0874124	0.0537218	0.0113362	0.00622886	0.000107427	0.0856614	0.0214689	9.24075e-05	0.0544328	0.0912543	0.000151833	0.0973685	0.172304	0.192631	0.158272	0.000144642	0.0532958	0.165558	0.161506	0.00519252	0.0244737	0	0.0733837	0.0439716	0.00471902	0.0157226	0.000183308	9.46639e-05	0.0648214
ODZ_11_MAG_52	0.0115772	0.0036766	8.93577e-05	0.000218212	0.000481598	0.0372909	0.0318833	0.042225	0.0319007	0.0196321	0.00425511	0.00343845	0.023898	0.0197913	0.0184636	0.0196764	0.00832573	0.00392679	0.0174571	0.0124276	0.0140969	0.0167671	0.0107938	0.00454976	0.000419581	0.0121136	0.0339314	0.00126688	0.0101128	0.0161106	0.000642571	0.0212308	0.0323527	0.035533	0.0286869	0.00017324	0.016355	0.0289657	0.0258671	0.00471872	0.0237892	0.0021486	0.0184331	0.0192914	0.00314326	0.0195088	0.000244572	0.000256362	0.0146736
ODZ_11_MAG_54	0.00172352	9.7861e-05	0.000106057	9.97224e-05	0.000374643	0.0187221	0.160468	0.318142	0.311414	0.00183793	0.000193528	0.000105229	0.00322889	0.00256559	0.00175864	0.00175562	0.00107331	0.000170392	0.0043764	0.00299922	0.0069638	0.0169089	0.000431163	0.000148908	0.000191733	0.030017	0.000836468	5.14126e-05	0.00396448	0.00722903	0.000225131	0.00135038	0.00430486	0.00367253	0.00295868	0.00023867	0.00118379	0.0021402	0.00230636	0.000192259	0.000890057	0.000321072	0.000462561	0.00156385	0.00016001	0.00236076	0	0	0.000475722
ODZ_11_MAG_57	0.00330023	4.55982e-06	1.29553e-06	2.63818e-06	4.19944e-06	0.00104027	0.0298675	0.0668767	0.0635465	0.00339312	2.74182e-05	1.70388e-05	0.00211607	0.00253507	0.00185548	0.00322556	8.53241e-05	2.35302e-05	0.000660265	0.000177729	0.00267027	0.00296758	0.000284651	6.82397e-05	7.32845e-06	0.000865138	0.000710118	6.98373e-06	0.00522947	0.00416499	0	0.000223869	0.000658936	0.00132869	0.00389875	0	0.000127229	0.00161523	0.00302174	1.33906e-05	8.86002e-05	0	0	0	0	0	0	0	0.000366012
ODZ_11_MAG_6	0.00136221	5.5995e-05	0	1.01342e-05	3.80609e-06	0.00147694	0.0262543	0.0486424	0.019711	0.00529657	0.000349778	0.000145074	0.00259738	0.00604342	0.00385118	0.00531945	0.00101074	0.000167853	0.00334297	0.00224122	0.00749551	0.0026495	0.00534155	0.000936762	0	0.00459525	0.016919	1.76125e-05	0.00825887	0.00552618	0	0.000509089	0.00122763	0.00117237	0.00122985	0	0.000713876	0.00157384	0.00207568	0.000265844	0.000902208	0	0	0.00260337	0.00106755	0.000491836	0	0	0.00115546
ODZ_11_MAG_61	0.000473498	2.52597e-05	1.99182e-05	2.16911e-05	4.39039e-05	0.00922706	0.107762	0.126886	0.0346742	0.000844642	0.000128397	3.29608e-05	0.00107009	0.000538813	0.000766998	0.000646461	0.000330875	6.35698e-05	0.00100731	0.000510595	0.000632417	0.00107556	0.000171925	6.75923e-05	5.56769e-05	0.000292922	0.000277701	2.48102e-05	0.00028301	0.000794959	4.94147e-05	0.000613246	0.00123259	0.00113196	0.000934332	0.000102489	0.00040493	0.0012004	0.000716761	2.24986e-05	0.000387132	0	0.000875508	0.00106501	9.16787e-05	0.000375463	0	0	0.000225212
ODZ_11_MAG_62	0.00354543	1.26017e-05	7.91139e-06	1.11737e-05	3.18407e-05	0.0025263	0.0371238	0.0448974	0.0407221	0.0114251	9.98712e-05	1.39735e-05	0.0142095	0.00664197	0.00726344	0.00908615	0.00025128	4.1968e-05	0.00297842	0.000749932	0.00425421	0.00697211	0.000325764	0.000113269	2.48566e-05	0.00200962	0.00068835	1.03804e-05	0.00420872	0.00549378	3.20395e-05	0.00122392	0.00377092	0.00604498	0.00759025	0	0.00067498	0.00415267	0.00399377	2.38831e-05	0.000137153	0	0.000386452	0.000968331	0	0	0	0	0.000449578
ODZ_11_MAG_64	0.000591985	4.47371e-06	3.18397e-06	2.70312e-06	2.41238e-06	0.0223341	0.090966	0.0735986	0.0719715	0.000245565	2.17363e-05	5.84635e-06	0.00028037	0.000279368	0.000188561	0.000161519	0.000130177	4.49199e-05	0.000434167	0.000309676	0.000759913	0.00135195	4.87176e-05	3.89091e-05	1.69991e-05	0.00348645	0.000100863	1.03404e-05	0.000596426	0.000705158	4.68318e-06	0.000265164	0.000471087	0.000341103	0.000554701	0	4.34256e-05	0.000288546	0.000300519	3.96783e-06	3.37251e-05	0	0	0.000694533	0	0	0	0	0
ODZ_11_MAG_66	0.0162309	0.000750065	1.45762e-06	5.72563e-06	1.49799e-05	0.0186942	0.0610746	0.0911651	0.0616782	0.0268012	0.00438085	0.00204966	0.0380977	0.0260779	0.0198602	0.0212069	0.00825025	0.00109721	0.0176594	0.0131549	0.00984684	0.0169451	0.0042933	0.0030415	6.23127e-05	0.0109829	0.00980738	4.11223e-05	0.0241198	0.0142519	0	0.0240513	0.048254	0.0493324	0.0391779	0	0.0213048	0.0398792	0.0410759	0.00418108	0.0130537	0.00025425	0.0201837	0.0188442	0.00128381	0.0122621	0.00106222	0.000956535	0.0242631
ODZ_11_MAG_67	0.000279142	6.26379e-06	3.56341e-07	9.88075e-07	3.99312e-07	0.00765134	0.135798	0.207198	0.0445088	0.000501796	4.74249e-05	7.20293e-06	0.000666203	0.000405624	0.00041114	0.000509123	5.28618e-05	1.66867e-05	0.000264679	0.000131723	0.000397533	0.000580322	0.000304908	3.27001e-05	7.32273e-06	0.000249008	0.000663561	3.66201e-06	0.00027341	0.000435833	0	0.000106918	0.000465549	0.000596829	0.000683977	0	9.03516e-05	0.000512372	0.000464928	3.13806e-06	3.16208e-05	0	7.92195e-05	0.000220594	0	3.53402e-05	0	0	0.000424799
ODZ_11_MAG_70	0.00327794	0.000280796	0.000254645	0.00029579	0.000522112	0.00630307	0.0689475	0.121104	0.0317495	0.0110848	0.00124146	0.000363487	0.0103859	0.00605044	0.00972414	0.0104647	0.00160832	0.00104797	0.00585486	0.00228143	0.00744678	0.0113857	0.0153731	0.00102706	0.000239369	0.00367226	0.0381657	0.00016905	0.00634043	0.0101843	0.000705259	0.00336391	0.00528923	0.0044353	0.00578083	0.000508128	0.0025174	0.00652587	0.00589861	0.000353663	0.00124482	0.000250242	0.00223608	0.00449957	0.000380372	0.00134386	4.93108e-05	0	0.00120468
ODZ_11_MAG_71	0.000694214	7.53726e-06	7.21249e-06	3.29717e-06	2.6032e-06	0.00201552	0.0426609	0.0718533	0.071228	0.000772897	5.0877e-05	9.87564e-06	0.00146464	0.00108544	0.00122473	0.00147989	0.000121765	6.68105e-05	0.00115096	0.000281104	0.00298484	0.00305084	0.00288033	0.000754796	0.00011682	0.00418923	0.0123333	3.70872e-05	0.00385152	0.00390374	2.03432e-06	0.000141707	0.000199553	0.000274455	0.000494516	0	4.03954e-05	0.000454768	0.00029751	1.12624e-05	2.711e-05	0	0	0.000496358	0	8.98547e-05	0	0	0.00011821
ODZ_11_MAG_72	0.00453495	1.66762e-06	0	9.02553e-07	4.27705e-06	0.000560842	0.0401462	0.0617249	0.044084	0.0173878	5.70996e-06	7.43442e-07	0.0156479	0.0168356	0.010103	0.0142659	9.08258e-05	2.4371e-05	0.00377094	0.000637226	0.00728928	0.0122994	0.000221131	0.000105199	5.74893e-06	0.00166067	0.000770586	5.30751e-06	0.00744686	0.0105171	1.11151e-05	0.000902159	0.00761055	0.0143306	0.0177875	0	0.000395643	0.0194581	0.0106834	1.36824e-06	5.2423e-05	0	0	0.0052384	0	0	0	0	0.000134556
ODZ_11_MAG_73	0.00217225	0.000145532	6.80023e-05	0.000171847	0.000348221	0.00323621	0.0550796	0.0631855	0.0460785	0.00467821	0.000465823	0.000253377	0.00436863	0.00503448	0.0037084	0.0042438	0.00149239	0.000125137	0.00352419	0.00256946	0.00416397	0.00299963	0.000235424	0.000157731	0.00025961	0.00515425	0.00076147	7.96817e-05	0.00455463	0.00394775	2.25854e-05	0.00222424	0.00410046	0.00584948	0.00648484	0	0.00226402	0.00630018	0.00582487	0.000440212	0.00158793	0	0.00205232	0.00294224	0.00126716	0.00182618	0	0	0.00194197
ODZ_11_MAG_75	0.00651404	0.00010547	1.36073e-05	4.81678e-06	7.19461e-06	0.000903773	0.0615478	0.175604	0.12841	0.020019	7.993e-05	2.20896e-05	0.0187939	0.0276968	0.0182599	0.0267654	0.00127511	6.94855e-05	0.0119331	0.00653997	0.0187245	0.0146905	0.00205334	0.000253225	8.88877e-05	0.00657235	0.00938439	3.36842e-05	0.0072485	0.0255827	0	0.00233993	0.00763762	0.010059	0.0152983	0	0.00163069	0.0190364	0.0120086	5.31289e-05	0.000824871	0	0.000843785	0.0102995	0	0	0	0	0.00048511
ODZ_11_MAG_77	0.00743401	1.14846e-05	6.22862e-06	5.21972e-06	5.82559e-06	0.00637767	0.0697047	0.0973006	0.0600421	0.00492583	0.000118424	1.36063e-05	0.00552683	0.00316695	0.00319051	0.00446358	0.000271116	4.75671e-05	0.00171159	0.000537694	0.00391621	0.00790115	0.000101224	6.50007e-05	5.35835e-05	0.00467839	0.000107545	1.42738e-05	0.00480914	0.00504854	1.23855e-05	0.000825814	0.00215433	0.00309456	0.00382878	0	0.000582032	0.00375576	0.00246016	1.33814e-05	0.000123982	0	0	0.00108816	0	0	0	0	0.000895804
ODZ_11_MAG_9	3.38911e-05	1.62367e-05	3.41938e-05	1.53646e-05	3.63924e-05	0.103245	0.221709	0.203146	0.133704	9.29695e-05	2.47331e-05	1.48785e-05	0.000107335	7.2004e-05	9.20605e-05	7.49067e-05	3.37866e-05	4.11218e-05	7.91718e-05	6.20005e-05	8.89458e-05	0.000106649	5.54447e-05	0.000365976	6.61922e-05	7.34683e-05	7.49901e-05	3.29892e-05	0.000151858	9.56883e-05	7.55371e-05	1.38467e-05	0.000206489	0.000122271	7.82212e-05	0	3.93485e-05	0.000112182	0.000116163	7.72253e-06	8.30941e-05	0	0	0.000133777	0	7.69183e-05	0	0	0
ODZ_12_MAG_14	0.0153446	1.37686e-05	1.25948e-06	0	0	0.0204647	0.131312	0.152277	0.109766	0.0260745	0.000238631	5.09021e-05	0.0233209	0.0123766	0.0149319	0.0216163	0.00130071	3.14231e-05	0.0127567	0.00302295	0.0136128	0.0273849	0.0205932	0.00258421	0	0.0088397	0.0383013	1.86432e-05	0.020042	0.0205137	0	0.00121621	0.0151676	0.0147668	0.0164968	0	0.0019515	0.0168485	0.0164687	4.93468e-05	0.00235983	0	0.000977734	0.001379	0	0.0124967	0	0	0.00123441
ODZ_12_MAG_18	0.0265008	0.00029573	2.61973e-05	2.38233e-05	2.75044e-05	1.32684	3.09693	2.87919	1.38075	0.00710978	0.00603037	0.000562787	0.00918405	0.0107708	0.0102017	0.00777624	0.00981931	0.00210695	0.0269123	0.0127296	0.0216639	0.0592974	0.00416047	0.00302172	0.000129756	0.0792281	0.00638988	0.000118411	0.0218119	0.0242678	0.000276784	0.0234369	0.0365316	0.0328521	0.0242402	0.000294287	0.0199953	0.0348945	0.0217624	0.000267399	0.00915108	0.00112902	0.0249149	0.013458	0.00306405	0.00670631	8.63133e-05	0.000191795	0.0117577
ODZ_12_MAG_19	0.0125918	0.000715614	0.000467539	0.000751767	0.000463072	0.00898683	0.038537	0.0389651	0.0690065	0.0200311	0.00323799	0.00197023	0.0201397	0.0150102	0.0127294	0.0156401	0.00170905	0.00268158	0.00529433	0.00191625	0.00843131	0.0151747	0.00336085	0.0010547	0.000505852	0.00854499	0.00484324	0.000586446	0.0111242	0.012062	0.000983325	0.00402702	0.01219	0.0187546	0.0221735	0.000460411	0.00434286	0.0185224	0.0162451	0.000737321	0.0058553	0.000478968	0.00214127	0.00302159	0.000183529	0.00462722	0	0.000344464	0.00114302
ODZ_12_MAG_20	0.0341918	1.39088e-05	1.2596e-06	1.0362e-06	1.23895e-06	0.000131578	0.00133758	0.00182459	0.121627	0.00415285	5.25184e-05	2.5303e-05	0.00116432	0.00116816	0.00221396	0.00197079	0.000114837	4.8002e-05	0.000313006	0.000140475	0.000650467	0.00103857	2.89997e-05	1.59712e-05	2.86713e-06	0.000161866	5.95202e-05	7.63297e-07	0.00132851	0.00116892	0	0.000246369	0.000619095	0.000822174	0.0027428	0	0.000126327	0.00128784	0.00192423	7.64442e-07	0.00147401	0	0	0.00030821	0	0.0288092	0	0	5.7278e-05
ODZ_12_MAG_26	0.646468	0.0154575	0.000501949	0.0011791	0.00195385	0.0495466	0.611059	1.36743	0.875559	3.16598	0.0675405	0.0447359	1.37496	3.45185	2.31964	3.09062	0.574204	0.026242	2.08085	1.36893	5.97655	1.52821	0.0836066	0.0453845	0.00497866	4.28176	0.189296	0.00372073	7.35274	4.41212	0.00050386	0.554299	0.648385	0.643198	0.935629	0.00269671	0.49144	0.925883	1.46637	0.0467154	0.516012	0.0137546	0.853852	2.71952	0.0571883	0.308402	0.00259575	0.00402317	0.964691
ODZ_12_MAG_33	0.00200417	5.9253e-07	2.33596e-06	2.68668e-07	1.51782e-06	0.0109063	0.0557466	0.0468302	0.0739921	0.00392685	5.96599e-06	6.63912e-07	0.00312285	0.000904332	0.00249777	0.00397212	3.28883e-05	3.30649e-06	0.000333103	8.02544e-05	0.000915493	0.00116342	9.04358e-05	2.14252e-05	0	0.00012229	0.000259994	1.35057e-06	0.000783295	0.00155023	0	2.50454e-05	0.000773815	0.000948008	0.00199978	0	3.3715e-05	0.00200044	0.00181054	1.02354e-06	6.37733e-05	0	8.7339e-05	0.000823457	0	0	0	0	6.76565e-05
ODZ_12_MAG_35	0.000153041	1.87951e-06	2.9333e-06	2.0492e-06	2.41714e-06	0.00178078	0.00335565	0.0267524	0.104152	5.74273e-05	6.89414e-06	3.20188e-06	6.76367e-05	2.8444e-05	4.61846e-05	5.23869e-05	7.78795e-06	1.44986e-05	0.00011837	6.96267e-05	0.000223827	0.000395555	0.000813749	0.000155407	4.73924e-06	9.39551e-05	0.000931841	7.73944e-06	0.000115144	0.000246185	4.85907e-06	0	0	0	5.86252e-06	0	0	1.03425e-05	2.66499e-05	0	2.35908e-06	0	0	0	0	0	0	0	0
ODZ_12_MAG_36	0.00181423	0.000134251	1.51772e-06	5.72167e-05	1.02446e-05	0.00206976	0.0485469	0.136116	0.111604	0.00351714	0.000569866	0.000562734	0.00426043	0.0036064	0.00433638	0.00362518	0.00123529	0.00122581	0.00465149	0.00272655	0.00548042	0.00607837	0.0010555	0.000173792	0.00018219	0.0143793	0.00391988	0.000247941	0.00306562	0.00584912	0	0.00177298	0.00346646	0.00267662	0.00218557	0	0.00126838	0.00432623	0.00268152	0.00082191	0.00161107	0	0.000627582	0.00416725	0	0.00293043	0	0	0.000862492
ODZ_12_MAG_37	0.011676	0.000308104	4.40524e-06	2.43165e-05	1.32574e-05	0.0772938	0.861158	1.12673	0.896023	0.0120081	0.00108679	0.000449496	0.0154949	0.0125413	0.00797742	0.00978905	0.00170219	0.000141939	0.00738482	0.00445667	0.00647053	0.00664505	0.00114901	0.000662307	1.03456e-05	0.00542351	0.00215891	1.60267e-05	0.0047711	0.00694414	9.27947e-06	0.00698135	0.0149015	0.0160024	0.0145863	0	0.00531413	0.0149819	0.012468	0.000720169	0.00458843	0	0.00251811	0.00392246	0.000147089	0.00321344	0	0	0.00378599
ODZ_12_MAG_38	0.00507718	7.52271e-06	2.11468e-06	2.04071e-06	6.08761e-07	0.00199597	0.025634	0.0822568	0.106476	0.00866759	4.34742e-05	2.75379e-06	0.00772503	0.00556848	0.0054498	0.00850232	0.000321714	2.9303e-05	0.0028642	0.000772561	0.00782138	0.0136289	6.55774e-05	3.20056e-05	5.77726e-06	0.0060526	0.000122531	8.18266e-06	0.00924282	0.00987892	0	0.000311423	0.00128022	0.00265871	0.00454602	0	0.000413628	0.00378346	0.00474667	7.15592e-06	0.000104178	0	0	0.00119158	0	0	0	0	0.000126776
ODZ_12_MAG_39	0.00270285	1.91117e-05	2.8391e-05	2.6138e-05	9.1207e-06	0.0139907	0.0250203	0.0207386	0.0617165	0.0013831	0.000105113	3.73015e-05	0.00357976	0.00165005	0.00238752	0.00260456	0.000317347	0.00045437	0.00081016	0.000444645	0.00118012	0.00177891	0.00195904	0.00297959	0.000606363	0.00120766	0.00383326	0.000531098	0.00141898	0.00118362	0	8.04142e-05	0.0012868	0.00129616	0.00232331	0	0.000157371	0.00128851	0.000794394	1.04754e-05	7.06869e-05	0	0	0.000304289	0	3.37221e-05	0	0	6.25599e-05
ODZ_12_MAG_42	0.00931905	0.000487781	8.09628e-05	0.000114634	0.000109404	0.0153849	0.0454509	0.0608235	0.055002	0.0121434	0.00241907	0.000936775	0.0115414	0.00951267	0.0101895	0.0108473	0.00344887	0.00164348	0.0088708	0.00752721	0.00938029	0.0114613	0.021376	0.00274744	6.04691e-05	0.00796806	0.0284091	5.1824e-05	0.0109953	0.0099737	4.41571e-05	0.00620313	0.0114955	0.0128487	0.0143335	0.000130556	0.00580204	0.0138624	0.0127518	0.000625153	0.0055737	0.000206733	0.00606114	0.00945451	0.000768367	0.00982382	8.55181e-05	3.13714e-05	0.00579334
ODZ_12_MAG_43	0.00594369	0.000670722	0.000142787	0.000448608	5.24124e-05	0.00289013	0.019227	0.0211521	0.071542	0.00617969	0.00461879	0.00264738	0.00832532	0.00488828	0.00357877	0.0036681	0.00074043	0.0038087	0.00167369	0.000987184	0.00211775	0.00300913	0.000622809	0.000454685	0.000394962	0.000969066	0.000932466	0.000661328	0.00171815	0.00262993	0.00024388	0.000966679	0.00153743	0.00325619	0.00308654	0.000693936	0.00120885	0.00178454	0.00177326	0.000899393	0.00295363	0	0.000829065	0.000132475	0.000399816	0.00632542	0	0	0.000478974
ODZ_12_MAG_44	0.0164733	9.56657e-06	8.74298e-06	1.77607e-06	6.95028e-07	0.00209296	0.0230553	0.0299914	0.0639019	0.00828539	2.44496e-05	6.1358e-06	0.0170933	0.00677414	0.0141642	0.0147071	0.000391753	0.000102544	0.00533163	0.00144743	0.00935508	0.0177481	0.0346897	0.00280068	1.98311e-05	0.0059859	0.040751	5.19266e-05	0.00865738	0.0113148	0	8.6478e-05	0.000157679	0.000333256	0.000940285	0	0.00012138	0.000887972	0.000932536	1.32979e-05	3.42485e-05	0	0	0.000256402	0	0.000261961	0	0	0.000409629
ODZ_12_MAG_45	0.00660232	1.8106e-06	0	0	0	0.00327681	0.0159911	0.0175973	0.0635838	0.00225953	5.26277e-06	0	0.00401151	0.00117319	0.00145233	0.00273221	2.3392e-05	1.12873e-05	0.000104886	4.02554e-05	0.000760503	0.00113554	0.000269953	4.75278e-05	0	0.000399348	0.00159371	1.04397e-06	0.00112572	0.00100935	0	0	0	0	0.000308201	0	0	0.000193319	7.16262e-05	1.08462e-06	5.15329e-06	0	0	0	0	0	0	0	0
ODZ_12_MAG_47	0.00946597	0.0736087	1.74252e-05	0.000167058	0.000105495	0.169119	0.0850633	0.0987079	0.146039	0.0705376	0.04086	0.116585	0.0570787	0.0467986	0.127317	0.0528357	0.0853669	0.0164976	0.0376329	0.033169	0.0257198	0.0263307	0.00350107	0.00554146	0.000853296	0.0213601	0.00986681	0.000568818	0.0267367	0.0312371	4.01407e-05	0.0701238	0.0532914	0.0726734	0.0617644	0.000205722	0.198415	0.0853078	0.0574225	0.0539493	0.778642	0.0492614	0.0411449	0.0284942	0.0187938	0.206459	0.00300817	0.00415118	0.0392406
ODZ_12_MAG_48	0.749705	0.00373048	0.0038091	0.00310481	0.0046847	0.0834231	0.866476	1.25766	1.19516	0.941059	0.00952548	0.00320059	1.01652	1.14176	0.683491	0.927662	0.0443297	0.00421378	0.558369	0.211366	1.56235	0.813672	0.0209872	0.00783114	0.00111352	0.897305	0.0697807	0.00204232	0.862158	1.36781	0.00165322	0.275775	1.03963	1.79403	2.88281	0.00284345	0.168294	2.54976	1.81771	0.00347073	0.0348153	0.00387006	0.140535	0.879736	0.00471465	0.0439721	0.000307318	0.00105822	0.236569
ODZ_12_MAG_53	0.0133621	1.52959e-05	2.11919e-06	2.83614e-07	1.25404e-06	0.00889807	0.0574455	0.0377716	0.071316	0.0224327	0.000229605	8.25976e-06	0.0264585	0.0192721	0.0136533	0.0171077	0.0004231	5.24996e-05	0.00478244	0.000965454	0.0110235	0.020598	0.000362191	7.58939e-05	0	0.00578517	0.00096656	4.15468e-05	0.0142876	0.0171339	1.70032e-05	0.0020749	0.0152159	0.0217786	0.0192487	0	0.00153431	0.0162903	0.0149443	1.77716e-05	0.000554699	0	0.000713366	0.00600501	0	0.000252954	0	0	0.00238385
ODZ_12_MAG_54	0.00353097	9.66091e-06	6.10759e-06	4.93003e-06	7.05547e-06	0.000371548	0.00663118	0.0415802	0.0772744	0.00732647	2.02833e-05	4.49714e-06	0.00197871	0.00651955	0.00302943	0.00783013	0.000102842	2.08614e-05	0.000621657	0.000232981	0.00521896	0.00589757	8.08955e-05	3.54361e-05	5.63117e-06	0.0014248	0.000131217	9.75047e-06	0.0179753	0.00739954	0	4.59662e-05	0.000480807	0.0012651	0.0106182	0	5.84288e-05	0.00325702	0.011147	1.00514e-05	8.8076e-05	0	0	7.94936e-05	0	8.19168e-05	0	0	0
ODZ_12_MAG_57	0.00312521	5.17399e-06	3.74817e-07	0	0	0.0380003	0.0159139	0.0141538	0.0405237	0.000914326	0.000530477	5.10398e-05	0.000931897	0.000413309	0.000964463	0.000892286	0.000407206	5.5001e-05	0.00207945	0.000620546	0.00126041	0.00235192	0.00942842	0.00773062	9.67305e-07	0.000528193	0.00665653	1.14596e-05	0.00109204	0.00180985	0	1.16685e-05	6.2734e-05	3.10927e-05	3.78587e-05	0	2.43689e-05	0.00014351	7.21664e-05	9.09068e-06	8.39303e-06	0	0	9.61536e-05	0	0.00019531	0	0	0
ODZ_12_MAG_6	0.00792594	0.00129764	0.000901617	0.00130379	0.00137727	0.043072	0.0479098	0.0898281	0.0721307	0.00578946	0.00327005	0.00296914	0.00719211	0.00560459	0.00781048	0.00593265	0.00195702	0.00275345	0.00295305	0.00151943	0.00245934	0.00325631	0.00311338	0.00162488	0.000831052	0.00167877	0.00763157	0.000590573	0.00329687	0.00282284	0.000547984	0.00362258	0.00755688	0.0127448	0.00640743	0.00093251	0.00500379	0.0101253	0.00753276	0.00195751	0.00511919	0.000297549	0.00180265	0.00309578	0.000744882	0.00888355	0	0.00025588	0.00317288
ODZ_12_MAG_61	0.00515919	9.11509e-06	1.28741e-05	1.21182e-05	7.51127e-06	0.00145362	0.00414493	0.00532169	0.0503173	0.00667631	8.82897e-05	1.42713e-05	0.00122093	0.00182355	0.00129208	0.00358955	8.13559e-05	0.000151984	0.000421069	0.000187151	0.000736181	0.000476009	0.000237171	0.000160724	1.39388e-05	0.000371583	0.0007905	1.30077e-05	0.00156954	0.0011683	0	0.000160161	0.000522788	0.000797186	0.000944662	0	0.000100688	0.000366137	0.00048109	1.81857e-05	0.000211359	0	0.000430991	0.000169708	0	0	0	0	8.16624e-05
ODZ_12_MAG_63	0.00131658	1.21395e-05	1.37658e-06	1.66952e-06	3.15875e-06	0.00115503	0.0255468	0.0318935	0.0609097	0.00414474	0.000224524	4.10773e-05	0.00443635	0.00150252	0.00314657	0.00381376	0.000286693	7.12059e-05	0.00110738	0.000489983	0.00197323	0.00235401	0.000621012	0.000176832	8.38335e-06	0.000827189	0.000993573	1.69554e-05	0.00178472	0.00244501	3.87423e-06	0.000275821	0.00164121	0.00554424	0.00338994	0	0.000307544	0.0057759	0.00154626	2.17797e-05	0.00028772	1.95076e-05	0.000177775	0.00144973	8.71467e-05	0.000306085	0	0	0.000400877
ODZ_12_MAG_9	0.000117013	5.55455e-06	5.90357e-06	2.74366e-06	6.84771e-06	0.00299484	0.0449554	0.0704503	0.0886122	0.000126783	4.18804e-06	3.89428e-06	6.32219e-05	0.000105332	7.0824e-05	0.000147043	1.33434e-05	1.02531e-05	3.02786e-05	5.5977e-06	0.000118589	0.000150068	5.98269e-06	6.1187e-06	1.61201e-05	5.86393e-05	9.45385e-06	6.60408e-06	0.000327032	0.00014398	2.38334e-06	1.43974e-05	8.11022e-06	0	0.00021161	0	4.74237e-05	1.41427e-05	0.000100042	5.78788e-06	7.83686e-06	0	0	0	0	0	0	0	0
ODZ_13_MAG_1	0.000123772	0.00300159	2.70715e-05	0.441098	0.151093	5.89108e-06	2.31943e-06	3.58674e-07	2.73764e-06	0.000181792	0.00154078	0.000525558	8.07188e-06	2.10782e-06	4.51437e-06	2.28861e-06	6.99754e-05	0.000100607	1.78309e-05	3.2391e-05	2.09078e-06	5.59103e-06	9.48317e-06	3.21287e-06	0.0182639	6.86439e-07	1.06348e-05	0.033233	4.68938e-06	7.0071e-06	0.00965092	6.29724e-05	0.000114897	0.000105979	3.45296e-05	0.0803483	0.000344099	0.00017916	0.00010001	0.00255292	0.000206523	0	0	0	0	0.000129711	0.141559	0.68	0.000103659
ODZ_13_MAG_2	0.000125375	0.00239425	0.0207959	0.19603	0.0177126	0.000108273	6.10585e-05	6.03642e-05	0.000150223	0.000161109	0.00124447	0.00116958	0.00044772	5.80138e-05	2.02121e-05	8.36673e-06	0.000765773	0.00214331	0.000161588	0.000405634	2.37546e-05	3.49451e-05	1.79825e-05	0.000161697	0.241836	0.000163315	0.000417838	0.0475213	3.18599e-05	4.75756e-05	0.180715	0.000875114	0.000374575	0	0.000582394	0.374129	0.00144268	0.000347471	0.000628791	0.00403134	0.000610453	0.00574273	0	0	0	0	0.00365386	0.00748009	0
ODZ_13_MAG_3	0.000263458	0.00223554	0.00233424	0.501966	0.0338314	0.000256896	0.00012891	0.000106485	0.000123354	0.000478413	0.0134713	0.00138601	0.000325712	0.000138937	0.000141617	0.000101287	0.000590278	0.000653711	0.000248267	0.000325208	0.000157093	0.000154545	2.91201e-05	9.0858e-05	0.0375674	0.000422811	0.00020333	0.00654651	0.000177267	0.000104407	0.328426	0.000410185	0.000340454	0.000121753	0.000821434	0.554427	0.00130275	0.000676201	9.61e-05	0.00667298	0.00321763	0.0295534	0	0.000273187	0.00503539	0	0.109159	0.134236	0
ODZ_13_MAG_4	0.000190591	0.0039006	3.07485e-05	0.324391	0.0179574	1.23747e-05	1.26634e-05	1.03721e-05	1.10527e-05	0.000228849	0.00423113	0.000407087	0.00092131	8.38425e-05	5.07307e-06	4.07809e-06	0.000140446	9.21053e-05	1.54247e-05	3.96329e-05	2.53638e-06	8.56167e-06	3.32474e-05	7.45035e-05	0.0264512	2.95703e-06	0.000134946	0.00178119	2.88154e-06	2.76248e-06	1.34768	0.00042705	0.00034086	0.000371135	0.00258177	0.734353	0.000709977	0.000622402	0.000165159	0.00225756	0.000266826	0.0064851	0	0	0.00388826	0	0.00757841	0.00912727	0
ODZ_13_MAG_5	0.000367524	0.0259829	0.0497983	0.178489	0.131373	0.0607861	0.0492882	0.0334003	0.00320539	0.000745242	0.00906283	0.0113899	0.000873012	0.000223668	0.000301213	0.000294745	0.0029988	0.0121052	0.000377043	0.000393564	0.000124435	0.000207104	0.000124009	0.000370686	0.0981384	0.00012043	0.000276727	0.0200418	8.609e-05	0.000127846	0.493412	0.00151031	0.000551127	0.00115018	0.00220032	0.291517	0.0037033	0.000955819	0.000680843	0.0431834	0.00176893	0.0141714	0.000276981	0.00034868	0.00433634	0.000223662	0.0141411	0.0226812	0.000131847
ODZ_13_MAG_6	0.000150511	0.0079751	0.00406368	0.110735	0.00409518	0.0010964	0.00073901	0.000755428	0.00036064	0.000199049	0.00421408	0.00174918	7.21389e-05	1.35803e-05	3.98974e-05	3.37618e-05	0.000181474	0.00629766	9.76073e-05	5.7059e-05	3.34059e-05	5.56316e-05	3.39954e-05	8.4871e-05	0.0355012	1.98946e-05	8.29786e-05	0.0740762	4.56105e-05	4.05662e-05	0.0110386	0	0	0	4.87818e-05	0.0394122	2.30655e-05	4.85062e-05	2.7911e-05	0.00109119	3.2484e-05	0.00525434	0	0.000118304	0.000641968	0	0.000860083	0.000894222	0
ODZ_13_MAG_7	0.00167341	0.115125	0.00708069	0.0988158	0.0654921	0.00515416	0.00242115	0.00155539	0.00105886	0.00185617	0.0494274	0.082021	0.00225434	0.00165937	0.002443	0.00178966	0.0382387	0.033043	0.00369815	0.00450655	0.000913046	0.00171852	0.00130854	0.00329452	0.143481	0.00131897	0.00160693	0.0609169	0.00104245	0.0010774	0.0216273	0.025904	0.00453324	0.0040896	0.00292036	0.0313943	0.0534009	0.00249052	0.00295569	0.302687	0.0234021	0.187529	0.00538429	0.00114521	0.0576524	0.00446683	0.115832	0.276751	0.00250195
ODZ_14_MAG_1	0.00204141	0.103473	0.000971279	0.00173652	0.00323321	0.0023732	0.00104794	0.000857192	0.000701633	0.00365179	0.17613	0.141762	0.00451301	0.00205743	0.00676741	0.00352223	0.0699189	0.180393	0.0106539	0.0113403	0.00312662	0.00543155	0.00138488	0.00466209	0.00263865	0.00367373	0.00153365	0.00448662	0.00262156	0.00297186	0.00186047	0.0588932	0.0103261	0.00247108	0.00138815	0.00399504	0.113311	0.00304558	0.00161484	0.103125	0.427224	0.0542279	0.0198665	0.00247998	0.0446074	0.00203012	0.00756053	0.00559635	0.00200194
ODZ_14_MAG_10	0.0091577	0.336921	4.18403e-05	0.00179934	0.00425232	0.0263173	0.00910872	0.00537048	0.00700936	0.0162723	0.289467	0.839655	0.0208978	0.0163562	0.0279089	0.0147401	1.19804	0.589663	0.13678	0.219221	0.0176876	0.0226377	0.0336186	0.0788115	0.0225404	0.0710892	0.0108208	0.112316	0.015092	0.0155943	0.00522378	0.197143	0.0535929	0.0374865	0.02654	0	0.383896	0.0219038	0.0226592	0.988684	0.217971	0.780886	0.127655	0.0167745	0.679692	0.0463106	0.0828764	0.0769485	0.0376235
ODZ_14_MAG_12	0.000110369	0.0114028	0.000123707	0.00131678	0.00212817	0.000503728	9.84682e-05	3.25915e-05	3.59154e-05	0.00011816	0.0275443	0.0968058	0.000398984	7.96819e-05	0.00110453	9.91208e-05	0.0260109	0.00780661	0.0024773	0.00441066	7.75384e-05	0.000317747	0.00086791	0.0189149	0.000579981	0.000108259	0.000255105	0.00147949	6.46607e-06	4.74511e-05	0.000526517	0.191342	0.00689972	0.00250684	2.73191e-05	0.000972624	0.348273	0.000577923	0.000378247	0.68278	0.0135642	0.00301612	0.0130498	0.000176005	0.00811737	0.000131255	0.0628552	0.139791	0.00886638
ODZ_14_MAG_13	0.00449659	0.214876	0.00128593	0.00247692	0.00816062	0.00778791	0.00338113	0.00310847	0.00223199	0.00182085	0.290733	0.102866	0.00216993	0.00210708	0.00795603	0.00185171	0.087307	0.186746	0.00808056	0.00781126	0.00264647	0.00727331	0.000556556	0.00161668	0.00310664	0.00947668	0.000847538	0.00696373	0.00270997	0.00246482	0.00350623	0.0699773	0.0115307	0.00353728	0.00218839	0.00720316	0.129071	0.00501457	0.00281791	0.027167	0.622557	0.356914	0.114242	0.00550714	0.306703	0.0271479	0.0549156	0.0678201	0.00454449
ODZ_14_MAG_5	0.00068467	0.0142116	0.0030567	0.00264618	0.000162524	0.00134155	0.000716236	0.000134889	0.000183091	0.00216791	0.226025	0.0839903	0.0168174	0.000548592	0.00730574	0.00146546	0.108657	0.150377	0.148583	0.141695	0.0135134	0.0794468	0.0146361	0.0306028	0.00209585	0.422731	0.0114175	0.00270572	0.00016816	0.00413283	0.0017605	0.28567	0.119144	0.0559952	0.000695724	0.00179775	0.13345	0.00481891	0.000842146	0.0209044	0.00137557	0.00525709	0.0486632	0.00161278	0.00547233	0.000801889	0.000903317	0.00131504	0.00315386
ODZ_15_MAG_1	0.207384	0.000784856	2.27633e-05	1.41294e-05	1.83402e-05	0.0473646	0.0889342	0.0888045	0.205726	0.275992	0.0120815	0.00140288	0.333448	0.344526	0.259123	0.298556	0.0568326	0.00613285	0.320411	0.135871	0.432492	0.905455	0.0876314	0.0149312	0.000189732	0.772809	0.11298	0.000401144	0.91444	0.577075	0.000292377	0.173944	0.426899	0.697712	0.944968	0.000796473	0.116934	0.839319	0.797978	0.00115034	0.0164436	0.000124959	0.0417197	0.108159	0.00244637	0.0217371	0	0.000282933	0.151034
ODZ_15_MAG_12	1.09184	0.00260095	0.000792179	0.00101111	0.00304817	0.0239017	0.105659	0.102796	0.102874	1.66235	0.0478305	0.00525286	2.04861	1.68369	1.03495	1.30867	0.150394	0.00675665	0.890803	0.490288	0.681306	0.867611	0.0184154	0.0265218	0.00126338	0.521029	0.0327517	0.000949934	0.452406	0.756958	0.00199068	0.902	2.28176	2.404	2.00206	0.0038541	0.69678	2.72376	2.23328	0.00577488	0.241544	0.00226586	0.570713	0.522291	0.0120916	0.094416	0.00121271	0.00178458	0.61949
ODZ_15_MAG_13	0.101345	0.00036167	3.63174e-05	3.57581e-05	6.47135e-05	0.000824863	0.00119512	0.0019408	0.00247921	0.285118	0.00864092	0.000664597	0.304301	0.186904	0.236662	0.232923	0.0366586	0.00105969	0.215996	0.103652	0.13632	0.244877	0.0376512	0.0168956	0.000126383	0.043684	0.0535337	0.000203179	0.0819884	0.1634	0.000195163	0.169461	0.450639	0.54646	0.346092	0.000318416	0.128955	0.471249	0.372872	0.000966055	0.026613	0.000649465	0.234344	0.317903	0.002706	0.0317142	9.09664e-05	0.00023538	0.302804
ODZ_15_MAG_16	0.187779	0.000954943	8.03223e-06	2.52268e-06	7.92251e-06	0.00832396	0.0144671	0.0127162	0.0265719	0.198026	0.0138366	0.00117924	0.158223	0.23728	0.159388	0.204396	0.0295966	0.00570753	0.148525	0.054835	0.182365	0.305798	0.0248118	0.0128387	0.000105696	0.205239	0.0609913	0.000133645	0.597705	0.312304	0.000341428	0.131044	0.23862	0.389063	0.626805	0.000289755	0.0599267	0.538093	0.658866	0.000596445	0.0175489	0.000942912	0.070778	0.17975	0.00727257	0.0482001	0	0	0.260428
ODZ_15_MAG_18	0.178728	0.0777009	0.000273329	0.000699169	0.00085225	0.0739163	0.02445	0.0541583	0.340697	0.815997	0.247763	0.196097	0.609715	0.811953	0.726292	0.787768	0.456132	0.0771172	0.463004	0.305366	0.293024	0.316215	0.0460458	0.0689027	0.00159919	0.332823	0.112213	0.00160567	0.493256	0.411697	0.00142211	0.713146	0.727681	1.23967	1.87552	0.00149369	1.45573	1.26759	2.13728	0.432832	0.971314	0.103297	0.772249	0.747562	0.221271	1.53876	0.0546181	0.10935	1.55816
ODZ_15_MAG_20	0.0993065	0.00114121	1.36531e-05	1.24422e-05	3.14914e-06	0.0290094	0.0631067	0.0586573	0.0304955	0.444469	0.0284585	0.00239685	0.375052	0.614039	0.423581	0.421563	0.160628	0.0139456	0.736738	0.24574	0.949614	2.00047	0.046386	0.0248275	0.000486785	2.15376	0.071361	0.00070678	1.35007	1.2816	0.000460865	0.554802	1.29792	1.47823	1.61178	0.00106693	0.486245	1.90884	1.60466	0.00183032	0.137044	0.000830288	0.518104	0.887264	0.0249764	0.232473	0.000344963	0.000778938	0.721379
ODZ_15_MAG_21	0.121265	0.000841278	8.5393e-06	1.02814e-05	9.22573e-06	0.00492861	0.0414042	0.0565434	0.0653311	0.191626	0.0104845	0.00170364	0.218915	0.176295	0.129528	0.176317	0.0330043	0.00453445	0.133813	0.0468192	0.153491	0.324933	0.00910163	0.00357394	0.000123711	0.133779	0.0146377	0.000138557	0.197085	0.216501	5.74672e-05	0.0932229	0.175483	0.237193	0.202878	0.000199573	0.0948161	0.352127	0.226301	0.000691498	0.016979	0.000254443	0.0899207	0.188087	0.00212391	0.0194773	0.000292714	0.000251001	0.0990334
ODZ_15_MAG_24	0.0164019	0.000121582	4.39708e-06	1.22207e-05	7.21277e-06	0.000736851	0.000879421	0.00084653	0.00100781	0.0456208	0.00252844	0.000231389	0.0301451	0.0204312	0.0255516	0.0254752	0.00485174	0.000535844	0.0210301	0.00908086	0.0153121	0.028656	0.000688012	0.000256306	2.54741e-05	0.00514382	0.00175128	2.22614e-05	0.013446	0.0210147	1.62412e-05	0.0222937	0.0436346	0.0669978	0.0515119	0.000113711	0.0139429	0.0632366	0.040565	0.00021591	0.00264246	0	0.0154143	0.0214269	0.000139	0.00341045	7.52984e-05	0	0.0278891
ODZ_15_MAG_30	0.264146	0.00257853	4.62959e-05	4.24872e-05	0.000104607	0.827982	0.720752	0.464983	0.55636	0.136647	0.296946	0.0164072	0.269627	0.27702	0.316339	0.223646	0.283548	0.0469297	0.438333	0.497568	0.556918	2.17547	0.163831	0.140924	0.000672331	2.82764	0.172564	0.00055364	0.30263	0.485482	0.000465166	0.509007	0.746536	0.625163	0.398393	0.00101055	0.56199	0.793476	0.353552	0.00296724	0.25586	0.000674299	0.357085	0.137854	0.0175304	0.286411	0.000557927	0.000745878	0.149452
ODZ_15_MAG_36	0.0279696	6.84352e-05	1.26329e-06	4.22266e-07	1.3911e-06	0.00027736	0.00089729	0.00101463	0.00106798	0.0682008	0.000807768	0.000154482	0.0653085	0.0672025	0.040081	0.0451167	0.00332672	0.000305237	0.0465234	0.00952922	0.0820608	0.149983	0.00207124	0.000505161	3.13482e-05	0.105877	0.00408213	6.4045e-05	0.151183	0.118965	3.42397e-05	0.0134573	0.0514076	0.0823107	0.11389	0	0.00794195	0.0422258	0.097789	0.000408967	0.001782	0	0.00351908	0.0135984	0	0.00170494	0	0	0.00682095
ODZ_17_MAG_1	0.000625261	0.000350036	0.00044768	0.0358789	0.434982	1.24743e-05	7.54349e-07	6.44415e-07	1.8761e-05	2.31649e-05	0.000467463	8.95909e-05	0.000104205	4.31778e-06	7.79592e-07	5.29401e-07	3.46889e-05	3.13335e-05	1.02882e-05	1.31287e-05	0	1.25078e-05	5.85756e-06	1.90661e-05	0.0401115	1.28723e-06	3.2418e-05	0.00140965	1.88816e-06	6.34397e-06	0.0794799	2.2227e-05	0.000133835	0	7.98739e-05	0.123987	0.000285534	0.000193871	6.17532e-05	0.000492345	3.03786e-05	0	0	0	0.000870034	0	0.000698696	0.000950826	0
ODZ_17_MAG_10	0.00105295	0.00371273	0.0172085	0.0380046	0.352902	0.000292327	0.00163061	0.000116338	0.000280888	0.000204775	0.00301292	0.000779118	0.000763087	0.000154885	5.02056e-05	2.96437e-05	0.000667211	0.00051422	0.000106889	0.000241122	4.6447e-05	3.22004e-05	1.38412e-05	4.0839e-05	0.0609158	0.00010151	0.000215037	0.0029378	5.3533e-05	4.11379e-05	0.324732	0.00135844	7.74143e-05	0.000343551	0.00293786	0.149984	0.000611128	0.000117208	0.000372445	0.00286892	0.000472607	0.00197327	0.000175822	0	0.00239611	0	0.0099746	0.0148836	0
ODZ_17_MAG_11	0.0004237	0.000255202	0.0773226	0.00500868	0.348146	2.59054e-05	1.52687e-05	9.89364e-06	2.11375e-05	9.53185e-05	0.0004189	0.000147382	0.000125331	1.66883e-05	1.25954e-05	1.07702e-05	7.4096e-05	0.000106002	1.22398e-05	2.61253e-05	7.09687e-06	3.62896e-05	6.02263e-06	0	0.00390682	2.79964e-06	7.91852e-05	0.00059526	1.21807e-05	7.88895e-06	0.0234914	0.00011057	0.000225595	8.4046e-05	0.00038289	0.0644574	0.00019223	7.71479e-05	0.000443033	0.000303118	0.000357541	0.000721738	0	0	0.000323261	0	0.00145336	0.0021825	0
ODZ_17_MAG_12	0.000317436	0.0532934	0.00100562	0.162945	0.36261	0.000876334	7.93792e-05	1.83122e-05	4.72698e-06	0.000194191	0.0124962	0.0332674	9.26536e-05	3.05846e-05	0.000261744	1.73884e-05	0.00718481	0.0619137	0.000625875	0.000617646	1.85402e-05	9.6491e-05	6.31006e-05	0.000691482	0.159094	4.77586e-05	0.000156961	0.144209	1.93844e-05	3.03448e-05	0.0855583	0.00738444	0.000641049	0.000416572	0.000694757	0.24788	0.0189492	0.00053957	0.000254327	0.124312	0.00751213	0.0583493	0.000507879	0	0.00580469	0.000239617	0.11563	0.297002	0
ODZ_17_MAG_14	0.000909284	0.000595362	0.000289027	0.0387178	0.990276	1.48663e-05	6.8631e-06	2.47352e-06	1.05022e-05	5.27777e-06	0.00106137	0.000140083	0.000148319	1.97832e-05	3.2706e-06	2.41257e-06	1.69738e-05	8.56148e-05	5.02811e-06	2.98243e-06	2.74141e-06	7.54927e-06	5.58111e-06	2.17832e-05	0.00405056	3.84801e-07	3.48783e-06	0.0022649	0	5.4098e-06	0.117551	0.000149771	4.29661e-05	0	0.000294372	0.228815	0.000728151	0.000598988	0.000144334	0.000685735	4.86471e-05	0.000190415	0	0	0	0	0.00131027	0.00539333	0
ODZ_17_MAG_15	0.000315415	0.00124589	0.00432299	0.0204951	0.248433	5.4101e-05	5.64312e-05	4.52073e-05	5.90456e-05	0.00010353	0.000724947	0.000266884	0.000176806	4.52509e-05	3.22194e-05	3.3349e-05	0.000172572	0.000876215	4.00608e-05	1.66184e-05	1.95986e-05	5.28973e-05	1.59702e-05	2.12883e-05	0.0116076	1.80775e-05	2.37954e-05	0.0124747	2.25626e-05	2.66577e-05	0.0209033	8.50901e-05	0	4.71612e-05	0.000355662	0.0602615	0.00014791	6.40752e-05	6.99682e-05	0.000667745	0.000117904	0.000536795	0	0	0	0	0.00569101	0.00629737	0
ODZ_17_MAG_16	0.000182012	6.84985e-05	0.000810233	0.00154643	0.130115	2.35878e-05	1.45962e-05	9.29179e-06	1.76503e-05	1.7074e-05	0.000323326	6.09631e-05	2.79077e-05	1.32604e-05	1.37517e-05	1.39887e-05	3.23802e-05	0.000112895	1.71417e-05	3.94707e-06	1.43967e-05	3.32507e-05	1.44643e-05	5.78642e-06	0.000791963	9.4628e-06	8.28114e-06	0.000277586	1.12127e-05	1.32391e-05	0.0142841	4.06885e-05	0	0	0.000241584	0.0408987	0.00013966	7.58909e-05	0	9.77646e-05	6.49612e-05	0.0028952	0	0	0.0082861	0	0.0738025	0.0479008	9.00403e-05
ODZ_17_MAG_17	0.000602672	0.102849	0.000538122	0.0579868	0.0873821	0.00222402	0.000772306	0.000537913	0.000896856	0.00202023	0.0488525	0.0778729	0.00175595	0.00175473	0.00221155	0.00182382	0.0369504	0.0315791	0.00361089	0.00344319	0.00093842	0.00115305	0.000286007	0.00239782	0.0968947	0.00138174	0.000501274	0.051373	0.00128728	0.0012404	0.00750851	0.0235279	0.00403103	0.00328189	0.00345327	0.00613962	0.0521249	0.00262295	0.0037807	0.299515	0.0195166	0.198255	0.00343945	0.00130709	0.0530285	0.00226157	0.119557	0.26363	0.00108778
ODZ_17_MAG_2	0.000457444	0.00129091	0.000276247	0.0371187	0.468926	1.12828e-05	0.00151078	1.96175e-06	5.04426e-06	1.71585e-05	0.000619446	0.000167105	0.000169504	2.58312e-05	3.78777e-06	7.44712e-06	5.7572e-05	0.000173924	2.70976e-05	5.86357e-05	1.55297e-05	2.08843e-05	3.72785e-05	0.000313133	0.0122764	3.20275e-06	0.000142207	0.00740958	4.12858e-06	1.01277e-05	0.109854	1.29861e-05	2.81729e-05	0.000106668	0.000281408	0.149917	0.000369457	0.000178138	0.000273281	0.000128719	7.42301e-05	0.000517593	0	0	0.00139828	0	0.00440478	0.0146962	0
ODZ_17_MAG_3	0.00049805	0.000648768	0.00129497	0.00222568	0.14093	7.77082e-05	6.59987e-05	7.48501e-05	7.57749e-05	9.97316e-05	0.000869499	0.000519818	7.36365e-05	0.000106725	8.6322e-05	0.000102865	0.00059396	0.000262005	0.00018615	0.000129591	9.94858e-05	8.46689e-05	1.81211e-05	9.13511e-06	0.00366922	0.000115044	2.82545e-05	0.000938807	0.000146293	7.37983e-05	0.00673358	0.000313119	1.601e-05	0	0.000311614	0.00440241	0.000113672	0	0	0.00159031	0.000393865	0.000299686	0.000324097	0	0.000576877	0.00012432	0.000359771	0.00124035	0
ODZ_17_MAG_6	0.00022179	0.000486978	0.000187281	0.000203682	0.39293	4.12417e-05	2.36968e-05	1.57388e-05	4.06415e-05	6.16368e-06	0.0012461	9.64609e-05	0.00011753	5.54553e-05	3.53867e-05	2.16838e-05	0.000149198	7.95864e-05	2.86014e-05	0	8.29734e-06	4.92457e-06	1.28997e-05	7.91328e-06	0.000383754	1.43327e-05	1.14694e-05	6.77703e-05	5.44854e-06	7.8397e-06	0.0013673	0.000383791	0	5.54986e-05	9.40627e-06	0.00134276	7.40762e-05	0	0	0.000221281	7.42346e-05	0	0.000238208	0	0	0	0.000570206	4.77774e-05	0
ODZ_17_MAG_7	0.000245374	0.00029902	6.36982e-05	0.00573498	0.198836	7.96523e-05	8.27288e-06	7.60264e-07	1.14195e-06	6.66896e-07	0.000412899	0.000112461	7.38172e-06	0	1.01301e-06	0	1.93497e-05	4.73852e-05	4.92888e-06	0	2.76165e-06	1.03918e-05	8.66622e-06	2.6012e-05	0.00713746	4.27787e-07	1.60785e-05	0.00100633	2.37193e-06	2.75484e-06	0.0345143	3.15329e-05	3.82823e-05	0	9.40917e-05	0.0347815	0.000120994	0.000190793	9.93354e-06	0.000519873	6.88442e-05	0.000388979	0	0	0	0	0.0168025	0.0474541	0
ODZ_17_MAG_8	0.000478051	0.0229978	0.0406452	0.126523	0.168426	0.0530058	0.0447902	0.0294464	0.00280197	0.000509172	0.00806218	0.0101705	0.000670733	0.000140054	0.00019038	0.000231521	0.0076772	0.0223936	0.00634027	0.00966385	0.0117182	0.0066973	0.133484	0.199657	0.104246	0.00146132	0.493871	0.0307227	0.00332858	0.0090912	0.404411	0.000948885	0.00027618	0.000412875	0.00140553	0.246577	0.00245299	0.000731319	0.000866795	0.0372381	0.001003	0.0173242	6.6144e-05	0.000209237	0.00595926	0	0.0109142	0.0236571	0.00010318
ODZ_17_MAG_9	0.000242583	0.000154481	0.000147668	0.00439248	0.160408	2.56654e-06	2.52568e-06	2.70527e-06	5.80957e-06	8.54789e-06	0.000175912	3.60603e-05	1.79533e-05	1.34167e-06	7.81346e-07	7.2031e-07	1.32832e-05	4.9817e-05	8.4655e-06	4.48633e-05	2.86388e-06	1.81927e-06	2.66783e-06	2.05117e-05	0.011663	0	2.36706e-05	0.00250071	1.12881e-06	3.92277e-06	0.0196643	0	0	0	7.63759e-05	0.0739828	0.000203087	6.04225e-05	9.02147e-05	0.000198256	1.31944e-05	0	0	0	0	0	0.000916255	0.00157243	0
ODZ_18_MAG_1	0.00108972	0.00233373	0.00123532	0.000810331	0.00634972	0.000861943	0.000476549	0.000469056	0.000158839	0.000283152	0.271983	0.00820794	0.00222282	0.000167633	0.000877894	0.000342923	0.0241375	0.0653342	0.0280748	0.0291227	0.00272907	0.0124551	0.00646166	0.0167612	0.00143008	0.0621638	0.0149762	0.0100823	0.000244437	0.00134917	0.000229993	0.0668574	0.0169326	0.0133259	0.000235363	0.000786536	0.0174713	0.00109852	0.000793911	0.00628418	0.000112843	0.0355383	0.00386826	0.00119796	0.0120067	0.000742246	0.00812366	0.021576	0.000517189
ODZ_18_MAG_14	0.00101947	0.0136081	0.000126702	0.000499344	6.81382e-05	0.000235005	0.000161088	3.9989e-06	7.0942e-06	0.00285142	0.418279	0.0997617	0.0258781	0.000724522	0.0127155	0.00215366	0.278138	0.203382	0.3596	0.329595	0.0290479	0.169545	0.046502	0.154305	0.000990141	1.04792	0.019648	0.00168744	0.000105566	0.00789451	0.000342163	0.551671	0.251969	0.136538	0.000664938	0.00044966	0.172232	0.0118927	0.000524123	0.01298	0.00123663	0.000618965	0.0767897	0.00118311	0.00309947	0.000201475	0.000731077	0.00152435	0.00409631
ODZ_18_MAG_16	0.0485344	0.355114	1.95738e-05	0.00131146	0.00163667	0.153005	0.0454489	0.03795	0.092578	0.24279	1.04966	0.850959	0.289269	0.23063	0.318146	0.230921	1.36931	0.279777	0.611706	0.534692	0.130316	0.214692	0.0514521	0.165751	0.00402633	0.293379	0.0605701	0.00518304	0.143084	0.146383	0.000720865	1.65227	0.837147	0.729318	0.466393	0.000103741	3.27594	0.502262	0.48432	2.11927	1.49582	0.578457	1.01032	0.205768	0.74357	0.345132	0.421746	0.848623	0.651234
ODZ_18_MAG_17	0.000777949	0.0150996	0.000730494	0.00075526	0.000347078	0.00161634	0.000846945	0.000154401	4.22088e-05	0.0022262	0.288127	0.0864818	0.0185153	0.000429245	0.00819672	0.00157652	0.120956	0.15347	0.167777	0.166191	0.0157672	0.0875946	0.0166382	0.0334488	0.00160259	0.501992	0.0136745	0.00236542	9.24393e-05	0.00470417	0.000841085	0.326575	0.129238	0.0674393	0.000503957	0.000818923	0.146535	0.00600369	0.00078924	0.0228044	0.00115692	0.00114169	0.0568964	0.00153092	0.00493243	0	0.000976411	0.00189569	0.00552939
ODZ_18_MAG_19	0.00361888	0.0030087	6.96989e-06	0.000375404	0.00867707	0.0107943	0.00693659	0.00806931	0.00915323	0.0150944	0.147138	0.00676475	0.0152421	0.0139038	0.011011	0.011511	0.010626	0.00390134	0.0176378	0.0146073	0.00841301	0.0118941	0.00660265	0.0109529	0.000456762	0.00753872	0.00807832	0.00101213	0.00891301	0.00996838	0.000584618	0.151445	0.055615	0.0387691	0.018199	0.000125638	0.076031	0.0140636	0.0190987	0.038861	0.00784761	0.00513413	0.0400283	0.0231793	0.0229541	0.00891725	0.00285654	0.00221719	0.0464767
ODZ_18_MAG_20	0.000711169	0.0462846	9.56805e-05	0.00156524	0.000550756	0.00922202	0.00131818	0.000685526	0.000851715	0.000829124	0.279564	0.167078	0.00348019	0.000792278	0.00283687	0.000636148	0.160009	0.0320031	0.0299106	0.0658023	0.000901622	0.00566612	0.00212403	0.0190173	0.00113605	0.00139846	0.000852448	0.00206711	0.000139635	0.000491884	0.000900068	0.324431	0.0524392	0.0102324	0.000657489	0.00106561	0.629302	0.00477948	0.000764974	0.612097	0.100281	0.0212311	0.0861774	0.00117217	0.0473307	0.00187035	0.00503857	0.00707153	0.00638953
ODZ_18_MAG_3	0.00594773	0.0246739	8.20375e-05	0.000500207	0.00139053	0.0600745	0.00817472	0.00554875	0.00571591	0.0103731	1.14164	0.0215624	0.0177971	0.0097847	0.00943881	0.00743964	0.115213	0.0132708	0.0550677	0.0811259	0.00702495	0.0161091	0.00195909	0.00620818	0.00062556	0.0096948	0.00236315	0.00119189	0.00657202	0.00704767	0.0130923	0.827753	0.160285	0.0391974	0.0139255	0.000585048	0.277669	0.0106716	0.0127054	0.0737684	0.108695	0.118794	0.378202	0.0288252	0.441571	0.0190358	0.0650986	0.0546998	0.0612353
ODZ_18_MAG_4	0.00136571	0.000175881	3.93095e-05	4.24669e-05	0.000175088	0.00785243	0.000703496	0.000251375	0.000131533	0.000580925	0.299425	0.000231707	0.00283251	0.000982587	0.000782988	0.000898462	0.000786825	0.000175145	0.000819212	0.000542146	0.00121199	0.00225264	0.000532572	0.000485954	5.19555e-05	0.000340902	0.00143143	4.16267e-05	0.000183429	0.0010192	0.000350834	0.30686	0.153606	0.256098	0.00403943	0.000101868	0.0519705	0.00848263	0.00134951	0.00467154	0.000886195	0.00465919	0.0854886	0.0531125	0.0851854	0.00880392	0.000801517	0.00132346	0.340507
ODZ_18_MAG_6	0.00322377	0.0564582	6.512e-05	0.0012159	0.000255285	0.0262441	0.00398837	0.000337105	1.16673e-05	0.0012134	3.46225	0.408846	0.0185019	0.00116797	0.00708691	0.000866346	1.35502	0.272402	0.21383	0.395219	0.00266588	0.0310041	0.0227419	0.225464	0.00270134	0.0106661	0.00753689	0.001137	1.57775e-05	0.00107281	0.00593438	4.78458	0.543667	0.0816711	0.000872389	0.00161649	3.10038	0.0342219	0.00117558	0.111734	0.416363	0.120996	1.01341	0.0114254	0.788177	0.00272791	0.0647168	0.0641484	0.130617
ODZ_18_MAG_9	0.000576986	0.125248	0.00020731	0.0222707	0.00326666	0.00143094	0.000247746	0.000126147	7.30867e-05	0.000453752	0.425063	0.260424	0.000864187	0.000168879	0.00254787	0.000106061	0.231948	0.0561403	0.0375379	0.0753992	0.000417236	0.0047119	0.00140522	0.0135491	0.0533124	0.0027794	0.000431811	0.0368198	9.98623e-05	0.00017	0.00390614	0.302524	0.0381553	0.00314453	0.000173179	0.00552905	0.355858	0.000952038	0.000619049	0.617174	0.247456	0.2732	0.119381	0.00445046	0.235416	0.000345081	0.0525414	0.050958	0.00423619
ODZ_2_MAG_1	0.0095511	4.05941e-05	8.67434e-06	2.55054e-06	2.58761e-07	0.00016602	0.000846629	0.00130137	0.00146674	0.025555	8.5091e-05	3.8986e-05	0.0754089	0.0202265	0.0311899	0.037284	0.000408718	5.76788e-05	0.00544501	0.00137219	0.014055	0.0232158	0.0102878	0.000310641	1.22371e-05	0.0042166	0.0266536	1.89233e-05	0.008536	0.0167519	0	0.00142164	0.0257977	0.0682231	0.0380598	0	0.000475104	0.0682636	0.0295685	8.82751e-05	0.000776259	0	0.000551285	0.0031521	5.0715e-05	0.0002265	0	0	0.00443367
ODZ_2_MAG_10	0.00122404	0.0154054	0.000591649	0.000508089	6.06211e-05	0.00130814	0.00161743	0.00142747	0.00158644	0.0045133	0.266985	0.0917224	0.0275821	0.002702	0.0107371	0.00372888	0.13294	0.148668	0.186162	0.180817	0.0202576	0.0959597	0.0185335	0.0362492	0.000647896	0.567564	0.0154396	0.00191479	0.00440971	0.00751009	0.000675526	0.341207	0.138045	0.0737008	0.00279325	0.000610333	0.1464	0.00893908	0.0034529	0.0226682	0.00210488	0.00120531	0.0628541	0.00334736	0.00483188	0.000843303	0.000768457	0.00221913	0.004586
ODZ_2_MAG_100	0.0139274	2.11575e-05	3.76771e-06	6.68872e-07	8.07467e-08	0.00010945	0.00373804	0.00662921	0.0317882	0.00944226	0.000173678	1.87686e-05	0.0532557	0.0116981	0.0224794	0.0285853	0.000146731	2.92352e-05	0.00314091	0.000447019	0.00495451	0.0101779	0.0224699	0.00135031	2.6128e-06	0.00339323	0.0457096	9.92077e-06	0.00983067	0.00681502	0	6.36412e-05	0.0012149	0.00205552	0.00115656	0	0.000224643	0.00180967	0.000418703	6.12192e-05	5.4961e-05	0	0	0.000680607	0	0	0	0	0.000251557
ODZ_2_MAG_105	0.00803053	0.000554623	2.47039e-05	3.08411e-05	1.14002e-05	0.00396596	0.0226968	0.0228482	0.0309918	0.0406983	0.00764789	0.00149239	0.0481035	0.0252859	0.0290785	0.0317425	0.00738368	0.00164969	0.0230899	0.020647	0.0197067	0.0243903	0.0652568	0.0204928	0.000147025	0.0118953	0.0728565	0.000164257	0.0196169	0.0208899	9.81223e-05	0.0113046	0.0188845	0.0241106	0.0251495	0	0.0107012	0.0220685	0.0189518	0.00203372	0.00707887	0.000600353	0.01319	0.018059	0.00127145	0.00355281	7.88662e-05	0.000136286	0.00569972
ODZ_2_MAG_107	0.0170722	1.65222e-05	0	0	0	0.000428222	0.0134677	0.0161695	0.0245311	0.0336047	3.05099e-05	7.50268e-07	0.0482557	0.0348562	0.0219396	0.0266197	0.000305752	1.33484e-05	0.00920442	0.00213535	0.0136045	0.0286082	0.00339985	0.00017159	0	0.00279685	0.00844204	1.02425e-05	0.00986335	0.0180867	0	0.00289737	0.0261193	0.0344597	0.0380022	0	0.00158411	0.0314279	0.0240023	1.74635e-05	0.000106113	0	0.00152685	0.012391	0	0.000257933	0	0	0.00404225
ODZ_2_MAG_108	0.00519629	5.26191e-05	7.09815e-06	2.62045e-05	6.43786e-05	0.000151043	0.00129981	0.00118483	0.00291946	0.0298463	0.000763719	5.90201e-05	0.0430387	0.0201273	0.0215625	0.0239648	0.00228032	0.000164982	0.0182147	0.0047029	0.0155932	0.0362821	0.0123622	0.00427397	2.94476e-05	0.0162183	0.0129166	2.76055e-05	0.0217925	0.0223152	0	0.0069949	0.0206286	0.022768	0.0181297	0	0.0045601	0.0197873	0.0154192	0.000104233	0.000469839	0	0.0207134	0.0196106	0.000143257	0.00101373	0	0	0.0173587
ODZ_2_MAG_11	0.00330584	6.02699e-05	7.35016e-06	5.42977e-06	1.02653e-05	0.00104995	0.00262172	0.002495	0.00223442	0.0260179	0.0016982	0.000162849	0.0414898	0.017725	0.0173157	0.0238626	0.00251957	0.000442483	0.0139818	0.00517235	0.0152938	0.0314513	0.00501866	0.00118027	1.59032e-05	0.0107206	0.00476764	2.62607e-05	0.0187248	0.0227995	0	0.00544448	0.0183685	0.0277039	0.0235797	0	0.00365254	0.0252259	0.0186934	0.000123926	0.00072648	0	0.00650645	0.013004	0.000397281	0.000624697	0	0	0.00733763
ODZ_2_MAG_12	0.154682	0.0049352	1.29569e-05	0.000103906	3.53791e-05	0.049727	0.117827	0.0998186	0.107331	0.222949	0.0962498	0.0254721	0.2955	0.250362	0.196916	0.179349	0.163872	0.00499911	0.231432	0.252868	0.12605	0.140895	0.0514689	0.0731463	0.000636085	0.116352	0.0821131	0.00031771	0.0578913	0.150459	7.00888e-05	0.204368	0.473296	0.466445	0.207544	0	0.204033	0.274948	0.164633	0.0244005	0.18954	0.00355852	0.36344	0.219202	0.0200104	0.214151	0.00294402	0.00471362	0.284213
ODZ_2_MAG_15	0.040785	0.00133201	1.99556e-05	4.03532e-05	3.12242e-05	0.00440628	0.0106506	0.0125176	0.0230054	0.0416569	0.00405149	0.000913899	0.0542128	0.0251606	0.0334545	0.0331368	0.00675269	0.0022269	0.0224725	0.0095102	0.0169966	0.03254	0.00503767	0.00291409	0.000172142	0.0105617	0.0101094	0.00026121	0.0208601	0.0227936	6.62056e-05	0.0287813	0.0514885	0.0656465	0.0450188	0.000173304	0.0187322	0.0706651	0.0332261	0.000526491	0.0174828	0.00271195	0.0114781	0.0087177	0.00405736	0.0166201	9.06092e-05	0.000217141	0.0139539
ODZ_2_MAG_19	0.00705433	1.16112e-05	0	0	0	0.0013095	0.017873	0.0127887	0.0207399	0.028354	7.84419e-05	9.90308e-06	0.0419581	0.022513	0.0176537	0.0207197	0.000337977	4.48835e-05	0.00478549	0.00136415	0.0074657	0.0148877	0.00207778	0.000308666	1.1683e-05	0.00157605	0.00324319	4.48696e-06	0.00609056	0.0106313	7.77297e-06	0.00377706	0.0255959	0.0413097	0.0347174	0	0.00209775	0.033236	0.0204105	1.68728e-05	0.000384329	0	0.00065711	0.00255882	0	0	0	0	0.00308186
ODZ_2_MAG_21	0.0118191	2.40755e-05	9.27752e-07	5.13091e-07	2.41783e-06	0.000953154	0.0042348	0.00366453	0.00952405	0.0313902	0.000635877	4.12906e-05	0.0640893	0.0228947	0.0235046	0.0250692	0.00167237	6.36205e-05	0.0101025	0.00378287	0.00869314	0.0202179	0.00143816	0.00046545	7.44473e-06	0.00421636	0.00293811	1.19752e-05	0.00821664	0.0125422	0	0.0129914	0.0520761	0.0353911	0.0190294	0	0.00865248	0.0225595	0.0146472	2.93677e-05	0.00478345	0	0.00224859	0.00871414	0	0.00167458	0	0	0.00382349
ODZ_2_MAG_23	0.00328709	0.000441533	2.00431e-06	1.54601e-05	0	0.000360123	0.00234118	0.00304828	0.00447256	0.0472967	0.00250349	9.18054e-05	0.0480896	0.032865	0.0213923	0.0367936	0.000264557	0.000542415	0.00323766	0.00067361	0.0185741	0.0248332	0.00160527	0.000504612	2.3356e-05	0.00373969	0.00273136	9.24192e-05	0.0295467	0.0315301	0	0.000786213	0.00800189	0.021715	0.039277	0	0.000489078	0.0218481	0.025973	7.08599e-06	0.000187173	0	0	0.00269841	0	0	0	0	0.000298718
ODZ_2_MAG_25	0.00915287	4.55667e-05	1.06756e-05	1.20798e-05	9.95664e-06	0.00040403	0.00463755	0.00568297	0.0087754	0.0526464	0.00091203	0.000106496	0.0639386	0.0129788	0.0370595	0.0462842	0.000855338	0.000364352	0.006969	0.00159451	0.0147419	0.0237069	0.00314202	0.000780676	2.0703e-05	0.00267679	0.00670983	3.57173e-05	0.0118491	0.0204006	1.54942e-05	0.00209501	0.0198948	0.0940665	0.0442157	5.66019e-05	0.00266684	0.104806	0.0213197	0.00014454	0.00208849	0.000149855	0.0010213	0.0183771	0.000322459	0.000453109	1.32839e-05	3.9536e-05	0.00585909
ODZ_2_MAG_27	0.0316922	0.00121251	0.000483077	0.000536473	0.000418287	0.00357404	0.00285744	0.00911695	0.0257843	0.0167823	0.0579518	0.0061009	0.0377665	0.019538	0.0213783	0.0184934	0.025334	0.00497971	0.014039	0.0116941	0.00593982	0.0129136	0.00777804	0.00814656	0.00026069	0.00244001	0.028871	0.000220252	0.00382199	0.00720766	0.000169055	0.0937436	0.0577528	0.0797958	0.0217449	0.000200455	0.0785897	0.0623066	0.030439	0.00315857	0.0172231	0.00894558	0.0303696	0.00134089	0.0217312	0.00827326	0.00105394	0.000889566	0.0144092
ODZ_2_MAG_28	0.0306796	1.96232e-05	6.31417e-06	1.99874e-05	2.82834e-05	0.00110344	0.0272371	0.0243041	0.0640136	0.0526384	0.000127564	2.1822e-05	0.054739	0.0472718	0.0256819	0.0295947	0.000429484	0.000148276	0.00638608	0.00150222	0.0120233	0.0189395	0.000705987	9.40282e-05	4.34424e-05	0.00291127	0.00239476	4.74495e-05	0.0102675	0.0192105	0	0.00245366	0.0190219	0.0442331	0.0486648	0	0.00132307	0.0287866	0.0274576	8.9493e-05	0.000375038	0	0.000631552	0.00396268	0	0.000927519	0	0	0.00230815
ODZ_2_MAG_31	0.0257825	0.000255234	0.000248965	8.22848e-05	4.72913e-05	0.00159959	0.025325	0.0346771	0.054029	0.0411578	0.000582131	6.41053e-05	0.0571271	0.0242468	0.0279099	0.0334988	0.0012407	0.000227904	0.0124254	0.00357817	0.0285417	0.0599724	0.00711443	0.00156297	0.000122889	0.0284157	0.0167301	0.000173398	0.0303152	0.0366861	2.55727e-05	0.00332203	0.0136152	0.0185858	0.0237625	0	0.00237554	0.0179447	0.0152197	4.26589e-05	0.000826519	0	0.00126249	0.00806116	0	0.000203179	3.02639e-05	0	0.0013519
ODZ_2_MAG_33	0.00974862	6.72484e-06	4.22199e-06	6.15586e-07	1.30529e-05	0.00016521	0.00104059	0.00127861	0.00164955	0.0192802	0.000133957	1.22162e-05	0.0381203	0.0160421	0.0143776	0.0164477	0.000710533	0.000109965	0.0103471	0.00302452	0.00969608	0.0190367	0.00791626	0.00156602	0	0.00442485	0.0144494	1.77379e-05	0.00786894	0.0117721	2.35235e-05	0.00330331	0.0322895	0.0404003	0.0313002	0	0.00231741	0.0372936	0.0224691	4.07283e-05	0.000512567	0	0.00181752	0.042058	0	0.000521695	0	0	0.0117112
ODZ_2_MAG_37	0.0106943	0.00153361	0.000158753	0.000248041	0.000775265	0.00913434	0.00718277	0.0147395	0.0115549	0.0439886	0.0540522	0.000560621	0.0916871	0.0623739	0.0285384	0.0321636	0.0060822	0.00031576	0.0131911	0.0112389	0.0170267	0.0195862	0.00107584	0.000422457	0.000162791	0.0117536	0.00430184	6.75849e-05	0.0363151	0.0294112	0.00233323	0.146104	0.101698	0.146723	0.0762679	0.0011258	0.0478287	0.0399145	0.0634848	0.00194821	0.0281335	0.00915773	0.337182	0.78802	0.186126	0.241427	0.005641	0.00569241	1.82685
ODZ_2_MAG_38	0.00512545	1.92862e-05	1.67809e-06	0	0	0.000492926	0.00232885	0.0032125	0.00682512	0.0214829	0.000307338	3.28253e-05	0.0434166	0.0131148	0.0136844	0.0228297	0.000576592	7.37887e-05	0.00441129	0.00149177	0.0117104	0.0223574	0.00801391	0.0014957	0	0.0138636	0.0147989	6.93195e-06	0.011088	0.0134315	0	0.00124106	0.00368946	0.0065265	0.00804743	0	0.000795509	0.00532147	0.00342021	6.23497e-05	0.000473332	0	0.00058087	0.00391679	0.000227191	0	0	0	0.00103125
ODZ_2_MAG_39	0.0034286	0.000848361	1.08914e-05	1.26282e-05	2.00442e-05	0.00942513	0.00805379	0.00779953	0.00729731	0.0208956	0.0257077	0.00403754	0.0312827	0.0159501	0.0172562	0.0197243	0.0150119	0.00631206	0.0472616	0.0205195	0.0119413	0.0304629	0.0203288	0.00269017	1.98827e-05	0.00779207	0.0121073	4.99733e-05	0.0155724	0.0189121	0	0.0245917	0.0382388	0.0339264	0.0214008	0.000189884	0.0236496	0.0288588	0.0247642	0.00271555	0.00572383	0.00026529	0.0518651	0.0429147	0.0123616	0.0294323	0.000262982	0.000446711	0.0628514
ODZ_2_MAG_41	0.00998787	0.000781366	0	1.5748e-05	1.08694e-05	0.000333744	0.000480826	0.000509152	0.000610726	0.0305998	0.0474962	0.00167605	0.0467375	0.0197491	0.0378566	0.0244637	0.0145732	0.000598909	0.0285981	0.0251344	0.0092584	0.0185365	0.00736464	0.00699646	4.0573e-05	0.00280053	0.0214981	2.38007e-05	0.00465942	0.0110717	6.60615e-06	0.0422182	0.0947818	0.0870906	0.0178397	0	0.0809666	0.0680491	0.036504	0.00313814	0.0184073	0.000138355	0.0659038	0.0028075	0.00440037	0.011008	0	0	0.0521216
ODZ_2_MAG_42	0.00914987	7.42958e-06	0	1.13468e-06	0	0.000142616	0.00994334	0.0149301	0.0109756	0.0382958	7.05889e-05	1.17692e-05	0.0409665	0.037801	0.0220718	0.0312485	0.000464407	2.64912e-05	0.00820366	0.00172183	0.0155368	0.0292304	0.000438893	0.000116455	0	0.00356224	0.00165429	8.02861e-06	0.0161189	0.0230404	2.71256e-05	0.00131807	0.016239	0.0382606	0.0364611	0	0.000463256	0.0444789	0.0277512	1.72911e-05	0.000177279	0	0.00041744	0.0126843	0	0	0	0	0.00178725
ODZ_2_MAG_45	0.00245868	0.000149057	2.67719e-06	5.33009e-06	0	0.000591543	0.00117728	0.0012502	0.00162775	0.0667991	0.00716463	0.00126138	0.0719354	0.0629757	0.0495761	0.0569479	0.0149752	0.00176129	0.0435484	0.0252328	0.0259535	0.0516876	0.00705591	0.00509051	4.91396e-05	0.00586597	0.00917924	5.54133e-05	0.015041	0.0313646	6.31332e-05	0.0491836	0.105909	0.114572	0.0675236	0.000248762	0.0318092	0.156166	0.0832664	0.000307936	0.00997081	0.000625982	0.113626	0.0666088	0.00392333	0.00945641	0.000152962	9.041e-05	0.133621
ODZ_2_MAG_46	0.0536455	0.00250342	3.63926e-06	3.20414e-05	9.51581e-06	0.0304731	0.0088568	0.00117747	0.0137332	0.073963	0.0832757	0.0109988	0.0496662	0.0144965	0.0625848	0.0321953	0.0683043	0.0288291	0.0519904	0.0453467	0.0200639	0.0477691	0.010751	0.0271963	0.000133222	0.00737226	0.012594	0.000325616	0.0325812	0.031665	6.03156e-05	0.061297	0.0536521	0.0309962	0.02101	0.000101215	0.0815998	0.029605	0.0211009	0.0174578	0.0360302	0.00974556	0.0487692	0.0303968	0.0200713	0.0584922	0.000770867	0.000367774	0.0180119
ODZ_2_MAG_47	0.013404	0.00105638	8.24333e-05	5.53155e-05	0.000139772	0.000915342	0.00222058	0.00344947	0.00823401	0.172447	0.0394086	0.00331265	0.195895	0.0897571	0.128959	0.146455	0.0439222	0.00861521	0.11284	0.0416041	0.105065	0.235299	0.00721044	0.00260259	0.000114844	0.0771139	0.0124373	0.000136668	0.120055	0.152815	0.000175099	0.0665881	0.123507	0.162945	0.129823	5.97334e-05	0.0451327	0.132825	0.116112	0.000625665	0.0147844	0.000614367	0.0990604	0.167731	0.014295	0.0302015	0.000211215	0	0.0884846
ODZ_2_MAG_49	0.00823668	2.96709e-05	2.36586e-07	1.15267e-07	4.91954e-06	9.23274e-05	0.000227155	0.000266482	0.000653167	0.0196747	0.000445998	4.67244e-05	0.0383411	0.014932	0.0181185	0.0205157	0.00143957	0.000110625	0.00847732	0.00653734	0.00669512	0.0127077	0.00356002	0.00109551	6.83072e-06	0.00172044	0.00508978	8.21731e-06	0.00454712	0.0082921	6.05527e-05	0.00880209	0.0331368	0.037138	0.0325449	0	0.00675993	0.0422269	0.0305006	7.55775e-05	0.00151046	7.4923e-05	0.00251464	0.0312768	0	0.0013871	6.56158e-05	0	0.00943633
ODZ_2_MAG_5	0.0341125	0.000702174	0.000306705	0.00021716	0.000252854	0.000791171	0.00140984	0.00173105	0.00189072	0.185518	0.014079	0.00138373	0.238251	0.111511	0.140914	0.152266	0.0352169	0.00294786	0.145504	0.046905	0.176305	0.411083	0.00937461	0.00250424	0.000582967	0.213955	0.0133309	0.000368974	0.137422	0.216177	0.000159421	0.0806331	0.178534	0.221271	0.161779	0.000104918	0.0583942	0.252086	0.127632	0.000419208	0.0105183	0	0.0586184	0.161939	0.0005319	0.022043	0	0	0.0898954
ODZ_2_MAG_53	0.0273542	0.000291078	0.000331058	0.000238576	6.10052e-05	0.000439681	0.00217123	0.0033204	0.00308634	0.0269425	0.0011877	0.000375234	0.047173	0.0252316	0.0315973	0.0290991	0.00526138	0.000494897	0.0235634	0.0133761	0.0188119	0.0323163	0.00211629	0.00110486	0.000484459	0.0109953	0.00341948	0.000478546	0.0148413	0.021852	2.94871e-05	0.0110838	0.0459124	0.0611818	0.0461622	0.000150855	0.0091295	0.0503298	0.0440359	0.000160879	0.00678833	0	0.0128496	0.0455122	0.000170229	0.028363	0	0	0.0141167
ODZ_2_MAG_56	0.0187235	4.14094e-05	4.84606e-05	5.84184e-05	2.06619e-05	0.000395015	0.00435751	0.00490508	0.0144894	0.0536045	0.000184776	2.80084e-05	0.0866019	0.0399381	0.0237054	0.0282964	0.00034281	6.09779e-05	0.00857025	0.00245486	0.0118403	0.0239284	0.00192927	0.000193776	6.63628e-05	0.00320737	0.00566538	6.27071e-05	0.00786812	0.0167157	0	0.0037482	0.0155489	0.0385709	0.0279196	0	0.00118786	0.0255023	0.0130025	2.58545e-05	0.000466636	0	0.00071695	0.00779439	0	0.000190783	0	0	0.00616623
ODZ_2_MAG_57	0.011987	0.00019608	3.15471e-06	9.42202e-06	7.4153e-06	0.000445697	0.00500928	0.02577	0.0579991	0.118012	0.00203131	0.000303649	0.153229	0.100408	0.089719	0.0961434	0.0114508	0.000667222	0.0532251	0.0168693	0.0670149	0.134812	0.0277685	0.00883568	2.14668e-05	0.0289911	0.0253834	6.10903e-05	0.0579087	0.100547	0	0.0417749	0.130675	0.133183	0.0875943	0.000198754	0.0335642	0.159211	0.0843911	0.000163651	0.0146864	0.000296276	0.0404968	0.104703	0.000883642	0.00849745	8.79218e-05	0.000200511	0.0670755
ODZ_2_MAG_58	0.428315	0.00370358	3.44221e-05	9.34517e-05	0.000100288	0.0346439	0.0499232	0.0266291	0.0202303	0.636754	0.17127	0.00601099	0.875408	0.744397	0.48758	0.579389	0.193301	0.00660729	0.777652	0.548264	0.506359	0.4532	0.0723505	0.0527505	0.000582824	0.71767	0.102672	0.000590974	0.168979	0.474749	0.000713423	0.917435	1.34472	1.26053	0.671537	0.000925747	0.544652	1.09351	0.595361	0.00779241	0.244312	0.00434133	1.50717	0.772921	0.168416	0.198294	0.00442137	0.00375055	1.23085
ODZ_2_MAG_59	0.0337835	4.48385e-05	7.22895e-06	4.75947e-06	1.79108e-06	0.000633596	0.00470532	0.00370768	0.0335498	0.146814	0.000617417	6.24559e-05	0.183207	0.128622	0.084002	0.0950174	0.00261374	0.000104536	0.0475533	0.013221	0.0482942	0.083196	0.00450101	0.000831358	1.27289e-05	0.0236164	0.0190686	3.75811e-05	0.0288964	0.0561887	4.39601e-05	0.0261193	0.13494	0.150681	0.117608	0.000279507	0.0124464	0.261149	0.105855	0.000156726	0.00233867	0	0.00561264	0.0470959	0	0.00282192	0	0	0.0199653
ODZ_2_MAG_60	0.020675	0.0201156	0.000653643	0.00111127	0.00146173	0.0203	0.0422674	0.0348962	0.0337964	0.112102	0.612113	0.100051	0.416982	0.102786	0.278657	0.127263	0.372734	0.137935	0.524195	0.31146	0.139233	0.498303	0.151192	0.14603	0.00138418	0.130831	0.306305	0.00113713	0.0521924	0.140151	0.00297779	1.35789	0.836903	0.60779	0.0732426	0.00265978	2.48368	0.612839	0.0673916	0.191526	0.502664	0.00312148	0.846033	0.0506936	0.0253652	0.0225569	0.00131459	0.00100071	0.294425
ODZ_2_MAG_63	0.0244056	0.00250864	0.00250004	0.00232561	0.00103034	0.0310613	0.068651	0.0948925	0.103309	0.0835555	0.0113876	0.00484337	0.120614	0.0641713	0.0856011	0.0686812	0.0348451	0.00312721	0.0755942	0.0617866	0.0384756	0.0678483	0.013577	0.0111025	0.000623714	0.0294497	0.0256798	0.000902331	0.039662	0.0432516	0.00048016	0.0997545	0.188547	0.132914	0.0756216	0.00132674	0.0669049	0.12802	0.0748637	0.00289194	0.0886617	0.00179602	0.0730013	0.066043	0.00539038	0.0205238	0.000427365	0.000661701	0.0558611
ODZ_2_MAG_64	0.0223088	3.00452e-05	1.50974e-05	2.42474e-05	9.96159e-06	0.00260082	0.00463403	0.00373955	0.0110873	0.0156137	0.000596982	2.32206e-05	0.0570413	0.0184089	0.0333836	0.0328667	0.000700893	0.000106139	0.00780925	0.00200862	0.00679757	0.0195838	0.0197434	0.00135956	0.000160968	0.0166638	0.0218676	9.73215e-05	0.0138688	0.00756148	0	0.000776908	0.0143845	0.0142761	0.0150719	0	0.00088417	0.0178007	0.00641718	7.03067e-05	0.000425633	0	0.000875093	0.00219188	0	5.57782e-05	0	0	0.00619894
ODZ_2_MAG_65	0.0106075	3.29201e-05	1.99431e-06	2.0669e-06	2.77642e-06	0.000670371	0.00573005	0.0118025	0.0123554	0.0330567	0.00084507	0.000107613	0.076835	0.0546788	0.0330834	0.0336531	0.0185182	0.00152439	0.0930511	0.0782905	0.160512	0.428942	0.00988772	0.00236861	0.000126346	0.773423	0.0164176	9.10417e-05	0.0771442	0.165592	7.58824e-05	0.0294458	0.0878122	0.0740839	0.0624174	0.000154102	0.0248609	0.0596825	0.0488195	0.00022775	0.00280423	0	0.0189077	0.0408363	0	0.0036401	0	0	0.0144244
ODZ_2_MAG_68	0.928326	0.00276965	0.0012952	0.00210653	0.00641696	0.0755758	0.198765	0.188339	0.201728	0.852406	0.0457009	0.00452945	1.19186	0.927888	0.544728	0.693999	0.076645	0.00431095	0.479486	0.290589	0.405076	0.471088	0.104426	0.0382798	0.00223072	0.356473	0.146414	0.00114817	0.271903	0.45418	0.00440281	0.561463	1.30557	1.50592	1.43409	0.0080649	0.336807	1.55038	1.30632	0.00693439	0.0874974	0.00621606	0.313141	0.383391	0.0146935	0.0561018	0.00410434	0.00296678	0.396564
ODZ_2_MAG_7	0.0124464	0.000163762	4.46394e-06	4.6451e-06	7.04152e-06	0.000810472	0.00591741	0.013436	0.0158387	0.0657436	0.00187417	0.000127209	0.0949654	0.0369257	0.0397009	0.0560541	0.00364698	0.000490859	0.0166149	0.00547512	0.0349723	0.0618621	0.000879145	0.000316473	1.56738e-05	0.0232785	0.0015402	2.3228e-05	0.0207914	0.0464838	2.83335e-05	0.0109587	0.0403724	0.0513769	0.0345586	0	0.00878852	0.0439529	0.0266196	7.27703e-05	0.00256312	0	0.0039531	0.0171235	0	0.00119721	0	0	0.0141274
ODZ_2_MAG_72	0.014704	8.62729e-05	2.06661e-06	8.89271e-06	2.03187e-06	0.00296167	0.00737107	0.00814135	0.027346	0.027979	0.00126056	0.000153168	0.0488432	0.0246292	0.0210104	0.0249248	0.00166438	0.000590059	0.0107155	0.00454039	0.0177441	0.0348091	0.0052341	0.00136232	2.46431e-05	0.0223535	0.00800248	5.46585e-05	0.0162473	0.0250767	8.32979e-05	0.0053525	0.0192104	0.0226247	0.0221376	0	0.00422231	0.0171662	0.0144564	0.000121291	0.00174708	0	0.00383908	0.00376344	0.000497481	0.00142658	0.000127519	0	0.00342
ODZ_2_MAG_73	0.0455148	0.000161871	2.27732e-05	3.27883e-05	3.72304e-05	0.00305908	0.00809733	0.0106461	0.0242811	0.0532571	0.00136617	0.000427999	0.0645145	0.0327989	0.0373958	0.0442378	0.00434593	0.000277445	0.0152456	0.0095084	0.0152348	0.0240663	0.00293319	0.00170774	5.6611e-05	0.0079252	0.00760059	3.85158e-05	0.0137965	0.0198489	0.000113126	0.0111499	0.039302	0.0563273	0.0652054	0	0.00976921	0.0546171	0.053554	0.000416739	0.00794149	5.43504e-05	0.00953496	0.0183453	0.0010357	0.0142654	7.81898e-05	7.61707e-05	0.0138731
ODZ_2_MAG_74	0.0976768	0.000770583	0.000117258	0.000109651	0.000328614	0.00394278	0.032473	0.0452824	0.0530247	0.150739	0.00985039	0.00173634	0.200047	0.149606	0.111225	0.149002	0.0294282	0.00455253	0.121386	0.0419431	0.132807	0.293511	0.00846337	0.00318461	0.000185072	0.11982	0.0133069	0.000180689	0.154271	0.18888	4.35868e-05	0.0898354	0.153493	0.207752	0.159831	0	0.0912733	0.312692	0.173826	0.000826894	0.0154429	0	0.0864396	0.157461	0.0017078	0.0209997	0	0	0.0928863
ODZ_2_MAG_75	0.0151097	0.000292859	3.13235e-06	2.15496e-05	1.39398e-05	0.00185742	0.00394592	0.00580827	0.00610393	0.0379402	0.00465824	0.000597071	0.0495041	0.0278622	0.0332505	0.0326948	0.00894124	0.0012187	0.0301161	0.015143	0.0212463	0.0363188	0.0022189	0.000996002	5.70751e-05	0.0114526	0.0049076	5.71283e-05	0.0200169	0.026898	6.69149e-05	0.0389714	0.0736566	0.103223	0.0581555	0	0.0271748	0.0860544	0.0485441	0.000572255	0.00583819	0.000496167	0.0375194	0.0434775	0.00113722	0.00792916	0.000114181	7.41612e-05	0.0552459
ODZ_2_MAG_77	0.143309	0.00537464	9.59946e-06	1.70729e-05	2.74212e-05	0.0814806	0.103293	0.14257	0.259344	0.272659	0.0329188	0.00439224	0.323677	0.161377	0.202579	0.207623	0.0487157	0.00875294	0.160744	0.0754425	0.11765	0.23343	0.0341532	0.00897244	0.000167807	0.0918198	0.0595048	0.000176727	0.20594	0.157003	4.79213e-05	0.162534	0.304539	0.42688	0.379674	0.000404221	0.105979	0.487296	0.381369	0.000690809	0.0784303	0.00141657	0.0540599	0.1047	0.00147503	0.121953	7.16229e-05	5.96397e-05	0.169448
ODZ_2_MAG_79	0.0144228	7.7806e-05	3.62418e-05	8.45884e-06	6.27501e-06	0.000849189	0.00878275	0.020267	0.0386201	0.0367234	0.000449409	0.000126552	0.0575728	0.0264747	0.0331264	0.0489266	0.00144799	0.000961875	0.0104314	0.00385404	0.019196	0.0276576	0.0180157	0.00486921	8.5529e-06	0.00734813	0.066183	7.60979e-05	0.0232523	0.0261071	0	0.00493143	0.0122934	0.0146372	0.0119836	0	0.00374112	0.0168217	0.0167695	0.000115701	0.000865559	0	0.00762014	0.00612695	0.000464735	0.00017032	0	0	0.00575002
ODZ_2_MAG_80	0.186648	0.000131429	2.29183e-05	2.0717e-05	0	0.00735476	0.0297939	0.0237786	0.0372958	0.132179	0.00184455	0.000121926	0.159694	0.0675246	0.0826924	0.132513	0.0128613	0.00033957	0.0792376	0.0339311	0.119131	0.290927	0.0943238	0.0134864	4.8245e-05	0.262264	0.127105	0.000121913	0.120235	0.129266	0	0.00891234	0.086347	0.0703478	0.0720122	0.00018504	0.00961193	0.0779991	0.0654366	0.00037055	0.00273457	0	0.00654146	0.0127689	0	0.0015661	0	0	0.0163651
ODZ_2_MAG_82	0.0245127	7.70439e-05	8.50111e-05	6.3912e-05	3.88931e-05	0.0154558	0.0764556	0.0867498	0.0934244	0.0903441	0.00081908	5.22135e-05	0.107288	0.0554577	0.059088	0.0763807	0.00264497	0.000244163	0.0232261	0.00588924	0.0447088	0.0892613	0.000770252	0.00031476	4.29524e-05	0.043228	0.00145875	3.6649e-05	0.0577903	0.0600664	3.00749e-05	0.00582793	0.0296455	0.0267254	0.0322316	0.000131499	0.0052509	0.0199716	0.0262334	6.28922e-05	0.000926393	0	0.0024818	0.0260299	0	0.000462579	0	0	0.00424845
ODZ_2_MAG_84	0.0537769	3.65783e-05	6.27162e-07	0	0	0.00384358	0.0802807	0.0546553	0.111509	0.110794	0.000435565	0.000136255	0.108333	0.103439	0.0635703	0.0834966	0.00236569	5.06919e-05	0.0217396	0.0107015	0.0316863	0.0386633	0.00174678	0.000381438	1.91078e-05	0.0287917	0.00431753	2.67296e-05	0.0189857	0.0486779	0.000156418	0.0202347	0.0992701	0.180497	0.174496	0	0.0113875	0.148673	0.077395	0.000282841	0.00308966	0	0.00160885	0.025355	0	0.00163776	0	0	0.0243254
ODZ_2_MAG_85	0.039512	0.0731468	6.83657e-05	0.000431745	0.000361415	0.155122	0.0735814	0.0653384	0.0821136	0.0779324	0.0559089	0.116487	0.0775878	0.0634379	0.120932	0.0633124	0.100844	0.0194777	0.0606822	0.0511062	0.0489446	0.0402443	0.00604197	0.00826308	0.00109458	0.0446661	0.0142355	0.000801323	0.0561838	0.0475907	0.000418958	0.0965516	0.082092	0.0948687	0.0755868	0.000412856	0.239676	0.0874224	0.0763715	0.0798489	0.704795	0.0465047	0.075082	0.0542351	0.0218168	0.254962	0.0058076	0.0112834	0.0519848
ODZ_2_MAG_86	0.01352	0.00136495	0.00182908	0.00152449	0.000819452	0.00286834	0.00247072	0.00458222	0.00531654	0.086906	0.0081092	0.00211973	0.0997661	0.0997173	0.0825632	0.122563	0.0066271	0.00632374	0.053256	0.0527735	0.0401123	0.056842	0.215196	0.0486193	0.00231453	0.00766487	0.196314	0.00288601	0.0132148	0.0507662	0.000323886	0.0110701	0.0285015	0.0411807	0.0243835	0.000187494	0.010829	0.157478	0.0537642	0.000362021	0.0066241	0	0.00522654	0.0288558	0.000699523	0.0025281	0.000247328	9.14716e-05	0.00568346
ODZ_2_MAG_87	0.0160647	3.14942e-05	6.06269e-06	1.12635e-06	1.91873e-06	0.000391687	0.00255059	0.00253802	0.0026639	0.0398154	0.000197949	1.39799e-05	0.0561166	0.0230453	0.022209	0.0330416	0.00106644	6.16829e-05	0.0082999	0.00230542	0.0322106	0.0651419	0.000625409	5.14977e-05	1.04889e-05	0.0380446	0.00104855	1.1311e-05	0.0225959	0.0363159	0	0.00174719	0.00825903	0.0167908	0.0183606	0	0.000973524	0.0174536	0.0123436	3.46514e-05	0.000527011	0	0.000868399	0.00628344	0	0	0	0	0.00214607
ODZ_2_MAG_90	0.00556632	4.63801e-05	8.61136e-06	2.54789e-05	1.16481e-05	0.000177392	0.00181042	0.00361539	0.0103554	0.0361649	0.000409596	7.90198e-05	0.0500954	0.0164876	0.0247564	0.0321003	0.000901786	0.000194368	0.0124405	0.0025952	0.0200067	0.0394184	0.0279339	0.00190063	1.05133e-05	0.0116468	0.0590673	4.18198e-05	0.0206035	0.0289725	1.12324e-05	0.00126838	0.00422093	0.0125571	0.0109613	0	0.000785776	0.0131577	0.00957374	8.57471e-05	0.00061676	0	0.00182537	0.0066355	0	0.000692112	0	0	0.00283285
ODZ_2_MAG_91	0.0205027	4.90712e-05	5.73998e-05	4.31344e-05	5.58453e-05	0.000597641	0.0033026	0.00291569	0.00369054	0.0283291	0.000430972	8.68598e-05	0.0300585	0.0155858	0.0184242	0.0257913	0.00137165	0.0002003	0.00743627	0.00262542	0.0201147	0.0369375	0.000425272	0.00040095	6.81497e-05	0.0252219	0.000578784	6.80435e-05	0.0259221	0.0240806	2.40137e-05	0.00202444	0.00598325	0.00994006	0.0218241	0.000284018	0.00123921	0.0185924	0.0165913	2.69062e-05	0.000555988	0	0.000448925	0.00645763	0	0.0013803	0	0	0.00209186
ODZ_2_MAG_92	0.00417584	0.00820949	0.000486021	0.000909965	0.000199817	0.0134807	0.00207744	0.001834	0.00326027	0.00690018	0.564445	0.0474168	0.0454375	0.00869649	0.0173628	0.0090219	0.236602	0.0437727	0.0793971	0.115743	0.0121412	0.0318755	0.0299189	0.0622834	0.00302143	0.00849347	0.0514888	0.00233364	0.00215545	0.010222	0.00232239	0.937369	0.238284	0.113224	0.00493685	0.00166849	0.670755	0.0723857	0.00377048	0.0155791	0.16654	0.116119	0.382564	0.0121558	0.276958	0.00380743	0.0184055	0.0141264	0.104704
ODZ_2_MAG_93	0.0158735	0.000281441	2.54227e-06	2.97395e-05	1.20753e-05	0.0155259	0.0282433	0.0298353	0.0554654	0.0431743	0.00155526	0.000746292	0.0643997	0.0347539	0.0381592	0.0309068	0.00484128	9.62182e-05	0.0167541	0.0151717	0.00889684	0.0197217	0.00215868	0.0013721	2.15858e-05	0.00319608	0.00340668	4.4776e-06	0.0022508	0.014838	9.12605e-05	0.0275786	0.0671312	0.054499	0.0281241	0.000126263	0.0160312	0.0340543	0.0148054	0.000210491	0.0182478	0.000304361	0.00511743	0.00624997	0	0.00619664	0	0	0.0124099
ODZ_2_MAG_94	0.0184454	0.000106918	3.83684e-06	1.80762e-06	2.02397e-06	0.000794588	0.0114165	0.0100122	0.0118741	0.06939	0.00049539	0.000213734	0.0504086	0.0303065	0.0318184	0.0583183	0.000640699	0.00014867	0.0076208	0.00146639	0.0184989	0.0278926	0.00776945	0.00106127	1.40357e-05	0.00490527	0.0217367	1.9132e-05	0.0274378	0.0332889	1.17113e-05	0.000653347	0.00509092	0.0183725	0.0342298	0	0.000902951	0.0226309	0.0167322	0.000316751	0.00158831	0	0.000224621	0.00754717	0	0.00354529	0	0	0.000866264
ODZ_2_MAG_97	0.0212114	0.000156107	3.53221e-07	0	2.50662e-06	0.00277451	0.00574494	0.00987533	0.0346392	0.0412035	0.00147994	0.000304132	0.0579493	0.0313248	0.0311593	0.0354155	0.00290966	0.000396369	0.0104224	0.00730033	0.00922208	0.0177089	0.00237543	0.00154725	1.38635e-05	0.00511278	0.0059147	2.65792e-05	0.0067659	0.0116964	2.67444e-05	0.0102653	0.0359702	0.0356834	0.0339311	0	0.00593739	0.0359545	0.0307062	0.000185509	0.0060626	0.000180651	0.00375823	0.0138439	0.000516524	0.00409669	0.000163891	0	0.0062812
ODZ_20_MAG_10	0.295488	1.31774e-05	2.93227e-06	3.92144e-06	2.35604e-05	0.0045392	0.00621961	0.0060708	0.00544956	0.00133176	0.00565373	0.000141153	0.0146739	0.0129817	0.000366618	0.000428025	0.000169181	2.90788e-05	0.000462316	0.000232267	0.000258575	0.00044506	0.00150602	0.00120842	1.18338e-05	0.000126568	0.0127694	1.128e-05	0.000203603	0.000498212	1.08597e-05	0.00236041	0.00910506	0.0427413	0.00774556	0	0.00116512	0.00536497	0.000846279	0.000589846	4.8799e-05	0	0.00137565	0.000251656	0	0.00294682	0	0	0.000414244
ODZ_20_MAG_12	0.12963	0.0105714	7.57332e-06	4.9995e-05	2.33948e-05	0.00201533	0.0020543	0.00192962	0.0139703	0.0325635	0.0891648	0.0359736	0.0354835	0.0125053	0.0334331	0.0336251	0.0434106	0.0532764	0.0317362	0.0176929	0.0354567	0.0778561	0.0115732	0.0118744	7.66679e-05	0.0262684	0.0142175	0.00300697	0.0309201	0.0439063	3.4402e-06	0.00485516	0.0105125	0.00695518	0.00792906	0	0.00823162	0.0116792	0.00484783	0.00474914	0.00805272	0.0221407	0.0256516	0.0115959	0.00776787	0.223751	0.000235651	0.000492456	0.00360859
ODZ_20_MAG_13	0.0556888	7.88127e-05	4.79639e-06	1.56618e-06	5.33862e-06	0.000634727	0.00098348	0.000965523	0.000895187	0.0269689	0.0016178	0.000170291	0.0243846	0.0188957	0.0231444	0.0246408	0.0033294	0.000468661	0.016546	0.00730944	0.0138742	0.0244066	0.000670522	0.000325209	5.6824e-06	0.00547345	0.00160498	3.0517e-05	0.0176212	0.0199493	0	0.0145038	0.0290329	0.047018	0.0609482	0.000110972	0.00941731	0.0519766	0.0443315	0.000110545	0.00193733	0	0.00713369	0.0171776	0.000408656	0.00206407	0	0	0.0181244
ODZ_20_MAG_16	0.779527	0.00238622	3.5219e-05	4.7056e-05	4.44137e-05	0.00272671	0.00226198	0.00425831	0.0638243	0.0684379	0.00495608	0.00841733	0.044322	0.0480751	0.0810685	0.045068	0.0190154	0.00219524	0.0149897	0.0107031	0.0131828	0.0141265	0.00140045	0.00166806	0.000126409	0.00920373	0.00598229	8.27377e-05	0.0204082	0.0197384	1.38624e-05	0.0198546	0.0221093	0.0492463	0.115851	0	0.0576094	0.0546234	0.0955878	0.00529852	0.423161	0.0208397	0.0313395	0.0315188	0.0192662	2.80304	0.000927686	0.000659195	0.0401016
ODZ_20_MAG_17	0.153352	0.00039493	4.77479e-06	1.52605e-06	0	0.0129462	0.0218542	0.0193802	0.0141662	0.0749627	0.00812157	0.000681713	0.0760845	0.105103	0.0794438	0.0733208	0.0380067	0.0037057	0.176559	0.0572413	0.214711	0.44339	0.0124111	0.00682679	5.40853e-05	0.567082	0.0182612	0.000168538	0.253009	0.270622	8.66439e-05	0.101029	0.231414	0.248908	0.2474	0.000359914	0.0810025	0.260448	0.179159	0.000317243	0.031372	0.000674282	0.0843909	0.119407	0.00245388	0.0446029	0	0.000116273	0.0717458
ODZ_20_MAG_19	0.125756	1.7316e-05	2.56543e-06	9.38794e-07	6.74552e-07	0.000128484	0.000585239	0.000799285	0.0185439	0.00265829	4.27736e-05	2.141e-05	0.000880034	0.00106893	0.00130473	0.00106736	0.000127996	9.33941e-05	0.000406307	0.000121588	0.0007753	0.000799778	3.70242e-05	2.93211e-05	0	0.000593978	0.000117544	3.08607e-06	0.00123127	0.000920142	3.22352e-05	8.10056e-05	0.000657957	0.00115625	0.00336236	0	0.000148032	0.0016543	0.00187698	1.6286e-05	0.00079114	0.000102731	0	0.000351765	0	0.0434648	0	0	4.57806e-05
ODZ_20_MAG_2	0.358332	0.000972038	1.70359e-05	9.16291e-06	1.11399e-05	0.0415295	0.0751858	0.0729437	0.161227	0.136668	0.0105858	0.00110728	0.154556	0.162076	0.124772	0.14411	0.0281477	0.00530835	0.142778	0.0574624	0.164727	0.330349	0.0359714	0.0106305	8.6402e-05	0.262071	0.0607932	0.000160048	0.42247	0.246179	8.94624e-05	0.100278	0.2116	0.321268	0.501572	0	0.0515364	0.372796	0.393345	0.000489057	0.0173239	0.000214802	0.0493255	0.0755074	0.00277348	0.0360156	0.000256141	0.000212507	0.116145
ODZ_20_MAG_20	0.619599	0.000560537	5.52386e-05	7.16587e-05	6.73681e-05	0.0504757	0.110055	0.104276	0.0593403	0.015397	0.0086579	0.00095804	0.0170493	0.0234749	0.0180021	0.0169276	0.0163237	0.00353775	0.0563465	0.0235211	0.0450187	0.105191	0.0137079	0.00375202	0.00026867	0.125038	0.0147274	0.000199872	0.0652538	0.0598022	0.000487299	0.0426506	0.0693227	0.071943	0.120857	0.00032665	0.0371576	0.0759005	0.064989	0.00056935	0.0128071	0.00211108	0.0463904	0.0254755	0.00468582	0.0146374	0	8.88832e-05	0.0414311
ODZ_20_MAG_21	0.565893	0.00289849	0.000153543	0.000292328	0.000435142	0.0308746	0.0499823	0.030399	0.0247764	0.72202	0.118265	0.00504738	0.866811	0.834862	0.512811	0.650798	0.154349	0.00469587	0.687595	0.474468	0.516202	0.426876	0.066465	0.0438812	0.0006893	0.630589	0.102689	0.000611943	0.212088	0.503375	0.00105662	0.742011	1.19292	1.21089	0.847429	0.00145115	0.438437	1.14194	0.778731	0.00684006	0.196999	0.00305381	0.840423	0.51573	0.0826742	0.130696	0.00144434	0.00130412	0.654725
ODZ_20_MAG_22	0.251752	0.00234825	0.00143763	0.00223453	0.00397643	0.0198757	0.0627034	0.0750132	0.115071	0.11972	0.00554186	0.00454909	0.0697005	0.131523	0.105129	0.121859	0.0378542	0.00319183	0.080337	0.0661828	0.155055	0.0615891	0.00352441	0.00177408	0.00430903	0.123527	0.0078388	0.00161983	0.221866	0.134533	0.000534922	0.0335657	0.039972	0.0425556	0.0492139	0.000243662	0.023742	0.0318521	0.0333867	0.00720219	0.047725	0.000649179	0.0591868	0.0943037	0.00153222	0.0891198	0	0	0.0544563
ODZ_20_MAG_23	0.319121	0.00208169	2.95793e-05	3.07478e-05	9.4296e-05	0.040253	0.0552582	0.0650718	0.122874	0.177638	0.0230081	0.00244763	0.184442	0.144676	0.141851	0.158997	0.0358422	0.0075944	0.128674	0.0535767	0.116463	0.224117	0.0280821	0.0143563	0.000124646	0.116141	0.0563996	0.000156626	0.279658	0.180655	0.00042748	0.104348	0.193193	0.288713	0.36821	0.000294467	0.0560633	0.33443	0.338608	0.000396567	0.0296591	0.000585035	0.0595705	0.0985704	0.00616258	0.0775601	0	5.74059e-05	0.142262
ODZ_20_MAG_24	0.163883	0.0013301	2.43623e-05	4.95908e-05	6.74317e-05	0.00980423	0.0314118	0.0441382	0.0504863	0.131239	0.0065932	0.00375903	0.0990309	0.120753	0.117922	0.11261	0.0387914	0.00327412	0.256552	0.137571	0.125209	0.0932691	0.00723507	0.00453208	0.000167558	0.197131	0.0166968	0.000323314	0.118096	0.111732	0.000132945	0.0948115	0.159248	0.108309	0.125278	0	0.059676	0.12058	0.141924	0.00622267	0.040553	0.00323256	0.0411514	0.109613	0.00215898	0.0858985	0.000613198	0.000597584	0.0489339
ODZ_20_MAG_25	0.0737372	6.16779e-05	2.15442e-05	1.19405e-06	9.1992e-06	0.00071655	0.00398793	0.00527838	0.00669868	0.0388565	0.00145572	0.000124177	0.0343467	0.0234902	0.0244206	0.0326237	0.00483051	0.000592237	0.0230374	0.00741502	0.038679	0.0742012	0.00258895	0.000704391	1.10561e-05	0.0383151	0.00318484	3.89921e-05	0.0510348	0.0492413	2.22209e-05	0.00782498	0.0204796	0.0270331	0.0505408	0	0.00506075	0.0344891	0.0326573	4.54363e-05	0.00138037	0	0.00800613	0.0172533	0	0.00357485	0	0.00011579	0.00943808
ODZ_20_MAG_27	0.571723	1.06113e-05	3.43409e-06	3.91061e-06	1.88536e-05	7.85617e-06	2.88743e-06	3.18976e-06	2.61451e-06	1.4568e-05	5.69702e-05	6.60216e-06	7.82017e-05	2.89291e-05	3.80948e-05	2.21652e-05	1.42892e-05	1.14931e-05	1.09863e-05	1.29936e-05	2.58609e-06	1.45342e-05	1.10721e-05	1.3747e-05	4.39797e-06	9.66131e-06	2.65826e-05	2.34696e-06	9.50619e-06	7.7199e-06	0	0	7.69652e-05	0	0.000401328	0	0	0	0	1.17812e-05	5.88389e-05	0	0	0	0	0	0	0	0
ODZ_20_MAG_29	0.0827988	3.31852e-05	2.87186e-06	2.02471e-06	1.68722e-06	0.000531816	0.0013596	0.00207281	0.0193722	0.00562916	0.000323577	4.83909e-05	0.00316483	0.00455624	0.00290406	0.00529405	0.000516848	0.000164995	0.00219587	0.000698788	0.0032782	0.00522327	0.000126818	4.86372e-05	2.72289e-06	0.00284918	0.00026223	2.72817e-06	0.0177518	0.00566649	0	0.0015502	0.00272933	0.0040779	0.0169089	0	0.00132995	0.0059141	0.0161097	3.50998e-05	0.000352921	0	0.00181274	0.0041161	0.000120072	0.000916476	0	0	0.00593288
ODZ_20_MAG_31	0.961136	0.000705461	4.38964e-05	1.95738e-05	4.47456e-05	0.055476	0.912454	1.39541	1.30686	1.13583	0.00602619	0.000560342	1.2159	1.38958	0.82208	1.12733	0.0453595	0.00152806	0.649887	0.23953	1.86514	0.979877	0.0160213	0.00367627	0.000239447	1.03197	0.0666019	0.000546177	1.02919	1.65877	0.000452177	0.317289	1.21338	2.11644	3.63136	0.00217569	0.200865	3.19116	2.23838	0.00228688	0.028591	0.00361879	0.1471	1.02542	0.00345493	0.0150682	0.000211499	0.000686291	0.262727
ODZ_20_MAG_32	0.201817	0.000258379	9.0678e-05	0.00058296	0.000188592	0.00161556	0.000797753	0.000568028	0.0126198	0.00088417	0.000777767	0.00024511	0.000923608	0.000857134	0.00478608	0.00101575	0.000518717	0.000387227	0.000718442	0.000302055	0.000555066	0.00131841	0.000103877	0.000199494	7.8788e-05	0.000670852	0.000258507	0.000112848	0.0010466	0.000852081	0.00109489	0.00106343	0.00101674	0.000805556	0.00140566	0.00128986	0.00212208	0.00307094	0.00156092	0.000298676	0.0614797	0	0	0	0	0.518862	0.000319237	0.000332552	0.00017868
ODZ_20_MAG_33	0.177048	0.000297358	1.41358e-05	0.000177784	0.00199688	0.000480633	0.000876669	0.00272683	0.00169962	0.00400981	0.00667356	0.00522563	0.0026735	0.00413484	0.00399125	0.00445378	0.00339724	0.000516021	0.00295428	0.00277497	0.00342408	0.00245446	0.00195425	0.0078238	0.000184591	0.00148556	0.00488022	0.000697354	0.00281417	0.00414675	0.000125058	0.0125685	0.00124642	0.00327329	0.00229101	0	0.0459851	0.00261188	0.00374925	0.0239372	0.00365858	0.00525288	0.000864789	0.00099544	0.00648578	0.00662708	0.0227636	0.0182848	0.09637
ODZ_20_MAG_36	1.06169	0.000764197	2.93821e-05	1.70992e-06	3.74963e-06	0.00678823	0.0321835	0.0359253	0.363328	0.0448435	0.0222744	0.00178489	0.0552697	0.0231497	0.100415	0.0386243	0.0332495	0.00505488	0.0728293	0.0541083	0.0180803	0.0316863	0.00193013	0.00281279	0.000118201	0.0138338	0.00240325	6.40131e-05	0.0155508	0.0173378	4.33544e-06	0.0861693	0.0964014	0.0319501	0.02879	0	0.0637863	0.0300998	0.0171198	0.000513824	0.0138568	0.00026778	0.0306629	0.0185376	0.00211874	0.153471	0	0.000153586	0.00727911
ODZ_20_MAG_37	1.2984	4.70814e-05	2.0134e-05	5.31041e-06	2.1046e-05	0.000500859	0.00120829	0.00133595	0.00157928	0.0106824	0.000442256	0.000114035	0.00559126	0.0117038	0.0078384	0.0102313	0.00236228	0.000109874	0.00794704	0.00571365	0.0191263	0.00698078	0.000396645	0.000213	3.16759e-06	0.0140289	0.00156202	1.26007e-05	0.0209311	0.0136137	3.14866e-05	0.0034883	0.0060293	0.0048712	0.00901936	0	0.00376486	0.00792065	0.00915531	8.95463e-05	0.00196789	0	0.0025121	0.00782087	0	0.00164048	0	0	0.00206664
ODZ_20_MAG_38	0.712591	0.000520397	4.19396e-05	2.68531e-05	4.09206e-05	0.206931	0.235296	0.190837	0.226037	0.0251309	0.0505407	0.00284047	0.0479115	0.058746	0.0594529	0.0457584	0.0510558	0.0104087	0.0910849	0.0938645	0.125532	0.417652	0.0357323	0.0304274	0.000189656	0.608826	0.0404446	0.000141098	0.120338	0.112983	2.77e-05	0.0683192	0.10519	0.0870443	0.20991	0	0.0693673	0.106031	0.111346	0.000565805	0.0467376	0	0.0429484	0.0163211	0.00322154	0.0490976	0	0	0.00973851
ODZ_20_MAG_39	0.134152	0.00077716	3.10863e-05	7.36308e-06	2.40038e-05	0.000959625	0.00505914	0.0109982	0.0203992	0.0175826	0.00176198	0.00208182	0.0229048	0.0137523	0.0360397	0.0142989	0.0124594	0.000704836	0.0554232	0.0512944	0.0185393	0.0175284	0.0106234	0.00501219	0.000278699	0.0276701	0.00851142	0.000102514	0.023922	0.016233	0.000209347	0.0126552	0.0320084	0.00517714	0.00350416	0	0.00713564	0.00303626	0.0063293	0.00318831	0.0113147	0	0.00362497	0.0124171	0.00139327	0.0214624	0	0	0.00967227
ODZ_20_MAG_5	0.6886	0.00201049	1.91365e-05	3.53712e-05	3.45876e-05	0.0397287	0.0606831	0.175211	0.257078	0.318644	0.0308966	0.00215294	0.191718	0.320152	0.175837	0.216171	0.0365194	0.00159595	0.0907456	0.0688272	0.169066	0.0951623	0.00510067	0.0023665	0.000162263	0.0590686	0.0140362	0.000121389	0.349985	0.213079	0.000222045	0.143878	0.171721	0.231905	0.456203	0	0.0730159	0.0866231	0.411689	0.00195954	0.113265	0.00384827	0.199118	0.322066	0.0240047	0.256152	0.0012864	0.000437335	0.23716
ODZ_20_MAG_6	1.43498	0.000500054	9.12787e-05	0.000188231	0.000353301	0.0906183	0.193056	0.157327	0.212098	0.578002	0.0304899	0.00129171	0.936577	0.698771	0.344729	0.444114	0.0447385	0.000848391	0.288944	0.205734	0.197671	0.23276	0.0570868	0.0343031	0.000369768	0.244978	0.0933122	0.000230552	0.177816	0.249237	0.000441885	0.390716	0.902604	1.04992	1.40437	0.000256676	0.213542	1.05434	1.23247	0.0016904	0.0323173	0.000275688	0.163973	0.178168	0.0013282	0.0289917	0	0.000136362	0.260468
ODZ_20_MAG_7	0.177372	0.0008303	3.99368e-05	6.97751e-05	0.000202731	0.00339597	0.0080473	0.00810644	0.0170841	0.0599629	0.0124635	0.00193009	0.0579759	0.0336695	0.245468	0.0792278	0.0143262	0.00220252	0.0353231	0.0300632	0.01865	0.0239019	0.00323223	0.00330991	0.000163987	0.0146885	0.00603866	0.000100068	0.0135993	0.0196887	0.000434118	0.0478852	0.0493708	0.031818	0.0336077	0.000176794	0.0367806	0.0452548	0.0243447	0.0021447	0.0181954	0.000759552	0.206068	0.107977	0.0136884	0.0497738	8.01756e-05	0.000493081	0.0213018
ODZ_20_MAG_8	0.364855	0.000698101	1.6667e-05	1.1666e-05	1.48055e-05	0.0504703	0.0888599	0.0878836	0.205049	0.185017	0.00941093	0.00120885	0.230595	0.239144	0.178374	0.207984	0.0404938	0.00523257	0.220839	0.0931972	0.315591	0.642895	0.0600522	0.0108785	0.000205425	0.603052	0.079061	0.000311344	0.687061	0.411766	0.000202684	0.110649	0.271509	0.431336	0.739119	0.000588861	0.0735794	0.519672	0.536169	0.000813964	0.0137236	0	0.0241345	0.0653549	0.00115499	0.017336	0	9.70367e-05	0.0900253
ODZ_20_MAG_9	0.283161	0.00328916	0.00012072	0.000107336	0.000325794	0.060768	0.0742105	0.0885968	0.183128	0.171674	0.0191416	0.00264276	0.188466	0.120565	0.13413	0.143206	0.0299524	0.00550746	0.107407	0.0508261	0.0833372	0.170446	0.0257145	0.00883035	0.000210737	0.0735278	0.0472268	0.000145166	0.150678	0.115656	0.000589337	0.0885136	0.171713	0.256551	0.353978	0.00085521	0.0520375	0.322938	0.283185	0.000590956	0.0516656	0.000613001	0.0300194	0.0448301	0.00287709	0.101362	0.000223484	0.000146185	0.0882313
ODZ_3_MAG_14	0.0363646	4.11973e-05	0	0	0	4.12447e-05	0.00272343	0.00454611	0.00260503	0.113722	0.000432951	8.31956e-05	0.0614437	0.0700888	0.0739475	0.0912228	0.00343915	4.18815e-05	0.0179454	0.0155378	0.0269517	0.0267311	0.00160469	0.000285405	1.47095e-05	0.00705115	0.00857377	1.25287e-05	0.0063055	0.0418321	0	0.00548809	0.0122709	0.0161747	0.00579096	0	0.00482028	0.0360274	0.0255126	6.01008e-05	0.00259154	0	0.00368954	0.014981	0.000411359	0	0	0	0.00360692
ODZ_3_MAG_19	0.0209382	0.0242726	0.000136379	0.000362303	0.000335852	0.0212261	0.044496	0.0947519	0.128679	0.226008	0.0682004	0.0726612	0.241735	0.149873	0.208233	0.217768	0.130541	0.0398102	0.177639	0.106215	0.0674822	0.129775	0.0599927	0.0608621	0.00066504	0.0538053	0.0724162	0.000661308	0.0460816	0.0897261	0.00092037	0.158763	0.353756	0.366469	0.277268	0.000584287	0.379915	0.293931	0.258035	0.0740123	0.259246	0.00912806	0.268855	0.340496	0.0546498	0.195862	0.00633698	0.00640641	0.318605
ODZ_3_MAG_20	0.0262762	3.67053e-05	2.97889e-06	1.19485e-06	0	0.000226092	0.00552532	0.00632063	0.0132717	0.124815	0.000342708	2.14451e-05	0.134725	0.0889614	0.0900601	0.123755	0.00183789	6.68836e-05	0.0231555	0.00510195	0.0894888	0.156027	0.00151962	0.000237371	1.00295e-05	0.0365997	0.00447146	4.17432e-05	0.0850828	0.129942	0	0.00684492	0.0497791	0.0860544	0.108591	0	0.00555571	0.111041	0.0874264	6.10566e-05	0.00213135	0.000119811	0.00114965	0.0152698	0.000117214	0.000206246	0	0	0.00937515
ODZ_3_MAG_21	1.10921	0.00516489	0.000904717	0.00115803	0.00366104	0.139921	0.263582	0.277432	0.227204	3.36397	0.141581	0.0105069	3.0219	4.13922	1.8765	3.04631	0.2615	0.00651001	1.41301	1.03055	2.45863	1.07657	0.185675	0.0923876	0.00198502	1.95491	0.380553	0.00134232	2.14618	2.41933	0.00306622	1.93252	3.09199	3.60573	3.18874	0.00565614	1.09184	3.48929	4.68661	0.0165726	0.30843	0.00655338	1.72968	1.33982	0.0318867	0.199456	0.00189669	0.00290446	1.91511
ODZ_3_MAG_3	0.0901363	0.000570405	3.43134e-05	1.46252e-05	2.84816e-05	0.00318655	0.0286376	0.0400877	0.0470877	0.132587	0.00808923	0.00123905	0.164954	0.136781	0.0968454	0.13527	0.0242711	0.00382599	0.102979	0.0348197	0.112749	0.241094	0.00723905	0.00253292	0.000106251	0.0956387	0.0114943	0.000136198	0.138603	0.160145	3.42378e-05	0.073984	0.130582	0.181589	0.150296	0	0.0700834	0.258379	0.162343	0.000456148	0.0125871	0.000312871	0.0680039	0.133393	0.00115869	0.0137412	0.000311119	0	0.0672393
ODZ_3_MAG_31	0.00163242	0.000531281	0.00123915	0.000488325	0.000132551	0.00265138	0.002652	0.00974882	0.00792725	0.0622141	0.000270155	0.00054811	0.00856968	0.0755347	0.0123105	0.0839436	0.00446977	0.00219291	0.00582315	0.0137829	0.0153417	0.0113531	0.0243268	0.00891126	0.00672401	0.000623656	0.0679904	0.00421864	0.0776185	0.0207658	1.0504e-05	0.000113707	0.00036913	0.00108692	0.0616049	0	5.89027e-05	0.00555998	0.0921636	1.64421e-05	0.000231579	0	0	0.00131902	0	0	0	0	0.000956863
ODZ_3_MAG_43	0.00964197	4.64604e-05	8.61995e-06	4.36589e-06	2.47157e-06	0.000443951	0.000572467	0.000506036	0.00080014	0.0580826	0.000476935	8.15428e-05	0.0698128	0.0434666	0.0547041	0.0517866	0.00440839	0.00012259	0.0331897	0.0122605	0.0341201	0.0617747	0.00323489	0.00113719	0	0.00713261	0.00498092	4.45817e-05	0.0163625	0.0435559	7.63753e-05	0.0195807	0.0740683	0.0907659	0.0612599	0	0.0149604	0.0667512	0.0639437	8.88585e-05	0.00442568	0	0.0140581	0.0803431	0	0.000874537	0	0	0.018856
ODZ_3_MAG_48	0.001471	1.08702e-05	8.9048e-07	0	0	8.4895e-05	0.0010447	0.0108351	0.00311472	0.0208549	0.00025316	1.16545e-05	0.00602629	0.0358059	0.00583484	0.0315294	0.000277502	2.41878e-05	0.000767655	0.000555355	0.00136237	0.00168997	0.000466148	2.91312e-05	0	0.000213141	0.00162266	2.99482e-06	0.0140415	0.0027748	0	0.000935165	0.00153307	0.0036214	0.0164961	0	0.000798648	0.00412913	0.0213341	6.27584e-06	0.000212136	0	0.00182574	0.00193595	0.000312929	0	0	0	0.000318143
ODZ_3_MAG_5	0.0206509	0.000224327	2.79629e-05	2.64004e-05	5.06757e-05	0.00174832	0.00501791	0.00723115	0.00804099	0.0496885	0.00416711	0.000520755	0.0456356	0.0454902	0.0398121	0.0450421	0.008727	0.000870775	0.0358642	0.0178965	0.0347032	0.0435789	0.00356128	0.00116873	7.52499e-05	0.0244731	0.0061836	5.62331e-05	0.041927	0.039809	6.29197e-05	0.0350367	0.0685052	0.0928663	0.0792316	0	0.0225382	0.0916238	0.073361	0.000627045	0.00715679	0	0.028079	0.0490644	0.00107315	0.0076099	0.000143381	0.000201453	0.0494744
ODZ_5_MAG_1	7.26337e-06	0.000292627	0.0798501	0.00580612	0.000477865	6.08782e-05	1.06252e-05	6.68427e-06	2.09884e-05	0.000273617	0.000233948	0.000159784	5.0167e-05	3.27919e-06	6.88261e-06	6.56827e-06	9.14694e-05	0.000242854	3.40351e-05	3.39806e-05	8.97595e-06	1.23862e-05	8.52623e-06	1.4598e-05	0.000836599	5.27437e-06	0.000151879	0.00027496	3.89701e-06	4.17221e-06	0.0221331	0.000166344	0.000428936	0.000137303	0.000151359	0.00882078	0.000507694	0.000244931	0.000383278	0.000311081	0.00153999	0	0	0	0	0	0.000228983	0.000356143	0
ODZ_5_MAG_10	7.53899e-05	6.16067e-05	0.0532574	0.000239685	0.0598773	1.72291e-05	3.23056e-06	6.6958e-07	5.75268e-06	7.14343e-06	0.000122146	3.96897e-05	1.85143e-05	6.25697e-06	9.16217e-06	4.50652e-06	8.69284e-06	2.33496e-05	1.89194e-06	0	2.12828e-06	0	1.11991e-05	2.44111e-05	5.76941e-05	4.081e-06	2.84972e-05	4.65181e-05	4.29496e-06	2.17348e-06	0.00203385	0	0	0	1.58401e-05	0.00104659	1.72317e-05	0	0	9.62982e-05	4.87019e-05	0	0	0	0	0	0.000105072	0.0004662	0
ODZ_5_MAG_11	2.49407e-05	8.40159e-05	0.0563272	0.000625244	0.000780872	1.83976e-05	2.87079e-05	2.35352e-05	1.28253e-05	6.98655e-05	9.43876e-05	7.65922e-05	1.2861e-05	9.06067e-06	1.19749e-05	9.88519e-06	6.70388e-05	0.000105289	2.88329e-05	1.88797e-05	1.46458e-05	6.43179e-06	4.94378e-06	0	0.000210131	2.5716e-05	2.21207e-05	0.000100155	5.87788e-06	1.89019e-05	0.0149239	3.69748e-05	8.81519e-05	4.2125e-05	0.000559793	0.00663658	9.97951e-05	5.47385e-05	4.87688e-05	0.000150377	5.51781e-05	0	0	0	0	0	0	0	0
ODZ_5_MAG_12	0.000273188	0.0188134	0.074093	0.115177	0.097579	0.0432303	0.0350504	0.0238215	0.00227513	0.000487337	0.00624088	0.00764042	0.000713057	0.000142991	0.000169753	0.000180782	0.00158997	0.00788113	0.000175241	0.000131378	5.69481e-05	0.000119205	4.8704e-05	0.000175775	0.0754389	5.97035e-05	0.000249964	0.0136173	5.33861e-05	8.17109e-05	0.403418	0.0010584	0.000255755	0.000758819	0.00167688	0.240442	0.00216399	0.000649466	0.000447716	0.0297718	0.000839756	0.0118605	0.000194926	0.00054139	0.00224177	5.11743e-05	0.00698314	0.0137731	0
ODZ_5_MAG_13	0.00021815	0.00019987	0.0899052	0.010485	0.00410463	0.000174451	0.000110296	0.000192547	8.64837e-05	0.000261988	0.000381989	0.000221362	0.000132786	7.03505e-05	0.000315922	0.000121065	0.000236508	0.000260776	9.96867e-05	0.000154169	5.34211e-05	0.000107068	4.4511e-05	5.94092e-05	0.000807723	0.000122866	0.000237269	0.000130193	4.04194e-05	4.60597e-05	0.110966	0.000582193	0.000342606	0.000103413	0.000768767	0.0428741	0.000508781	0.000126205	0.000253966	0.000266919	0.000528048	0.000216171	0	0	0.000588274	0	0.000241861	0.000335541	0
ODZ_5_MAG_14	2.07607e-05	3.69393e-05	0.0944908	0.000963429	0.00191112	7.57501e-06	5.011e-06	2.0567e-06	3.52693e-07	7.56079e-05	3.61836e-05	8.11213e-05	5.70766e-06	1.65765e-06	4.03077e-06	1.53416e-06	2.5476e-05	3.91218e-05	3.0938e-06	8.70891e-06	6.786e-06	1.43654e-05	3.70322e-05	6.56686e-05	0.000190399	8.57578e-07	7.96345e-05	0.000122005	2.25524e-06	1.2368e-05	0.00165688	1.45474e-05	0.000340203	0	1.68375e-05	0.000437919	0.000265545	0.000416837	0.00065	0.000291617	0.000603405	0	0	0	0	0	0	0.00021279	0
ODZ_5_MAG_15	0.00176781	0.00211538	0.0674182	0.0317004	0.0234322	0.00105456	0.000979377	0.00177363	0.00118581	0.00203127	0.0041329	0.00101728	0.00147071	0.00203202	0.00175127	0.00191925	0.00154216	0.00099633	0.00137677	0.00105311	0.00149931	0.00169959	0.000164581	0.000157888	0.0107069	0.00198681	0.000273382	0.00227815	0.00217387	0.00136575	0.0803396	0.00194123	0.00219577	0.0012741	0.00375681	0.192412	0.00442669	0.0037909	0.00372618	0.0019508	0.00152456	0.00219886	0.00384508	0.00149859	0.0138546	0.00142538	0.00477589	0.00325027	0.000191925
ODZ_5_MAG_16	1.32781e-05	0.00030825	0.0501305	0.00271257	0.00124406	8.49917e-06	5.60564e-07	0	0	3.55065e-05	6.29183e-05	0.000121927	1.24156e-05	3.55537e-07	5.73059e-07	0	1.48763e-05	1.61135e-05	2.43359e-06	0	0	0	5.49684e-06	1.54177e-05	0.000409841	0	0	0.000308538	0	0	0.0017172	0	0	0	0	0.00224386	0.000130478	8.34842e-05	0	0.000309017	0.000222239	0	0	0	0	0	0	0.000942115	0
ODZ_5_MAG_17	9.17551e-05	0.000169391	0.042541	0.00210735	0.00529503	4.84713e-05	2.80104e-05	4.48037e-05	6.17891e-05	2.22942e-05	0.000182227	0.000162437	5.35234e-05	1.90594e-05	4.3344e-05	6.37439e-05	9.34131e-05	0.000136653	2.70635e-05	3.25428e-05	2.97407e-05	3.05686e-05	3.84727e-05	0.000205745	0.000478909	2.58672e-05	0.000102159	0.000221256	1.43787e-05	1.55712e-05	0.000646646	5.77361e-06	0	0	3.52689e-05	0.00126759	6.30224e-06	6.80363e-06	1.74542e-05	0.000116856	7.73145e-05	0	0	0	0	0	0	9.98684e-05	0
ODZ_5_MAG_2	4.44375e-05	0.00014019	0.145236	0.00401951	0.00183778	1.37307e-05	1.91631e-06	2.17245e-06	3.23359e-06	0.000176516	6.80884e-05	0.000221611	6.32291e-06	5.36362e-07	2.35136e-06	7.57192e-07	5.68292e-05	5.31514e-05	1.90397e-05	1.53798e-05	1.01329e-05	1.54199e-05	1.8866e-05	5.6592e-05	0.0011474	2.15336e-06	0.000504559	0.000563752	6.81906e-06	4.26219e-06	0.00400018	0.000203798	0	0.000200459	0.000163114	0.00234273	0.000889795	0.000222724	0.000669716	0.00102404	0.00061863	0	0	0	0	0	0.000668705	0.00199514	0
ODZ_5_MAG_3	0.000883875	0.00210109	0.0544674	0.00671213	0.0101853	0.00116539	0.000969597	0.00138126	0.00101187	0.00183857	0.00377529	0.00215435	0.00127879	0.00177076	0.00151038	0.00179814	0.00246952	0.00191972	0.00199032	0.00156423	0.00191857	0.00180454	0.000298107	0.000450407	0.00458463	0.00330958	0.000568681	0.00125759	0.00255774	0.00141632	0.00870667	0.00305985	0.00184267	0.00149127	0.00193856	0.0159951	0.00346093	0.00271076	0.00420985	0.00307536	0.00157778	0.014157	0.00169143	0.00175977	0.00900818	0.0013738	0.00194564	0.00203388	0.000600669
ODZ_5_MAG_4	9.94219e-05	0.000388336	0.0702738	0.00370228	0.00339882	0.000176701	0.000109903	0.000106621	0.00010237	0.000207586	0.000703767	0.000553503	0.000170336	0.000150638	0.000134248	0.00014451	0.00046932	0.000369101	0.000369532	0.000292578	0.00016599	0.000219478	4.1942e-05	5.92259e-05	0.00138779	0.000555337	7.89642e-05	0.000330772	0.000158471	0.000109748	0.022446	0.000375384	0.000184677	0.000180042	0.000578113	0.0133809	0.000361541	7.06922e-06	0	0.000516963	0.000338005	0.000419717	0.000181176	0	0.000442216	0	8.80319e-05	0.000652712	0
ODZ_5_MAG_5	0.00187955	0.000481952	0.0894927	0.00226669	0.0020353	0.000797413	0.00211268	0.0018929	0.000503832	0.00100119	0.00249558	0.000994563	0.000891631	0.000322322	0.000432159	0.00100433	6.0222e-05	0.000138514	3.43982e-05	4.46609e-05	2.92178e-05	5.70083e-05	4.07823e-05	0.000222049	0.000558601	2.31937e-05	6.30503e-05	0.000216863	7.68642e-06	2.69066e-05	0.00235413	1.29529e-05	3.3129e-05	1.31144e-05	7.20516e-05	0.000479021	0	2.43088e-05	1.88466e-05	7.70734e-05	0.000105295	0	0	0	0	0	0	0	0
ODZ_5_MAG_6	0.000747997	0.0059823	0.247153	0.0535444	0.00662981	0.00155961	0.000780396	0.00113649	0.000840768	0.00270557	0.00308022	0.00367482	0.00125148	0.00208858	0.00185452	0.00183119	0.00366455	0.00319836	0.00264553	0.00196636	0.00371979	0.00302005	0.000149617	0.00021829	0.0106191	0.00621392	0.000333074	0.00327464	0.00463736	0.00271837	0.0178332	0.00329359	0.00164233	0.00109275	0.0016872	0.029572	0.00576918	0.000986564	0.00173864	0.00857467	0.0034136	0.00161109	0.000434831	0.000394519	0.000714421	0.000585102	0.00112447	0.00327645	0
ODZ_5_MAG_7	3.3148e-05	4.86247e-05	0.0685789	0.000987856	0.00154404	2.47609e-05	3.34239e-05	1.72915e-05	1.54303e-05	9.59699e-05	7.44564e-05	9.30795e-05	3.31099e-05	8.79289e-06	1.34343e-05	1.30581e-05	5.50526e-05	3.47329e-05	1.50184e-05	1.23021e-05	5.78575e-06	1.33909e-05	1.81989e-05	1.05852e-05	0.000158921	8.6909e-06	1.34425e-05	3.14394e-05	0	4.50319e-06	0.013558	6.65051e-05	8.9478e-05	0.00038506	0.000385217	0.0034135	0.000214693	0.000342971	0.000244799	5.91131e-05	0.000189571	0	0	0	0	0	9.54811e-05	0.000250194	0
ODZ_5_MAG_8	0.000264101	0.000167263	0.0621903	0.00592884	0.0629304	8.31841e-06	8.74272e-06	1.9085e-06	3.63923e-05	0.000151424	0.000101128	4.44678e-05	0.000201393	1.52342e-05	2.05487e-06	2.79978e-06	2.18275e-05	3.48271e-06	1.56941e-06	0	1.08287e-06	1.02141e-05	2.64391e-06	6.01812e-06	0.00158131	0	4.65475e-05	4.67193e-05	5.59199e-06	0	0.0359692	0.000122184	0	0	0.000250781	0.0243697	0.000239426	7.74933e-05	0.000288935	8.53051e-05	0.000273893	0	0	0	0	0	0.000656694	0.00180767	0
ODZ_5_MAG_9	0.000152918	9.53482e-05	0.0376878	0.00431257	0.00456743	8.98492e-05	0.000125009	0.000151261	0.000107937	0.000117515	0.000140964	8.66593e-05	0.000257871	9.63009e-05	5.2354e-05	5.87199e-05	6.82854e-05	0.000447045	0.00013558	5.50787e-05	0.000224863	0.000373925	0.000139892	0.000427167	0.00770634	0.000827939	0.000759135	0.000708926	9.9068e-05	0.000196237	0.0808023	6.50171e-05	0.00024063	0	0.000677918	0.0233156	0.000154445	0.000563909	0.000200487	5.57086e-05	0.000176614	0.00294193	0	0	0.000834315	0	0.00661009	0.00362716	0
ODZ_7_MAG_13	0.00155985	0.00395714	2.95039e-06	0.000134897	1.14659e-05	0.00151112	0.000998122	0.000747325	0.00110469	0.00130596	0.0015505	0.00496844	0.00179789	0.00106976	0.0412428	0.0013006	0.00616364	0.0017077	0.00114168	0.000957469	0.000534848	0.000999209	0.000445609	0.000533568	8.28639e-05	0.000566128	0.00107893	0.000136275	0.000370258	0.000601353	0.000196039	0.00338184	0.00360419	0.00233563	0.00147056	0	0.0306925	0.00233195	0.0012786	0.00210783	0.536641	0.000691703	0.00394964	0.000170955	0.000978892	0.0193268	0.00021076	0.000112916	0.000566367
ODZ_7_MAG_2	0.00200675	0.00842622	0.00133638	5.6964e-06	0.000137846	4.83071e-05	2.5307e-05	2.65532e-05	0.000121061	7.01312e-05	0.000333019	2.03312e-05	0.000935472	0.000758765	0.449788	0.10383	0.000191071	0.000603058	4.36248e-05	8.25489e-06	6.4782e-05	6.8272e-05	4.54915e-05	0.000126074	6.15468e-06	5.80758e-05	0.000167098	1.24973e-05	2.49012e-05	2.41926e-05	1.99187e-05	4.35042e-05	3.19822e-05	0.000165187	8.23989e-05	0	0.000197438	8.03723e-05	0.00029695	0.000171047	0.00284056	0	0	0	0	0	4.98121e-05	0	0
ODZ_7_MAG_20	4.20302e-05	1.1982e-06	4.80688e-06	2.49567e-06	5.72802e-06	3.98485e-05	5.65072e-06	4.12832e-05	0.000174755	9.42714e-05	6.43563e-06	6.24768e-07	0.000114788	9.48696e-05	0.0658577	0.0224881	3.67345e-05	1.69735e-05	0.000151703	9.85753e-05	0.000276277	0.000472861	5.53535e-05	8.26308e-06	4.95658e-06	0.000585515	0.000112313	4.30964e-07	5.28465e-05	0.000321504	0	2.67678e-05	2.34466e-05	0	1.08346e-05	0	0	3.61725e-05	1.34793e-05	5.3639e-07	1.00591e-05	0	0	9.2502e-05	0	0	0	0	0
ODZ_7_MAG_21	0.0274601	0.000822044	0.000223616	0.000159138	0.000159331	0.00173207	0.000734284	0.000518369	0.000485553	0.0210464	0.101712	0.0042605	0.0435794	0.0308336	0.054635	0.0432378	0.0698468	0.0132844	0.136966	0.101714	0.107583	0.198626	0.089541	0.252428	0.00044073	0.174984	0.15321	0.000376868	0.0646149	0.117698	1.92871e-05	0.000361073	0.000805613	0.00189677	0.000480593	0	0.00054982	0.00131105	0.00029784	8.96639e-05	0.000115792	8.99949e-05	0.000734985	0.0720254	0.000149327	0.000705706	0	0	0.00111787
ODZ_7_MAG_30	0.00132425	0.0118639	6.64372e-05	0.000156023	8.98543e-05	0.00108587	0.00109236	0.000735901	0.00106619	0.00411183	0.203574	0.0683005	0.0171236	0.00292338	0.0122511	0.00318748	0.0982573	0.127547	0.139566	0.131073	0.0148243	0.073746	0.0134073	0.0266032	0.000461411	0.400722	0.0106533	0.00141891	0.00477318	0.00607757	0.000214401	0.254999	0.103246	0.0529891	0.00414349	9.36968e-05	0.106779	0.00744419	0.00490158	0.0165526	0.00136354	0.00075227	0.0443416	0.00434694	0.00333735	0.000713967	0.00109062	0.000490464	0.00359969
ODZ_7_MAG_32	0.0137349	0.000310101	5.44093e-06	1.55473e-05	3.96022e-06	0.00314559	0.00297909	0.00524453	0.00932135	0.0166359	0.00896138	0.00185076	0.0237244	0.0154355	0.0292281	0.0169511	0.00621655	0.000814038	0.00641031	0.00537914	0.00487448	0.00764019	0.00385461	0.00357873	3.21382e-05	0.0021289	0.0145868	1.17687e-05	0.00312052	0.0059549	3.15909e-05	0.0175012	0.0243411	0.0412898	0.0172209	0	0.0298633	0.0331102	0.0192876	0.00289208	0.00923047	0.000783906	0.0106792	0.00120653	0.00231551	0.0150842	0.000129329	0	0.0100788
ODZ_7_MAG_33	0.00679689	4.89485e-05	4.13748e-06	0	0	8.72195e-06	0.000145996	0.000420655	0.000175109	0.0527116	6.79871e-05	5.36198e-05	0.0264768	0.0492705	0.0381604	0.0609151	0.000855085	1.15513e-05	0.00547148	0.00444823	0.0120199	0.0113261	0.000177941	9.08804e-05	0	0.00106854	0.00114651	9.66958e-06	0.00388964	0.0216228	3.29307e-05	0.00247427	0.00693031	0.0114104	0.0109425	0	0.00261014	0.0415871	0.0190177	3.71798e-05	0.00195934	0	0.000367612	0.000811425	0	0	0	0	0
ODZ_7_MAG_38	0.0116157	8.32527e-05	0.000316027	6.70712e-05	0.00131643	0.00148331	0.00101765	0.00112653	0.00303374	0.00186402	0.00204049	3.41562e-05	0.000351199	0.000253736	0.0441891	0.0214508	0.00279097	0.0238385	0.000557949	0.00132115	0.0090676	0.0176039	0.00725862	0.0206059	0.0315064	0.015075	0.0307973	0.00533906	0.00642159	0.00290667	0.000371365	0.000212039	0.000222505	0.000204875	0.00198727	0.00278984	0.00249475	0.000801607	0.00223015	0.00752977	0.00432998	0	0	0	0	0.000142831	0	0.000306452	0.000155861
ODZ_7_MAG_39	0.0186135	2.92661e-05	5.75914e-06	1.80938e-06	2.86347e-06	0.000805022	0.021386	0.043686	0.0554634	0.0387458	0.000125939	9.6158e-06	0.0195014	0.0234932	0.0314498	0.0354686	0.000431841	0.000108529	0.00772821	0.00219402	0.0248077	0.036265	0.00114071	9.93697e-05	3.26714e-06	0.0107312	0.00384511	8.87646e-06	0.0625406	0.0373151	0	0.00231096	0.0116437	0.0385218	0.134396	0	0.00161403	0.103319	0.150379	7.00013e-05	0.00144456	0	0.000545349	0.0401743	0	0.000481715	0	0	0.00546799
ODZ_7_MAG_41	0.0882134	0.000599878	1.22131e-05	3.89497e-06	1.08574e-05	0.00315377	0.0281425	0.0390011	0.0459432	0.130585	0.00824069	0.00121756	0.168204	0.131248	0.100639	0.133341	0.0252201	0.00391018	0.105271	0.0360836	0.116756	0.253732	0.00750531	0.002456	8.42889e-05	0.104992	0.011107	0.000107448	0.139114	0.165988	4.42638e-05	0.0717805	0.12881	0.177817	0.143812	0	0.0734432	0.25689	0.15698	0.000411129	0.0124732	0	0.0677227	0.118352	0.000912078	0.0184622	0	0	0.0651698
ODZ_7_MAG_43	0.0538186	0.000707435	0.000166485	0.000148239	0.000332075	0.00770178	0.0400216	0.130481	0.130865	0.839266	0.0207429	0.00119203	0.303721	0.921749	0.356785	0.666281	0.0573359	0.00536064	0.372399	0.146363	0.402274	0.610565	0.0263363	0.0102109	0.000354971	0.518972	0.0528338	0.000385458	2.30966	0.698905	0.00115075	0.566783	0.999867	1.38412	2.99882	0.00163853	0.317794	1.56942	5.21429	0.0040914	0.0467167	0.00139608	0.500385	1.84001	0.0186931	0.191316	0.000640379	0.000286559	1.75892
ODZ_7_MAG_44	0.0111776	0.000545146	5.17738e-05	6.21153e-05	4.26793e-05	3.69351e-05	3.12614e-05	4.26987e-05	0.000298938	0.000490319	0.00445393	0.000475457	0.00199275	0.000232541	0.0426946	0.00225883	0.00185398	0.000936492	0.000670709	0.000757459	0.000193944	0.000446417	0.000777831	0.00301644	8.65105e-05	0.00104643	0.00103639	6.12972e-05	0.00013557	0.000218771	0	0.00114111	0.000431234	0	4.1322e-05	0	0.000791028	2.97213e-05	3.3754e-05	1.2675e-05	0.00452905	7.02513e-05	2.67211e-05	0.000737802	0	0.00990515	0	0	9.7103e-05
ODZ_7_MAG_48	0.00250582	0.000102653	3.25317e-05	3.08698e-05	8.5124e-06	0.000430164	0.00151928	0.0022113	0.00223834	0.0372438	0.00084877	0.000101512	0.0429205	0.00811728	0.0309866	0.0360923	0.000788795	0.000512464	0.0120185	0.00184893	0.0182023	0.0369036	0.044066	0.00174767	4.22822e-05	0.0017034	0.0682848	0.000122333	0.00852272	0.0289157	0	0.000667611	0.00197317	0.00235847	0.00485728	1.42138e-05	0.000732535	0.0069164	0.00465453	9.44359e-05	0.000345411	0.000349308	0.00116237	0.00280805	0.000160516	0.000727274	2.92289e-05	5.00278e-05	0.0132083
ODZ_7_MAG_49	0.00855443	5.99855e-06	0	0	0	0.000118721	0.000349224	0.000493583	0.000612332	0.0297686	0.000294627	2.36424e-05	0.0311067	0.0367925	0.0233203	0.0249457	0.00115666	9.63176e-05	0.0213272	0.00338564	0.0333967	0.0609532	0.000631365	0.000181017	0	0.0302579	0.00162535	1.90486e-05	0.0705428	0.0538386	0	0.00495714	0.0243942	0.0401684	0.0535946	0	0.00329661	0.0177532	0.0443829	5.37314e-05	0.000556798	0	0.00149375	0.00688512	0.000191736	0.000371016	0	0	0.000399542
ODZ_7_MAG_5	0.00869491	4.22448e-05	3.75399e-06	0	0	4.53897e-06	7.76527e-05	0.000588368	0.000165782	0.0207647	0.000269845	3.82328e-05	0.0348326	0.0287991	0.0403648	0.0422592	0.00085371	1.19714e-05	0.00724442	0.00426954	0.01265	0.0108989	0.00355278	0.000285014	0	0.00132142	0.0110831	7.56018e-06	0.00264588	0.01949	0	0.00121761	0.00461057	0.00961882	0.00142164	0	0.001641	0.0175228	0.00529582	5.12664e-05	0.00189833	0	0	0	0	0	0	0	0
ODZ_7_MAG_50	0.0134798	0.00196262	0.000212093	0.000165931	9.41053e-05	0.0027677	0.0216887	0.0262044	0.0163389	0.0277013	0.0027808	0.00139563	0.0319843	0.0240235	0.0320331	0.0214769	0.00500123	0.00256882	0.0302084	0.021568	0.0247824	0.0235017	0.0213757	0.00576177	0.000306594	0.0172699	0.0311187	0.000324855	0.0143464	0.0254641	0	0.0127723	0.0297506	0.0374215	0.0241093	0	0.0141618	0.0502258	0.0287455	0.000763618	0.0050131	0	0.0287843	0.0385086	0	0.000728969	0	0	0.0224361
ODZ_7_MAG_53	0.00797829	0.00124993	0.000840119	0.000728268	0.00180096	0.0319765	0.0220269	0.0282463	0.0345925	0.0129282	0.00316369	0.00118972	0.0183367	0.00805597	0.0298726	0.021215	0.00450209	0.00075497	0.0153087	0.0197452	0.00888985	0.0147806	0.0212891	0.0066092	0.000128004	0.00910013	0.034611	0.000482562	0.00422755	0.0100791	9.45878e-05	0.00231162	0.00960477	0.00935365	0.00399251	0.000150492	0.00210307	0.0113718	0.00326018	9.55174e-05	0.00377169	0	0.00532072	0.0155605	0.000168193	0.00288226	0	0	0.00284108
ODZ_7_MAG_59	0.0259571	0.000366587	0.000316355	0.000225112	0.000142818	0.00717879	0.00921594	0.0108792	0.0216097	0.0271899	0.00388292	0.000989204	0.0314019	0.021316	0.0416355	0.0305574	0.0125618	0.00238218	0.0304417	0.0234977	0.0368204	0.0668632	0.0697256	0.056638	0.000276807	0.0666424	0.109217	0.000314534	0.0309566	0.0364338	5.96087e-05	0.00368832	0.0101408	0.0139645	0.0148712	4.08061e-05	0.00359188	0.0252894	0.0195363	0.000275582	0.00163426	0.000701691	0.030347	0.0286572	0.00139053	0.00936811	0.000139803	0.000374788	0.0369901
ODZ_7_MAG_63	0.000151227	0.000378937	0.000518269	0.000353722	0.000509105	0.000153325	0.000133669	0.00016596	0.000229185	9.45426e-05	0.000332109	0.000198291	0.000172104	0.000113317	0.0866854	0.0819157	8.32765e-05	0.000345957	0.000111483	0.000108203	0.000126698	0.000162027	0.000343755	0.000805682	0.000558539	3.53734e-05	0.000360838	0.000278842	0.000175393	0.000134389	0.000116003	8.29871e-06	0	6.63335e-05	0.000410227	0	0.000167505	6.26987e-05	0.000146874	5.65221e-05	3.04547e-05	0	0	0	0	0	0	0	0
ODZ_7_MAG_65	0.000163343	6.31236e-05	0.00015183	0.000129491	0.000227196	5.69163e-05	8.70192e-05	8.56904e-05	0.000355063	0.000146177	8.04547e-05	5.83065e-05	0.00022519	0.000198215	0.180395	0.119088	6.96447e-05	9.03696e-05	0.00013051	5.46788e-05	0.000105905	9.29503e-05	1.52419e-05	2.26902e-05	0.000122468	9.14493e-05	4.04705e-05	2.71163e-05	8.05209e-05	0.000107272	2.89605e-05	0.000235504	0.000287368	0.000112175	0.000148612	0	0.000109678	0.000183084	0.000192338	9.88969e-05	0.000138698	0.00011549	8.09448e-05	0	0	0.000106378	0	0	0
ODZ_7_MAG_66	0.00131627	0.000467139	4.61621e-05	3.26602e-05	1.08004e-05	0.00815163	0.00354249	0.00265852	0.00183444	0.00220444	0.00057393	0.00015797	0.00215466	0.00189612	0.0255372	0.00254416	0.00090199	0.000328911	0.00136085	0.000900895	0.00208141	0.00172419	0.000684675	0.000960337	0.000557597	0.0016133	0.00157255	0.000136263	0.00298599	0.0021218	7.50582e-06	0.000745181	0.0011179	0.00100531	0.00166614	3.04377e-05	0.000954541	0.0012326	0.00172634	0.000147435	0.0217984	0	0.00136634	0.00216526	0.000122763	0.00221914	0	3.44184e-06	0.000299673
ODZ_7_MAG_82	0.0142713	0.000412662	9.64693e-05	0.000105718	9.25177e-05	0.00707692	0.0247574	0.0215315	0.0186392	0.0222	0.0701839	0.00778757	0.0340528	0.02381	0.0409584	0.0187947	0.0237523	0.00443866	0.0606555	0.0282262	0.0129843	0.0286535	0.0548468	0.0654255	0.000260806	0.00560149	0.0121832	0.000323527	0.0106297	0.0157802	3.35017e-05	0.00945377	0.0839117	0.0751865	0.0201214	0.000167452	0.0321351	0.066866	0.0245643	0.00539096	0.0152935	0.000339369	0.0209402	0.0151291	0.00275744	0.0108985	0	0.000611279	0.0447674
ODZ_7_MAG_84	0.00795869	0.000142991	1.46027e-05	5.70519e-06	0	0.000346239	0.0026592	0.00586519	0.00444328	0.0400704	0.000459366	0.000147205	0.0586287	0.0659513	0.0534852	0.0725483	0.00177962	0.000126335	0.0166067	0.0106516	0.0318721	0.0260986	0.0121098	0.000786055	0.000166801	0.0124997	0.0246919	6.04142e-05	0.0306883	0.0402059	0	0.00615262	0.0192243	0.0293183	0.0379592	0	0.00616251	0.10976	0.0764703	0.000144414	0.00366784	0	0.00463823	0.0105582	0	0.00182709	0	0.000151454	0.00414259
ODZ_7_MAG_85	0.0356465	0.00528823	0.000139289	0.000506808	0.000860471	0.0193685	0.0249201	0.027604	0.0280464	0.053464	0.0163376	0.015956	0.0408872	0.0561574	0.0519766	0.0497795	0.0456165	0.016316	0.0455683	0.0429516	0.0497096	0.0302985	0.0118598	0.00634065	0.00112736	0.0470977	0.0206654	0.00139519	0.0538595	0.0476718	0.000251325	0.0315987	0.0334296	0.0258753	0.0235672	0.00022242	0.0258512	0.0179228	0.0197307	0.0387107	0.0721016	0.00593393	0.0474115	0.0429322	0.0105386	0.0581654	0.00101746	0.00117739	0.0338915
ODZ_7_MAG_87	0.0960576	3.15836e-05	8.42265e-06	8.40488e-06	5.96643e-06	0.000670295	0.00235868	0.00248169	0.00488358	0.153816	0.00024319	4.36875e-05	0.127671	0.0877954	0.0853415	0.13728	0.000851777	0.000172308	0.0103546	0.00267901	0.0596447	0.0704983	0.00383711	0.00198511	1.72454e-05	0.0114643	0.00879125	2.80028e-05	0.061375	0.104512	2.0417e-05	0.00160963	0.0211042	0.0470723	0.131456	0.000178737	0.00149419	0.0737594	0.122939	8.37705e-05	0.00114094	0	0.000748558	0.0134297	0	0.000842971	0	0	0.00254957
ODZ_7_MAG_89	0.00319719	6.54736e-05	7.74882e-06	0	0	5.18409e-05	0.000223783	0.000291501	0.000333942	0.0687606	0.000383023	0.000109435	0.0424865	0.0470876	0.0523598	0.0569587	0.00372681	8.32574e-05	0.0160276	0.0157389	0.023475	0.0238177	0.000308459	0.000173023	0	0.00523777	0.00183997	1.29613e-05	0.00460711	0.0349691	0	0.00504979	0.00753657	0.0156876	0.0057042	0	0.00447683	0.0280144	0.0143983	4.9373e-05	0.00188418	0	0	0.000506555	0	0.000325876	0	0	0
ODZ_8_MAG_17	0.248114	0.00303306	0.000118987	0.00013644	9.94128e-05	0.00680976	0.0107612	0.0105114	0.0187144	0.381429	0.160854	0.0123272	0.439218	0.153924	0.372101	0.400065	0.179305	0.0229492	0.371091	0.182878	0.380977	0.825844	0.201395	0.116736	0.000651404	0.245741	0.220493	0.000580305	0.347729	0.49017	0.000108783	0.0523042	0.135489	0.107596	0.102381	8.96681e-05	0.07902	0.142002	0.0640812	0.00146137	0.0130271	0.000355825	0.205319	0.182719	0.00423174	0.0603102	0.000178204	4.40098e-05	0.0549253
ODZ_8_MAG_18	0.0661649	0.000577868	6.75891e-05	2.25641e-05	3.05355e-05	0.00233651	0.0164178	0.0573815	0.0539051	0.268047	0.00235716	0.00139977	0.380037	0.287343	0.357052	0.339269	0.0242816	0.00456249	0.248838	0.118352	0.395878	0.470966	0.102032	0.0221279	0.000137696	0.951059	0.424218	0.00041562	0.132318	0.406672	0.000142112	0.0819814	0.211784	0.282088	0.161041	0	0.069737	0.494201	0.255998	0.00142655	0.0229833	0.000718094	0.0483597	0.181233	0.00823072	0.00693187	0	0.000788583	0.0515708
ODZ_8_MAG_28	0.000760726	5.30771e-05	5.42551e-05	3.6525e-05	5.4921e-05	0.00035589	0.00428722	0.00646411	0.0159955	0.0173586	0.000489724	9.40451e-05	0.0115195	0.0254557	0.0193084	0.0557437	0.000541072	0.000405079	0.000874424	0.000507052	0.00678547	0.0060408	0.00259424	0.000520819	0.000169654	0.00237684	0.00841913	0.000122975	0.0246232	0.0113805	5.90195e-06	0.000564868	0.000281267	0.000473236	0.000274803	0	0.00099551	0.000336415	0.000163802	8.56634e-05	0.000285338	0	0.000381654	0.000274492	0	0.000152929	0	0	8.16303e-05
ODZ_8_MAG_30	0.0199416	0.000237201	3.29686e-06	8.75527e-06	6.70558e-06	0.00250687	0.00327463	0.00303611	0.00442684	0.0322422	0.00317096	0.000341509	0.032953	0.0239756	0.0281844	0.03671	0.00586507	0.000724981	0.0232184	0.0109941	0.01762	0.0321481	0.00132684	0.000882929	4.26795e-05	0.00813658	0.00304638	5.33839e-05	0.0193716	0.0242735	2.99327e-05	0.02191	0.0480143	0.0686819	0.0612039	0	0.0147793	0.0728891	0.0483853	0.000272382	0.00288393	0.000317078	0.0167258	0.0246997	0.000596308	0.00404699	0	0	0.0300493
ODZ_8_MAG_31	0.0693315	0.000591096	7.09047e-05	7.04671e-05	6.25419e-05	0.00679914	0.00579115	0.00556351	0.00400638	0.132117	0.0166825	0.000457417	0.173558	0.190259	0.107947	0.133981	0.0258011	0.00628645	0.168703	0.049747	0.133424	0.271983	0.445054	0.153949	0.000418907	0.0586135	0.384156	0.00224699	0.26948	0.217224	7.05246e-06	0.00431741	0.0238407	0.0279474	0.0268268	0	0.00460175	0.0560899	0.0709878	0.000520514	0.000446332	0.000273024	0.0274114	0.0180617	0.000156269	0.00383886	0	7.52572e-05	0.0391672
ODZ_8_MAG_36	0.0884505	0.000618911	8.35616e-06	4.77154e-06	0	0.00322342	0.0290991	0.0396151	0.0469538	0.126956	0.00797467	0.00112973	0.161148	0.127144	0.0927634	0.133423	0.0230904	0.00368098	0.10201	0.0332184	0.111603	0.239529	0.00699593	0.00271266	4.13927e-05	0.0977423	0.0107534	0.000103119	0.132339	0.159474	0	0.0699729	0.130628	0.171888	0.138944	0	0.072485	0.252799	0.150574	0.000417736	0.0119523	0.000694159	0.0686179	0.119852	0.00252941	0.0131744	0.000336987	0	0.0677574
ODZ_8_MAG_37	0.0339174	4.29945e-05	4.03541e-06	2.3062e-06	1.42603e-06	0.000246032	0.00252588	0.00303476	0.00348044	0.140826	0.000595674	3.04101e-05	0.14004	0.0718489	0.0988887	0.108776	0.00448298	0.000215186	0.0674414	0.0187448	0.0608656	0.126208	0.0355944	0.00709759	6.94862e-06	0.0212049	0.0447212	7.01994e-05	0.0585385	0.0802263	3.42948e-05	0.0108599	0.112589	0.160179	0.106157	0.000218635	0.0080581	0.124424	0.104614	0.000106197	0.00227521	0	0.00222035	0.0337045	0	0.00156864	0	4.67438e-05	0.0139268
ODZ_8_MAG_41	0.133703	0.000227241	7.74578e-05	8.15455e-05	0	0.0035654	0.0163728	0.0168541	0.017504	0.277616	0.00230312	0.000288495	0.262476	0.135972	0.167025	0.237738	0.0116233	0.000465874	0.134913	0.0323511	0.128374	0.276154	0.21576	0.0290364	5.81537e-05	0.0739121	0.408867	0.000180746	0.198779	0.198308	0.000122819	0.0166402	0.175608	0.19974	0.20026	0	0.0139625	0.237599	0.196517	0.000809783	0.0067019	0	0.00514959	0.01165	0	0.0270612	0	0.000400816	0.0258236
ODZ_8_MAG_42	0.106986	0.00364431	1.21121e-05	4.42395e-05	1.27873e-05	0.00636254	0.0105794	0.0118336	0.0213053	0.21758	0.029192	0.00810614	0.199586	0.125092	0.957021	0.307624	0.0449189	0.00543992	0.0864347	0.0757317	0.0427472	0.0536709	0.00547931	0.00626031	0.000178321	0.0252118	0.00896011	0.00017027	0.0396346	0.0522775	1.18953e-05	0.186824	0.165064	0.105924	0.13294	0.000244905	0.183135	0.183102	0.119206	0.0156485	0.0886448	0.00436876	1.09489	0.603723	0.0662508	0.282546	0.00326475	0.0053033	0.192525
ODZ_8_MAG_43	0.191538	0.00433831	0.000237338	0.00045576	0.000123029	0.0283159	0.0876067	0.182379	0.305495	0.252931	0.0178591	0.00961448	0.314497	0.166176	0.197604	0.201098	0.075447	0.00365128	0.291738	0.202155	0.11098	0.210284	0.35896	0.156914	0.000516098	0.127671	0.831412	0.000482196	0.0657569	0.135798	0.000400625	0.18446	0.615744	0.531054	0.30657	0.00129666	0.200181	0.486837	0.344298	0.020717	0.112732	0.00371323	0.127321	0.121199	0.00630089	0.127565	0.00179592	0.00218008	0.174407
ODZ_8_MAG_47	0.0571305	0.000680863	2.87006e-06	4.02908e-05	1.60665e-05	0.00529941	0.00869749	0.0118746	0.0427102	0.0920799	0.00218933	0.00165628	0.0470596	0.0799976	0.0656253	0.0857698	0.00602205	0.00124374	0.0192668	0.0123976	0.0279103	0.0302311	0.00481171	0.00308233	7.82416e-05	0.0103367	0.00937707	6.89514e-05	0.0285641	0.0356143	0	0.0148062	0.0374287	0.0486584	0.138691	0	0.0140778	0.0951307	0.147112	0.00303398	0.0147346	0.000721941	0.0122638	0.0394078	0.000886976	0.0601347	0.000761581	0.000985271	0.021163
ODZ_8_MAG_49	0.00450261	4.52061e-05	1.60793e-05	0	2.20974e-05	0.000617228	0.000649467	0.000907987	0.000729915	0.0198482	0.000243344	6.86375e-05	0.0365715	0.0354021	0.0283531	0.0451679	0.000475953	6.66589e-05	0.00673555	0.00308819	0.01269	0.0145411	0.00603252	0.00135435	7.01122e-05	0.0134483	0.0159042	3.24291e-05	0.0134455	0.0179263	4.40327e-05	0.00345212	0.00910941	0.0125541	0.0125948	0	0.00410613	0.0463786	0.0450322	0.000100809	0.000743362	0	0.00907682	0.0449117	0.00147074	0.000960901	0.000327594	0	0.0212381
ODZ_8_MAG_5	0.0182061	3.91512e-05	3.70327e-05	3.53317e-05	8.84081e-05	0.00017752	0.00583685	0.0696451	0.00609933	0.125604	7.25249e-05	2.23258e-05	0.0507358	0.0987972	0.0702596	0.318525	0.000201454	5.07051e-05	0.00195064	0.000590812	0.0421586	0.0278766	0.000168492	0.000110786	6.38998e-05	0.00352759	0.00108914	3.17301e-05	0.169857	0.0858877	6.00968e-05	0.000232498	0.00111313	0.00636064	0.192039	0	0.00062604	0.0304168	0.182919	3.11606e-05	0.00102778	0	0	0.0280372	0	0.000705877	0	0	0.00138227
ODZ_8_MAG_7	0.0720279	0.000560925	0.000236538	0.000113897	0.000101033	0.000159142	0.000116353	0.000147061	0.00031562	0.135164	0.00173769	0.000100658	0.222418	0.145446	0.137865	0.213446	0.00483562	0.00276071	0.0618096	0.0254179	0.252517	0.444347	0.86422	0.0825657	0.000553252	0.0880822	1.12242	0.00139486	0.196574	0.240713	4.67783e-05	0.000226189	0.00121276	0.00159715	0.00400889	0.000268089	9.0559e-05	0.006032	0.00726428	5.52635e-05	7.24959e-05	0	0	0.0604823	0	0.000810439	0	0	0.000809434
ODZ_9_MAG_1	0.166893	0.00850453	0.000795244	0.00105725	0.00106646	0.481791	1.9776	1.76683	1.78397	0.218266	0.0288545	0.0192117	0.269419	0.224153	0.14394	0.175582	0.0487234	0.0104895	0.135072	0.0764958	0.10249	0.114944	0.00801374	0.00870456	0.000706863	0.0875951	0.0135854	0.000760753	0.0743566	0.112307	0.00221789	0.145057	0.276353	0.294623	0.276924	0.00060953	0.153065	0.296879	0.274301	0.0408558	0.0800022	0.0118981	0.0904845	0.0744244	0.0136136	0.0626854	0.00557391	0.00931022	0.0883312
ODZ_9_MAG_10	0.0355747	0.0061128	5.46855e-06	3.15831e-06	0	0.525978	0.238003	0.138216	0.100555	0.0381383	0.00694752	0.00123448	0.0446042	0.017893	0.028925	0.0268216	0.00742702	0.00230998	0.0212461	0.00940958	0.0138787	0.0260753	0.00483403	0.00128932	1.96714e-05	0.00418806	0.00821366	3.74448e-05	0.0138969	0.0180396	0.000132332	0.0149976	0.0262055	0.0352089	0.0347331	0.000104789	0.0102773	0.0397953	0.0208077	5.50765e-05	0.0370924	0.00117985	0.00313485	0.00267544	0.000816257	0.0489398	0	5.77216e-05	0.0060956
ODZ_9_MAG_11	0.000225062	9.4024e-05	1.91322e-06	2.41711e-05	2.35603e-05	0.245252	0.0300866	0.0196649	0.00110251	0.000179085	0.000143834	0.000156425	0.000230639	0.000197184	0.00021776	0.000180509	0.000226726	0.000144887	0.000341989	9.17584e-05	0.00016232	0.000330349	0.000489434	0.000247537	2.52487e-05	0.000138075	0.00056713	6.29747e-05	0.000243085	0.000211442	3.11084e-06	0.000127801	1.83623e-05	0	0.00015387	0	0.000257223	5.15451e-05	3.59929e-05	0.000239521	0.000612434	0	0	0	0	0.000567076	0	0	0
ODZ_9_MAG_13	0.00400829	0.000674463	8.85837e-06	4.92882e-05	1.6331e-05	0.067246	0.0309659	0.0190526	0.00997645	0.0019449	0.00101705	0.000429479	0.00199212	0.00251197	0.00220364	0.00174002	0.00110757	0.00106788	0.00441845	0.00145123	0.0026484	0.0054535	0.000424076	0.000247196	0.000148949	0.0051993	0.00063401	0.000129724	0.00395311	0.00361329	0.000184853	0.00513481	0.00911687	0.0114371	0.00803145	0.000453893	0.00455897	0.00966789	0.00801394	0.000245615	0.00317619	0.000417782	0.00815147	0.0044214	0.000672261	0.00191948	0	4.54116e-05	0.00305005
ODZ_9_MAG_14	0.0212927	0.00336533	5.18473e-06	3.64581e-05	2.88975e-05	0.0730773	0.0841002	0.0541948	0.0254586	0.0367164	0.0236156	0.00413002	0.0549527	0.0409549	0.0296559	0.031556	0.0176719	0.000870936	0.0532856	0.0418802	0.0318587	0.0271173	0.005102	0.00449388	5.54377e-05	0.0501573	0.00778439	8.08893e-05	0.00854857	0.0304774	3.83851e-05	0.0674842	0.0856026	0.0655914	0.0325144	0	0.0464799	0.0514069	0.0250242	0.0205301	0.0385012	0.00327722	0.112831	0.0586539	0.0152224	0.0366223	0.000628714	0.000608888	0.099373
ODZ_9_MAG_16	1.47668e-05	7.32123e-06	9.093e-06	7.67841e-06	1.61953e-05	0.0987028	0.00199013	0.000109243	7.90533e-05	1.4397e-05	3.88513e-05	2.11731e-05	1.23531e-05	1.14296e-05	1.40959e-05	9.20665e-06	3.90402e-05	1.5215e-05	2.36339e-05	1.20513e-05	1.34103e-05	1.65602e-05	1.72987e-05	1.84194e-05	2.04661e-05	2.12009e-05	1.09547e-05	5.47616e-06	2.01761e-05	2.08019e-05	0	8.78996e-06	1.58615e-05	0	1.66663e-05	0	3.76738e-06	0	0	1.24916e-05	1.50581e-05	0	0	0	0	0	0	0	0
ODZ_9_MAG_17	0.0010365	0.00023785	1.40559e-05	9.50763e-05	0.000130668	0.522279	0.191872	0.0898592	0.0150263	0.00107209	0.000783079	0.000423365	0.00166223	0.00101552	0.00242795	0.00116176	0.000807731	0.000225006	0.000473462	0.000532274	0.0003424	0.000495146	0.000425117	0.00105951	7.59699e-05	0.000133597	0.00115056	6.58973e-05	0.000185936	0.000468056	1.55668e-05	0.00187046	0.000970227	0.00195263	0.00103921	0	0.00331464	0.00140023	0.00115118	0.00104816	0.00132337	0	0.000280823	0	0.000946082	0.000951005	0	0	0.000101576
ODZ_9_MAG_2	0.01198	0.00348748	0.000103894	0.000177308	9.7575e-05	0.282239	0.0686058	0.0253891	0.0391764	0.0128904	0.0151016	0.00279173	0.0132247	0.00449744	0.0131446	0.0111411	0.0091101	0.00569052	0.0127322	0.00769293	0.00754218	0.0148528	0.00422261	0.00548704	0.000244209	0.00236022	0.00572493	0.000513236	0.00827646	0.0102374	0.000203772	0.00418	0.00514667	0.00513762	0.00302438	0	0.00532101	0.0047215	0.00182424	0.00205377	0.00631585	0.00192131	0.00659948	0.00553237	0.00134487	0.00974499	0	0	0.00107246
ODZ_9_MAG_24	0.000708499	0.000438857	0.000783068	0.00101243	0.000966591	0.0890089	0.00172855	0.00111746	0.000702608	0.000552637	0.00234805	0.000553158	0.00058778	0.000402115	0.00118277	0.000807945	0.00281375	0.00197266	0.00269201	0.00391182	0.000946877	0.00126465	0.00290685	0.00662049	0.00674505	0.000276497	0.00727759	0.00368086	0.000321429	0.00106142	3.10858e-05	0.00142866	0.00194569	0.000960127	0.000497968	0	0.00101149	0.00106086	0.000579847	4.46857e-05	0.000613639	0.000297388	0.000994362	0.00132305	0.000251224	0.00193034	6.33635e-06	0	0.000287877
ODZ_9_MAG_25	0.000270154	0.000213717	4.92517e-05	0.00011138	0.000158119	0.0600993	0.007667	0.00331993	0.00187848	0.000212419	0.000436504	0.0004256	0.000343776	0.000248167	0.000265399	0.000224314	0.000486082	0.00355114	0.000425931	0.000287774	0.000224304	0.000390853	7.97926e-05	5.44369e-05	0.00126225	0.000474957	0.000323857	0.000858113	0.000168502	0.000231979	0.000859235	0.000970182	0.000644403	0.000633774	0.000328755	0	0.000366356	0.000233345	7.48812e-05	0.000940425	0.000479671	0.00390332	0.0113769	0.000275433	0.00081623	0.000465093	0.000236623	0.000109717	0.00157044
ODZ_9_MAG_27	0.000119028	9.88643e-06	2.62071e-06	2.40469e-05	1.7358e-05	0.242008	0.128618	0.0865642	0.030618	0.000328651	6.48149e-05	5.75747e-06	0.000353037	0.000321086	0.000252289	0.000223413	9.06604e-05	2.45428e-05	0.000503814	0.000181837	0.000287185	0.000552424	0.001099	0.000478752	1.68247e-05	0.000158421	0.000980866	1.71643e-05	0.000557654	0.000429355	0	2.98258e-05	0.000130809	0.000102285	1.90871e-05	0	2.48504e-05	0.00012345	1.6193e-05	1.53024e-06	1.93034e-06	0	0	0	0	0	0	0	0
ODZ_9_MAG_28	0.0373349	0.00614934	0.000156241	0.000716814	0.000782211	0.215334	0.171875	0.0811667	0.0483278	0.0513642	0.0367709	0.0143944	0.071517	0.0556437	0.0509186	0.0390049	0.0565414	0.00277395	0.0656341	0.076141	0.0322222	0.0375708	0.015136	0.0234025	0.00116239	0.0323483	0.022013	0.000459873	0.0116432	0.0379704	0.000346604	0.0503585	0.116892	0.103977	0.0363736	0.000381609	0.0533106	0.0554109	0.0277924	0.01598	0.0946396	0.00178865	0.0635086	0.044323	0.00556618	0.0514257	0.000586365	0.000217241	0.0424634
ODZ_9_MAG_3	0.00531295	0.00176001	1.867e-06	1.14861e-06	2.90306e-06	0.123167	0.0653227	0.0651764	0.0520199	0.0119089	0.00748717	0.00125918	0.0169091	0.00873048	0.0196147	0.0161217	0.00675621	0.00142766	0.0132782	0.0166247	0.00491664	0.0112728	0.0095548	0.00716718	6.16808e-05	0.00378284	0.0170859	2.56849e-05	0.00372604	0.006793	4.39675e-05	0.00944856	0.0159984	0.015135	0.0113709	0	0.00933897	0.0144054	0.0104856	0.000680714	0.0341645	0.00194364	0.00791877	0.0169237	0.000481141	0.00652349	0.000121154	0.000250696	0.00588471
ODZ_9_MAG_30	0.0268439	0.000208917	4.5762e-05	8.24219e-05	6.65204e-06	0.292284	1.15624	0.864288	1.33521	0.0274172	0.00128236	0.000362488	0.0312594	0.0149025	0.018893	0.0230999	0.00416163	0.000189419	0.0224407	0.0131466	0.0149757	0.0319811	0.0315869	0.00991224	2.5914e-05	0.0220326	0.0620123	4.73225e-05	0.0124119	0.0169372	7.66274e-05	0.00939225	0.0379714	0.0378348	0.0244964	0	0.0110336	0.0337901	0.0281565	0.000686351	0.00507072	0	0.004809	0.00601816	0	0.00255652	0	0	0.00832944
ODZ_9_MAG_31	0.0231616	0.0155385	1.32475e-05	0.00045816	0.000448893	0.952717	0.698701	0.442343	0.34263	0.438171	0.282821	0.0121969	0.374665	0.422016	0.255783	0.275651	0.125901	0.0051249	0.189273	0.168922	0.252169	0.168556	0.00527745	0.00549828	0.0011584	0.0814605	0.0184192	0.000643296	0.400082	0.298733	0.00435982	0.658635	0.535402	0.516154	0.456269	0	0.286572	0.113504	0.520243	0.0103658	0.347876	0.0102372	0.878361	0.726184	0.11992	0.350067	0.00574963	0.00636713	0.790386
ODZ_9_MAG_32	0.00054692	0.000756689	7.3712e-06	3.79513e-06	7.25335e-06	0.184391	0.00744957	0.00257367	0.00233822	6.05096e-05	0.000914275	1.01231e-05	5.93029e-05	0.000113581	9.36812e-05	6.88209e-05	9.25735e-05	0.000164569	0.000176386	0.000126477	0.000213765	0.000576598	0.00010077	5.4573e-05	1.24338e-05	0.00088144	6.97167e-05	4.07164e-05	0.000226012	0.000260706	6.99665e-06	0.000225011	0.00020528	0.000210166	0.000276986	0	0.000140649	9.51812e-05	0.000187423	0.00012093	0.000841366	0	0	0	0	0.000898062	0	0	0
ODZ_9_MAG_33	0.698323	0.00717992	2.53926e-05	0.000420929	0.000327553	0.879884	1.75279	1.36494	1.78733	0.298492	0.0313834	0.0158398	0.482181	0.361157	0.181342	0.230303	0.0526915	0.00879268	0.163457	0.114401	0.105462	0.125659	0.0311777	0.0197877	0.00071008	0.139166	0.0504436	0.000464649	0.0990523	0.136747	0.000233314	0.216534	0.431219	0.508843	0.675987	0.00109598	0.152833	0.492388	0.566515	0.0388204	0.0486197	0.0113375	0.0881028	0.0954025	0.0122136	0.0347831	0.00695539	0.0104011	0.115286
ODZ_9_MAG_34	0.000137604	1.54234e-05	1.77002e-06	1.52518e-05	9.29893e-06	0.212709	0.130019	0.0974178	0.0591114	0.000375991	8.0622e-05	2.95126e-05	0.000518506	0.0003908	0.000412702	0.000286131	0.000181482	3.03104e-05	0.00069152	0.000322854	0.000203381	0.000335279	0.00113703	0.000535998	1.20362e-05	9.63296e-05	0.000979086	2.1547e-05	0.000178727	0.000349044	1.31532e-05	9.49604e-06	2.24452e-05	0.000108733	0.000110742	0	3.58582e-05	7.97703e-05	3.1293e-05	1.14113e-05	3.57793e-05	0	0	0.000119973	0	0	0	0	0.000148845
ODZ_9_MAG_35	7.70387e-05	0.00230079	1.44749e-05	0.000117546	1.76306e-05	0.162902	0.00467099	0.000369932	6.03723e-05	2.58761e-05	0.0012811	0.00152854	0.000194497	3.94483e-05	0.000114213	3.63055e-05	0.00078317	0.00158572	0.000211199	0.000281358	5.27939e-05	0.000224099	0.000338963	0.000273118	6.02574e-05	1.23239e-05	0.00440122	0.000228514	1.06697e-05	4.43761e-05	0.000181241	0.00101434	0.000618113	0.000155119	0	0	0.00282378	2.51749e-05	9.84771e-05	0.00276904	0.00217488	0.000431192	0	0	0.000277916	0.00025839	0	0.000570115	0
ODZ_9_MAG_38	0.000120346	0.000760688	5.16503e-05	0.000270011	0.000341353	0.0646665	0.0452691	0.0100771	0.000464443	0.000185272	0.02482	0.00281017	0.000313307	0.000101428	0.000213769	0.000171712	0.00941217	0.00300774	0.00177277	0.00272639	9.66786e-05	0.000336531	0.000280847	0.00148106	8.86447e-05	0.00015986	0.000239399	9.57334e-05	8.4928e-05	8.07166e-05	0.000508306	0.0269613	0.0035976	0.000486764	3.46583e-05	0.000332053	0.0196736	0.000328845	5.06161e-05	0.00105652	0.00897805	0.00255046	0.00949095	0	0.00943179	0	0.00100443	0.000894242	0.000647492
ODZ_9_MAG_39	1.58743e-05	3.61271e-05	8.94796e-06	6.7005e-06	4.48706e-06	0.115889	0.0136402	0.000628517	0.000202143	4.79081e-06	1.46198e-05	5.22878e-06	1.03577e-05	4.94374e-06	8.96724e-06	5.42278e-06	1.05581e-05	3.19846e-05	1.10744e-05	1.09652e-05	1.28598e-05	1.19529e-05	4.91181e-05	7.15077e-05	1.21874e-05	7.31366e-06	5.41182e-05	4.51327e-05	1.07266e-05	1.181e-05	1.43926e-06	2.07817e-06	0	0	4.00627e-06	0	0	0	0	1.17086e-07	2.18597e-06	0	0	0	0	0	0	0	0
ODZ_9_MAG_40	6.88786e-05	3.57588e-06	4.08924e-06	4.01848e-06	6.40894e-06	0.10583	0.10824	0.0659427	0.00218121	7.32584e-05	1.10671e-05	2.00541e-06	5.88965e-05	4.0119e-05	4.94972e-05	0.000100437	2.87204e-05	1.50186e-05	9.42e-05	3.37863e-05	0.000122746	0.000258941	0.000310498	0.000100976	3.94278e-06	8.65067e-05	0.000322023	4.24947e-06	0.000103657	0.000132404	1.14053e-06	0	6.9798e-06	5.85407e-05	3.01e-05	0	0	7.65738e-06	0	1.11085e-06	2.62876e-06	0	0	0.000153391	0	0	0	0	0
ODZ_9_MAG_41	0.00061209	0.00158951	1.92351e-05	4.88086e-06	3.6678e-06	0.0568623	0.0265539	0.016342	0.0112797	0.00698806	0.00474591	0.00180774	0.0113784	0.00577964	0.00899548	0.00663759	0.00652107	0.00455322	0.0124828	0.00509657	0.00543252	0.0135679	0.00149828	0.00172542	1.90747e-05	0.00425395	0.00158869	7.23718e-05	0.00499714	0.00744818	0	0.0109148	0.0144648	0.00939457	0.00498673	0.000213241	0.00849482	0.00688046	0.00438718	0.000107292	0.0118974	0.00122165	0.010018	0.00737184	0.00186507	0.00940385	0	0	0.00335107
ODZ_9_MAG_42	0.0513393	0.0400669	0.064789	0.0443989	0.0255853	2.52513	0.615443	0.141113	0.072089	0.0540142	0.0852908	0.0426184	0.100473	0.0642136	0.0610766	0.0678353	0.0232592	0.00991518	0.0288882	0.0335408	0.0301986	0.0343831	0.0155633	0.0268075	0.0857936	0.0342156	0.018299	0.00978358	0.0222183	0.0272994	0.019189	0.0381773	0.0599035	0.0650301	0.0545782	0.0322882	0.0319031	0.0658771	0.0632962	0.012762	0.0195149	0.0122566	0.0286995	0.0596114	0.00902885	0.00894518	0.00297326	0.00363488	0.0176242
ODZ_9_MAG_43	9.93052e-05	2.49536e-05	2.503e-06	2.26079e-06	1.80208e-06	0.140367	0.00985042	0.00631039	0.00094309	0.000428807	0.00467527	0.000337648	0.000958703	0.000175983	0.00120853	0.000673791	0.00444759	0.000946646	0.00432689	0.00410751	0.00125421	0.0024492	0.0024307	0.00428534	1.74398e-05	0.00021684	0.00186651	2.0588e-05	8.97543e-05	0.00141555	0	0.000325976	0.000680173	0.000609439	0.000340965	0	0.000820627	0.00103584	0.000176791	0.000218859	0.000364331	0	0.000939958	0.00257587	0.000176439	0.000721088	0	5.12675e-05	0.000316823
ODZ_9_MAG_44	0.00730115	0.00222617	0.000203136	0.000387716	0.000432702	0.153186	0.0261889	0.0102258	0.0201342	0.00290833	0.00923367	0.00155268	0.00233416	0.000738132	0.00784717	0.00218324	0.00756782	0.00379896	0.00536602	0.00663668	0.00147268	0.00260592	0.00194516	0.00474858	0.000856998	0.000495284	0.00216756	0.000654592	0.00138568	0.00180205	5.25508e-05	0.00560035	0.00326555	0.00122673	0.000698973	0	0.00688779	0.000811485	0.000470405	0.00181807	0.00908487	0.000392782	0.00194036	0.0024253	0.00154351	0.0111571	0	4.6906e-05	0.000461564
ODZ_9_MAG_45	2.80774e-05	9.92952e-06	1.89408e-05	3.09668e-05	4.02994e-05	0.20893	0.0145259	0.00357043	0.000808442	6.64827e-05	1.1958e-05	1.06715e-05	7.50703e-05	7.30702e-05	5.30688e-05	7.61407e-05	3.98096e-05	5.15e-05	0.000111157	4.19046e-05	6.96834e-05	0.000151356	0.000309634	0.000137905	3.40176e-05	1.9905e-05	0.000332642	3.7497e-05	0.000135466	0.000109848	9.65589e-05	0	2.25194e-05	1.52351e-05	1.53942e-05	0	0	1.73886e-05	1.17584e-05	1.07461e-05	5.69398e-07	0	0	0	0	0	0	0	0
ODZ_9_MAG_46	0.00065584	5.17185e-05	4.41915e-07	7.1757e-06	7.18623e-05	0.0603141	0.00206868	0.00135069	0.0010431	0.000618734	0.0154842	0.000145534	0.000708628	0.000477732	0.000403721	0.000626629	0.000305496	0.000217454	0.000284746	0.000112567	0.000259578	0.000349374	0.000172975	0.000199533	3.30702e-05	0.000148953	0.000202432	6.24812e-05	0.000345637	0.000430896	0.000122971	0.000201808	0.000166678	0.000325325	0.000423469	0	0.000609356	0.000416924	0.000317907	0.00122351	0.000186262	0	0	0	0	0	9.08465e-05	0	0.000224009
ODZ_9_MAG_47	0.000336619	0.00148791	1.1675e-05	9.5266e-05	5.04013e-05	0.10267	0.00967829	0.0037682	0.00237694	0.000213708	0.00669562	0.0038785	0.000225341	0.00023017	0.000337365	0.000155466	0.00522466	0.00318026	0.00240353	0.00287195	0.000292779	0.000822667	9.28111e-05	0.000394026	0.000634226	0.00102816	9.5314e-05	0.000890725	0.000306063	0.000317369	4.349e-05	0.010381	0.00246619	0.000618176	0.000593329	0	0.0111503	0.000567334	0.000831378	0.00309121	0.0221257	0.015846	0.00160744	0	0.00472585	0.00359597	0.000412076	0.000314296	0.000179689
ODZ_9_MAG_48	0.000201187	0.00052768	0.000158046	0.000115377	0.000127758	0.381729	0.0686856	0.0578893	0.0798326	0.000232944	0.000499017	0.000552176	0.000291138	0.000123135	0.00036689	0.000170306	0.000782675	0.000742498	0.000419365	0.000307885	0.000216478	0.00045142	0.000105242	8.39324e-05	0.000114182	0.000298032	0.000138283	0.000111679	0.000132636	0.00028496	0.000143167	0.000312881	0.000331201	0.00026524	0.000165013	0	0.000628906	0.000215174	8.58202e-05	0.000448526	0.00124851	0.000408428	0.000189965	0	0.000377722	0.000243856	5.66456e-05	0	5.04296e-05
ODZ_9_MAG_49	0.000803814	0.0142278	0.000104309	0.000548533	0.000127346	0.87424	0.0615795	0.00901748	0.00199189	0.000528581	0.0270071	0.0182019	0.00241911	0.000457907	0.00455944	0.000544018	0.0207397	0.0227493	0.00787741	0.00653961	0.000790776	0.00373478	0.00117656	0.00559907	0.00055545	0.00152493	0.00127144	0.00110184	0.000218617	0.000570102	0.000728998	0.0338476	0.00891194	0.00308492	0.000415793	0.000578727	0.0859468	0.00229925	0.000480915	0.0335064	0.0642903	0.00111323	0.00534254	0.000484846	0.00164439	0.0030436	0.000468928	0.000726472	0.000660281
ODZ_9_MAG_5	3.33283e-05	1.01533e-06	1.09848e-06	1.09213e-06	1.26044e-06	0.0938787	0.0294497	0.0125089	0.0580781	1.06966e-05	1.45021e-05	2.8115e-06	1.40661e-05	5.43842e-06	1.71629e-05	1.05019e-05	1.70845e-05	2.78597e-05	1.73394e-05	4.25984e-06	1.12483e-05	2.74218e-05	2.44566e-05	1.36818e-05	1.21718e-06	1.37557e-05	2.55928e-05	1.92473e-06	1.79118e-05	1.35391e-05	4.90349e-06	3.86844e-06	7.29239e-06	0	0	0	4.20466e-06	0	0	1.61513e-06	7.87468e-06	0	0	0	0	2.93066e-05	0	0	0
ODZ_9_MAG_50	0.00449314	0.000350759	0.000194474	0.000286105	0.000743275	0.129088	0.0822716	0.102678	0.0816012	0.010521	0.00595038	0.000438734	0.0177555	0.00640411	0.0233517	0.0187731	0.00766612	0.000312847	0.0163536	0.0243968	0.00549485	0.013162	0.0166506	0.0122822	0.000280275	0.00618574	0.0284279	0.000119518	0.00210767	0.00755452	0.000350773	0.00263201	0.0125352	0.010113	0.00255323	0.0005638	0.00385828	0.0120524	0.00189451	0.000544619	0.00596519	0.000513165	0.00803552	0.0167492	0.000505337	0.00183143	0.000352057	0.000207991	0.00249856
ODZ_9_MAG_51	8.48483e-05	3.4071e-06	1.65126e-06	5.33843e-06	2.70176e-06	0.115409	0.0230363	0.0103838	0.00385364	0.00016217	7.44084e-05	1.07361e-05	0.000190899	0.000151574	0.000202624	0.000129348	0.00010118	2.15957e-05	0.000330576	0.000189595	7.73489e-05	0.000139689	0.000413759	0.000277233	7.39664e-06	1.74667e-05	0.00037922	8.24075e-06	5.1921e-05	0.000112411	7.83622e-06	3.26416e-06	0.000280026	0.000138594	2.5311e-05	0	0	3.28179e-05	6.63339e-05	2.63137e-06	1.37229e-05	0	0	0.000216401	0	0	0	0	5.02968e-05
ODZ_9_MAG_52	0.000438773	0.000409959	7.72682e-05	0.000386672	0.0018938	0.117196	0.00664409	0.000823545	0.000199151	0.000181795	0.0212541	0.00134581	0.000285946	0.000242808	0.000482494	0.000222339	0.00206091	0.000692508	0.00130713	0.00127971	0.000149605	0.000599772	0.00087156	0.0043219	0.000561433	0.000200981	0.000732813	0.000340357	0.000171559	0.000186742	0.00114859	0.024508	0.00435943	0.00369568	0.000366862	0.000417809	0.0318232	0.000422173	0.000332864	0.00674925	0.000268065	0	0.00184788	0.000437287	0.000396845	0.000383725	0.000697732	0.00109127	0.00215901
ODZ_9_MAG_53	0.00113611	0.000296482	9.86151e-05	7.35933e-05	9.88701e-05	0.142311	0.0489347	0.00559083	0.00201876	0.0016508	0.00195084	0.000311105	0.00135667	0.00150512	0.00117643	0.00111632	0.000727989	0.000229948	0.00103339	0.000714809	0.000697702	0.000897833	0.00155052	0.000586232	4.32263e-05	0.000490914	0.000516749	0.000170194	0.0010785	0.000798969	0.000737113	0.00172934	0.00177201	0.00195376	0.00205442	0	0.00127698	0.000775879	0.00274833	0.000282798	0.00186067	0.000324166	0.00132614	0.00296331	0.00105323	0.00239506	0.00091973	0.000539219	0.00382254
ODZ_9_MAG_54	0.00328366	0.000205954	4.95072e-06	2.79148e-05	2.35019e-05	0.114014	0.0454123	0.0272753	0.0342212	0.00139165	0.000918373	0.000372999	0.00147861	0.000846003	0.00149708	0.00123712	0.000923303	0.000353703	0.00272648	0.00102606	0.00159595	0.00275433	0.00931441	0.00803629	4.59778e-05	0.00127539	0.00629915	7.66512e-05	0.00136788	0.00212137	2.09094e-05	0.000784972	0.00115127	0.000918528	0.000672399	6.27478e-05	0.000845171	0.000822858	0.000489699	0.000434898	0.00142608	0	0.00085406	0.0003831	7.61363e-05	0.00158828	0	0	0.000267988
[truncated: 134 more rows]
[truncated: 15 more columns]
